# Supplementary material for: The Toxoplasma gondii mitochondrial transporter ABCB7L is essential for the biogenesis of cytosolic and nuclear iron-sulfur cluster proteins and cytosolic translation
Source: mBio. 2024 Aug 29;15(10):e00872-24. doi: 10.1128/mbio.00872-24 (PMC11481526; doi:10.1128/mbio.00872-24)
Supplement: Table S1 — Summary of label-free quantitative proteomics results. [file mbio.00872-24-s0002.xlsx]

## Sheet: Summary data
Table S1: Summary of label free quantitative proteomics results
Tab 1: Summary of label free quantitative proteomic results between the parental and cKD-ABCB7L line grown in ATc. For each protein the ratio between the mean MaxQuant LFQ values for each line (cKD-ABCB7L/ parental) was calculated and the adjusted p value is also displayed.
Tab 2: Log2FC and -log10 adjusted p value for 3922 proteis, used to create volcano plots in Fig 5A, D,E,F and Fig S6A-D.
Uniprot ID	ToxoDB ID (GT1)	Description	ratio cKD-ABCB7L vs Parent	benj.student.rABCB7L.vs.Parent	LFQ.intensity.Parent.A	LFQ.intensity.Parent.B	LFQ.intensity.Parent.C	LFQ.intensity.Parent.D	LFQ.intensity.cKD-ABCB7L.A	LFQ.intensity.cKD-ABCB7L.B	LFQ.intensity.cKD-ABCB7L.C	LFQ.intensity.cKD-ABCB7L.D	Score	Peptide.sequences
F6N7K6	TGGT1_269920	Phosphatidylserine decarboxylase 2 proenzyme	0.963156	0.433413	158310000	151960000	154360000	151750000	141740000	143280000	146180000	162470000	228.27	ALNNATLGDVQTSLTR;ASIMAPADSLIQNIYTIRPDFK;ASIMAPADSLIQNIYTIRPDFKGEISHPIIPQVK;AVLLTLK;EFLYGAR;ENPPSEGAEVLLNLLAAR;GEISHPIIPQVK;GIDATWILLPER;GLLYGFALSHYLLK;GLLYGFALSHYLLKR;GNFESPFHFWK;IEVQTEPCQGGWEESR;KPVNGVFEQDPTVVLLQLWR;LFVSILYLAPSDYHR;LNNIDLEEAFSMSDKDRR;LTQTGMNVLEK;LTQTGMNVLEKR;LVPFSAMSYMCTGSQTHK;MAGWLASR;NLEAGDLLHR;NLEAGDLLHRYER;QCATGELTVVVHGK;QISMYASGAELEK;QNINGSDSVIR;QNTLAPR;QQLPSSIRPFSAFR;QVYTP…
Q1PCQ8	TGGT1_225550	Phosphatidylserine decarboxylase proenzyme 1, mitochondrial	1.05855	0.517356	550740000	575260000	436590000	503180000	529190000	572830000	536710000	547990000	323.31	AFLGLMPK;CIGHLFAR;EIEDIGTQSLASPADGVVTALGDVSSER;EIEDIGTQSLASPADGVVTALGDVSSERVEQVK;EVIAATDNVAEIQSPSK;FDVNVLR;FNDIFSVNER;FREVIAATDNVAEIQSPSK;FVVLHLKPK;GATYSLR;HLGGDVETR;HMTGETLPVFSSFLK;HMTGETLPVFSSFLKR;IDKEPSLR;ITGSVMNINIMPALR;ITGSVMNINIMPALRDPIYR;LDQAVTAALGPNGR;NYHHFHAPAK;QPFEYSVGQHVGEFR;RFNDIFSVNER;TLASVGGIDTEEIRYPLR;VVMSGNWK;YGCMHMVAVAAYNVGNIR
A0A125YFB1	TGGT1_289560	Nuclear cap-binding protein subunit 2	0.844273	0.327953	181370000	208480000	137190000	201030000	176560000	147760000	138470000	151900000	184.81	APCGFAFVEFFRPQSAQIAVAVLNGCSCDGR;DEYREEYDVGR;DTYYDRR;ENNPFAGAGTGFFK;GRDTYYDRR;QWRDEYREEYDVGR;RVVMGLNR;SKEDWQEK;SKEDWQEKVSR;VDADSGEDIDGDRK;VIRVDADSGEDIDGDRK;VVMGLNR
A0A125YFD8	TGGT1_297130	Uncharacterized protein	0.888594	0.0855104	1824800000	1673600000	1659400000	1614700000	1609200000	1421300000	1436700000	1550800000	98.088	AAVAGASCFFIDVSSQQK;IPATYILDK;KLIMLEYLDASHR;KLIMLEYLDASHRR;LFLMETGEDEMR;LFLMETGEDEMRDR;LIMLEYLDASHR;LIMLEYLDASHRR;LYSLTPAQSATNGGDQANGSR
A0A125YFE7	TGGT1_207240	Ubiquitin-like domain-containing protein	0.707344	0.0184544	1781900000	1569900000	1894800000	1713100000	1438600000	1184300000	1106900000	1193100000	110.47	ATDSSSGLSLPPK;EDAALQGDDLR;EKEDAALQGDDLR;EKEDAALQGDDLRLIVALANR;EVTLIDPMSLCDFK;GIRPPSAEIQAQIL;LFYHNDSK;LFYHNDSKEVTLIDPMSLCDFK;LIVALANR;LIVALANRNPVEIEVK;LLLADRLGIEAR;LRLFYHNDSK;NAELREKEDAALQGDDLR;NPVEIEVK;SSTEVGYVK
A0A125YFE8	TGGT1_287210	Proteasome endopeptidase complex	1.40626	0.107973	6648200000	5726000000	7058900000	4792600000	6662400000	8208300000	10357000000	8839900000	323.31	AGDGEYSFSLTTFSPSGK;AGDGEYSFSLTTFSPSGKLVQIEYALNRVQQGAPALGIK;AKNGVVIAAEKK;EGFEGAMNEHNIEIGVVGEDR;EGFEGAMNEHNIEIGVVGEDRK;ILTPAEIK;ILTPAEIKDYLGEVE;KEAAAYNLFYNSPISVSQLVQDVAAVMQEYTQSGGVR;KLTTPLIEESSVR;KLTTPLIEESSVRK;KVEHFTPNIGCVCAGMPADYR;LTTPLIEESSVR;LTTPLIEESSVRK;LVQIEYALNR;LVQIEYALNRVQQGAPALGIK;NGVVIAAEK;NGVVIAAEKK;RYNPDIELEDAIHTAILTLK;VEHFTPNIGCVCAGMPADYR;VQQGAPALGIK;YNPDIELEDAIHTAILTLK
A0A125YFF1	TGGT1_293190	Endonuclease/exonuclease/phosphatase family protein	1.35575	0.0533863	70909000	58821000	80937000	60495000	95899000	102220000	85788000	83721000	89.133	DKTAIPVK;EPEVFELVR;FQVPLTFMADPSEALEAGDMR;FSMEGHPLR;FSMEGHPLRDWIK;GAVTVTLK;GTQAELDGTR;IFVGTWNTEYQEFENHGPK;ISKEESFYSGNSNSLR;LAAMYSSEK;LWPLGPVIPVDSK;NSLIADCGGRPDHLK;QAMALLR;QLVCFVGCHLPASAK;SDRVEGDALFSAK;STSLACWIR;VFHHILWAGDFNFR;VVDRPPSWCDR;YASQMLQDAESAR;YGTFDGELISAGR
A0A125YFF5	TGGT1_297900	Uncharacterized protein	2.06398	0.000912689	25949000	28744000	29286000	27532000	53231000	58536000	57400000	60990000	72.231	AQLVTVQADPAAATK;EIRDFLLTR;EMLPVGNPVSK;FLHALGSFIPTPAR;GATLACNSANLAPCQR;GAVEIQAR;IIFGTEEIVR;KPQNTSAFK;KQLNEPFLITR;MVILPNLQPLVVGR;NAGLGVFPALGIGNR;SETQGAVEAVTAK;TGESLALLLPVGLR;VASSGNPVGSWGK
A0A125YFG0	TGGT1_254340	SAYSvFN domain-containing protein	0.661121	0.224138	57116000	73919000	108800000	53497000	47322000	0	51138000	46986000	4.1824	EFFSVDLR;FVATVFTVFAIR;HLLGDLRPADIDR;RGDDDNEFALR
A0A125YFG2	TGGT1_259940	Uncharacterized protein	0.608994	0.0114734	197560000	227570000	255890000	187790000	149740000	128830000	129310000	121220000	79.842	EVYVHNQVSGGFGPR;IHPAAGTEPTR;MEVCLPTR;PCRPGGLTQLVPGFVR;PGGLTQLVPGFVR;PSFTSSGLQSPK;SGAGVAPEGSAHCV;SHNGGGHLVVYTGGAPPPAAHQIHHVR;SMPLPTPMAR;SSAEAMAACSGHCPR;TPSAPVSVWLR;VQPILPR
A0A125YFH7	TGGT1_200460	Uncharacterized protein	0.973161	0.349192	118530000	117290000	119800000	114590000	118150000	112350000	117030000	110060000	41.493	ATEQSPADENIFAMEPGTGMQIR;DAGENGGDASSAAVYMIVSK;EGLALRDPQFEAK;EVDLNLCLK;GFFQVFVSSFK;INDTAGASR;ITAYLFR;LEDLLDFTIETFNRDPR;LTSVAVAWR;LTYGHSLHQR;MLAEILLGAEQQR;MLAEILLGAEQQRR;NTPQFQSVELLR;RLEDLLDFTIETFNRDPR;SKLTYGHSLHQR;VLGLYAR;VMEDLLGDFSGTLNEAVR;VMYTNMYR
A0A125YFI3	TGGT1_225790	PDI family protein	1.24423	0.0245408	3063800000	2931300000	2626200000	3127300000	3522200000	3915400000	3480000000	3700400000	256.87	ALMPWCSVEYK;AVIEIIYVSLDKDEQDFER;AVIEIIYVSLDKDEQDFERVR;CAQIVPVVR;FNKWPGSAQR;IPSTAIPLLIVIGPNGEEAGR;LAADCFFGPDVVK;LRTLNDATDPWK;MLAADCFFGPDVVK;MLAADCFFGPDVVKR;MNFQQSDEFVLQR;TLNDATDPWK;TLNDATDPWKK;TQQGNYVPVRPDHFAGVSVALFFAK;TTNFSGEK;VPNGELAFGTVR;YRVPNGELAFGTVR
A0A125YFI8	TGGT1_213550	DHHC zinc finger domain-containing protein	NA	NA	0	0	22073000	16767000	0	0	0	0	7.8007	ASSSALPESHAFQTTPGENPGR;GLAGNLADVFCRPVR;LHGEPGGSADATGVAHTER;LPASAVGAALER
A0A125YFJ1	TGGT1_295680	Putative periodic tryptophan protein PWP2	0.827094	0.0533863	67209000	81216000	75206000	69633000	59101000	57575000	59107000	66774000	177.73	AGGDAYVIHPGR;AGVGGAAQQFQGAGASLGLGTSR;ALCSLGR;ANEAFER;AVAFSPAGDAALSGASR;DEDESAARPDGGVLEAETGYSFPR;DLQHSVTGAAFSPDDRFFAVAAGR;EGGIVLWK;FACFSGCLTR;GIVATGGTDGR;GSDLLAVGGEGGR;KAGGDAYVIHPGR;LHTQDHSANALVSSLSSTGESSNSSR;LLDGILR;SHGGAPETLQQTGGVLCVAFDPR;SVQIWHAPTAR;TGALLAR;VDVAWFAVR;VKVWDLYAR;VQCLYTPTSNR;VTLWDTGLGGDEGVVATLDLVR;VVDELTGHEGPIVAVAFHPHPNK;VWDLYAR
A0A125YFJ5	TGGT1_277970	Dolichol-phosphate mannosyltransferase subunit 1	1.38677	0.129934	484090000	380720000	661470000	362030000	593940000	669450000	709120000	646140000	110.22	ARELGYSIGEVPITFVDR;EGDFDVVTGSR;ELGYSIGEVPITFVDR;ENIPYMVWMLVDAFKK;FIPEFIK;FIPEFIKK;GANFLAQTLLNPR;GGGVCGWDAK;GGGVCGWDAKR;GYVFQMEVAVR;KTTGDFIILMDADFSHHPK;LGGNEIWQYLK;LGLGSAYADGLK;LGLGSAYADGLKK;LLLLERPGK;NALENIMTR;NHLDFEILLVDDSSPDGTAAAYK;NHLDFEILLVDDSSPDGTAAAYKELQK;QKEGDFDVVTGSR;TRYSVILPAYNER;TTGDFIILMDADFSHHPK;VSDLTGSFR;YSVILPAYNER;YSVILPAYNERENIPYMVWMLVDAFKK
A0A125YFJ6	TGGT1_234440	Putative aminotransferase	0.596936	0.0141302	108920000	127520000	125630000	106990000	56390000	80588000	77578000	65443000	59.081	DYDLKPIEVPMDQDGVNIEAFEELLLK;EASFEEPIGGYFLIVK;ENVVATRRALFGR;GFDDYIR;ILAPALR;IVELAVK;LFYTIPVAHNPTGR;LGWLQAHPSLLKPILACGMIESGGCLNPLICGFVQK;LGYPAPLELPIK;LSFSYYCGDDLETGVKR;MAEDDPEFFMYGVPEGFLEFR;SLDLLEEANKNHK;TIDMGILKENVVATR;VSFLPGTSFGK;VVADEVYQLLCFEGVDIPPPFAAFDHNNEHCVISIGSFSK;VYTQGGDVVFTENPTYFLAYPTFR
A0A125YFJ9	TGGT1_230100	Putative membrane protein	1.19433	0.193885	270790000	275770000	325490000	262010000	327320000	312850000	412420000	301850000	203.53	EALETATHAFALEGVEK;EHGAFGGLLR;ELEAQNNPMK;EQLQPLAEAR;FQQDVHLGSLDRPT;MLSPASFQGR;MPFPLTFR;MQINSLLQR;QSLVASNR;SLESLAK;VAFFTDREHGAFGGLLR
A0A125YFL3	TGGT1_247350	Thioredoxin domain-containing protein	1.099	0.108558	19011000000	18898000000	20949000000	19256000000	19991000000	21588000000	22605000000	21663000000	254.26	AFAEGGWK;ALSGKINVAK;AMANAWEDLAK;ELTDATFEHDTQASTGATTGHWFVK;ELTDATFEHDTQASTGATTGHWFVKFYAPWCGHCK;FKIQGFPTLYYLANGK;FYAPWCGHCK;INVAKLDATSNSITAK;INVAKLDATSNSITAKR;IQGFPTLYYLANGK;IQGFPTLYYLANGKMYEYRGER;LDATSNSITAK;LDATSNSITAKR;LKAFAEGGWK;MYEYRGER;SVEGETIPSPLTTFDVLK
A0A125YFM2	TGGT1_213570	Uncharacterized protein	0.868209	0.536684	98744000	161990000	144380000	135800000	110660000	0	108180000	133380000	36.7	ATGAAPAPAEGHVR;LNYLCLAPHIFLVK;QGPVSVFASESPEK;QGPVSVFASESPEKK;RQMCAIAER;VSLPASSLSQSALLSGMPLLYHQSSLSTLLLATSR
A0A125YFP0	TGGT1_218410	60S acidic ribosomal protein P0	0.595257	0.00178557	12112000000	12800000000	11041000000	12373000000	7517600000	7286600000	6675800000	7286400000	323.31	AGTMNVAALSR;ASVLDITDEVILEK;ASVLDITDEVILEKFR;AVVLMGK;EGDKVTASAATLLQK;EVGFPTTASAPHSILEAFK;FCTSLVLESDYSFPQMQR;GKAVVLMGK;GQIEIQNEVHLIK;GQIEIQNEVHLIKEGDK;GQIEIQNEVHLIKEGDKVTASAATLLQK;IKDILENPEAFAAVAAAAAPAAGAAAAAEAPK;IVAENKVPAPAR;IVKGQIEIQNEVHLIK;LFALLEK;LFALLEKYPR;LNIKPFEYGLAIQHVYDDGSVYK;LNVGFIFCIEDPAEVR;LNVGFIFCIEDPAEVRR;MSEMPQLEK;PFEYGLAIQHVYDDGSVYK;QGVFAPIDVFIPAGPTGMDPGSTSFFQALGIATK;RIVAENKVPAPAR;V…
A0A125YFP3	TGGT1_270780	DNA-directed RNA polymerase II RPB6	0.567621	0.0140999	353960000	253420000	261370000	344330000	196730000	159000000	162370000	170470000	106.33	AAAAASHEPESDILDPSDPR;AARPHARPSEGPR;ALQISMNAPITIPLDGETDPLIIAEK;ALQISMNAPITIPLDGETDPLIIAEKELYQK;ITSPYITK;ITSPYITKFEK;TIPFTIR;YLPDGSYEDWK
A0A125YFQ6	TGGT1_218820	Alba 2	0.658927	0.0501088	11981000000	9622500000	8057800000	8975300000	7811400000	5829600000	5422400000	6395300000	323.31	ADVAAAPAPNATSQAANSTEGDAAAGSAR;ADVAAAPAPNATSQAANSTEGDAAAGSARPDNSILVSMDK;DDKPACDEVIITGLGMATK;DDKPACDEVIITGLGMATKTAIGAASLLQR;DKEAALMEK;DNSATITK;DNSATITKVETSYFSSTR;EAALMEK;EAALMEKSPTANAVAA;IPGFYAR;ITIVCTK;MLVGRDDKPACDEVIITGLGMATK;PDNSILVSMDKIPGFYAR;SPTANAVAA;TAIGAASLLQR;TPEFAEQIK;TPEFAEQIKK;VETSYFSSTR
A0A125YFR2	TGGT1_261580	Histone H2A	1.0897	0.224138	24062000000	25099000000	25407000000	24099000000	29988000000	24588000000	27038000000	25903000000	323.31	AGLQFPVSR;FLGGVTIANGGVMPHVHAVLLPK;GKHGVSQEF;HGVSQEF;HIQLAVR;HIQLAVRNDEELSK;HIQLAVRNDEELSKFLGGVTIANGGVMPHVHAVLLPK;IIPRHIQLAVRNDEELSK;NDEELSK;NDEELSKFLGGVTIANGGVMPHVHAVLLPK;VGVGAPVYLAAVLEYLCAEILELAGNAAR
A0A125YFS2	TGGT1_265510	Uncharacterized protein	1.07666	0.361418	396880000	361110000	320590000	376350000	361750000	414740000	385780000	404200000	263.69	AACPACLHEKPPDAPSCPSCGVTYR;DVELFKEWK;GVVYVIIDSNR;GVVYVIIDSNRDTSSAK;LKNFLDCK;NLKDVELFK;NLKDVELFKEWK;QFFSSQR;RQFFSSQR;SLIPAQYIAEAQVIQMLQGCPYNGEEGEEKDSK;SLIPAQYIAEAQVIQMLQGCPYNGEEGEEKDSKER
A0A125YFT0	TGGT1_216660	Uncharacterized protein	0.781366	0.0909449	302860000	308290000	218940000	285520000	203890000	224530000	219480000	223800000	32.251	DLAVRPLHVLSGR;ELLLPEATAELFK;FLSTTAANMYLCIR;FVVGAYAGTVAAR;GASAVGAVENAVK;ILPAFGIGGILNAK;IPTMPQAHR;KFPMVSTLLFVSR;LWDAIGSGLR;RLWDAIGSGLR;SIVQGAAGR;TSALFSSR;TSALFSSRVSQQLGVDAAAACLASFGVSPFVTVIDRSIVQGAAGR;VSQQLGVDAAAACLASFGVSPFVTVIDR
A0A125YFT3	TGGT1_309810	Ribosomal protein RPP2	0.626279	0.041713	17072000000	23918000000	18478000000	24600000000	14877000000	14736000000	10736000000	12301000000	323.31	AMKYVAAYLMVVLSGTDAPTK;AMKYVAAYLMVVLSGTDAPTKK;AVEGKTPHELIAAGMEK;KEEEEEEDDMGFSLFD;LQKVPSGGVAAAAAPAAGAADAGAGAAAK;LQKVPSGGVAAAAAPAAGAADAGAGAAAKK;TLSSVGIDVEDDIMDAFFK;TLSSVGIDVEDDIMDAFFKAVEGK;TLSSVGIDVEDDIMDAFFKAVEGKTPHELIAAGMEK;TPHELIAAGMEK;VPSGGVAAAAAPAAGAADAGAGAAAK;VPSGGVAAAAAPAAGAADAGAGAAAKK;YVAAYLMVVLSGTDAPTK;YVAAYLMVVLSGTDAPTKK
A0A125YFU1	TGGT1_249910	Putative mitochondria-associated granulocyte macrophage CSF signaling molecule	1.09303	0.526792	872270000	790880000	559620000	818930000	911440000	808310000	837620000	767300000	106.76	AIGPLGRILAQFVVVAGSAVGR;AVVQAYR;GAFNATGAAGR;ILAQFVVVAGSAVGR;ILGLDSSGSSSAPLCR;LYEINAPSGTFAGSPYLQK;LYEINAPSGTFAGSPYLQKK;RGAFNATGAAGR;RILGLDSSGSSSAPLCR;RLYEINAPSGTFAGSPYLQK;VILLEKLEEDQR;VILLEKLEEDQRATTK
A0A125YFV1	TGGT1_294860	Uncharacterized protein	1.96529	0.188791	142890000	0	163560000	171990000	381690000	454200000	157680000	260130000	27.833	DIGIHQISDFIQHVR;DLQCSLDELR;EAAASLSSSPSR;EYHLTLIAR;GLLTVAFQSPEGER;LFLEEAHGDTTTGGAPGASK;LHADGLR;LQASHSSLSGAATAPESDVVSVK;LTTGGVAPAATSASAR;NLFPETATDAASPPVAEVLHR;SFEASAWQLAR;STAALSDVVESLK;TLGVSPLGR;TLSAGEAHQPAATPALQPNADFAAQGPTVESR;TQTPEAAAAAAAAAAAAAAAFGSSASALMK;VQGLSLQSFPPCGFQDIPAGGRER
A0A125YFV6	TGGT1_231640	Alveolin domain containing intermediate filament IMC1	0.868969	0.182797	6898300000	5965800000	6341100000	6262900000	5995500000	6149900000	5292100000	4693500000	323.31	AAPINPAELSQADIHAMWMR;ALFNLTMQQPTQVQLSAEQAAK;ALQQLHGTQESVR;DCADPCSDCCQPAEQQR;DHFVPVPVR;DHFVPVPVRR;DSVVPEEWK;DSVVPEEWKR;EAELKEK;EAEMVHFPAVEGAPPLPTIPK;EAKEEEELK;EAKEEEELKGLLEEER;EEEELKGLLEEER;EKEAKEEEELK;EKPFLQVQDVIK;EKPFLQVQDVIKPVPCDVEIR;ENIIQRPK;EQIKVQQQIIQQQLSAR;FRDHFVPVPVR;FRDHFVPVPVRR;GLLEEER;GQATLPSHVVLPQTSDSPAIHVTAEASQR;IETKENIIQRPK;IQEEQDKR;IQEEQDKREAELK;IRWTNEVYEVECIK;KQELGDKYPYVK;KSTVTTHEM…
A0A125YFW0	TGGT1_307850	6-phosphogluconate dehydrogenase, decarboxylating	1.2207	0.165118	1091600000	1083700000	1493600000	967140000	1318700000	1473800000	1427100000	1439600000	323.31	AAFLDTMR;AAFLDTMRK;AFFASPSLK;DAFGSHTFK;DAFGSHTFKR;DGVFHEENWTTGV;DSLTDAYLLDK;GDCLVDGGNEFFENTER;GILYMGLGVSGGEEGAR;GPLSSYLIELTSK;GWNLNLAEISR;ICCYAQGMQLLSVVSER;IDRDGVFHEENWTTGV;ILDAAGSK;ITVAVQK;IVMMVQCGAPVDALIEHFLPLLDK;KAFFASPSLK;KDSLTDAYLLDK;KDSLTDAYLLDKILDAAGSK;KGWNLNLAEISR;LKNYIGIEATSEFVAALK;LPLNLVQAQR;MVHNGIEYGDMQLIAEAYYLLK;NLLMDPQIAEMMLANIPSLQR;NMAAVYAK;NYIGIEATSEFVAALK;NYIGIEATSEFVAALKRPR;PILVQ…
A0A125YFW1	TGGT1_292920	Putative heat shock protein 75	0.909594	0.46722	849760000	827890000	1090900000	822380000	828510000	886740000	838430000	712610000	323.31	AELLEHLGTIAK;ATLQGAPDAQLK;AVFYIPEDPPSR;AYLWSSDGAGEFNVK;AYLWSSDGAGEFNVKELSEEEASEAGLKR;DCLEFSNIHHVK;DCLEFSNIHHVKECATK;DKKPDTPALVGDHR;DSLLNLLR;EGVLDDAHHGSK;ELISNAADALEK;ELISNAADALEKLR;ELSEEEASEAGLK;ELSEEEASEAGLKR;ENMQNSVLIEK;ETAMASPYMEQFR;ETAMASPYMEQFREWK;FKDSLLNLLR;FLDDQSK;FLDDQSKSNPEK;FQTSETPAGELISLDK;FQTSETPAGELISLDKYFEMVKPEQQNIYYYCCPGR;FSSFVNFPIYVK;FSSFVNFPIYVKEEDGK;FSSFVNFPIYVKEEDGKNTK;FVAIDAPE…
A0A125YFW7	TGGT1_213800	Uncharacterized protein	0.85399	0.483461	1203200000	810280000	833470000	1159500000	991190000	879270000	622860000	928150000	323.31	ALDTNQNGELDTHELFDVPELADNPLVK;ALDTNQNGELDTHELFDVPELADNPLVKR;DGSISNGELFAVMK;EMVSHIDIADK;EMVSHIDIADKLR;FAFDVYDINK;FAFDVYDINKDGSISNGELFAVMK;LAANTDEFQK;LSPQEQMDLLHAANFSER;MMVGSNLNDQQLQQLVDR;RVLSIFDTNGDGK;RVLSIFDTNGDGKVSFVEFLVGLSK;TIVQADKDGDGMISFDEFR;TKFAFDVYDINKDGSISNGELFAVMK;VLSIFDTNGDGKVSFVEFLVGLSK;VSFVEFLVGLSK
A0A125YFX3	TGGT1_313450	AP complex subunit sigma	NA	NA	42892000	0	0	0	0	0	0	0	2.522	FVLLLNR;VESGVQAAVLQR
A0A125YFX9	TGGT1_297170	Putative 50S ribosomal protein L17	1.34534	0.353912	34671000	48145000	27993000	58890000	44334000	44981000	80616000	58372000	13.292	AHELQQYAEELVHFAK;LFHELCPLYANRPFFYTR;LGLIDEETGDVISDINALR;QNTPESSLIVESMIFTPAAR;SDRLELTLPR;TQLDQLVR;VVNFLNK
A0A125YFY9	TGGT1_290980	Putative glycine C-acetyltransferase	0.112462	0.0637105	66358000	195000000	521210000	260880000	38870000	0	14340000	34801000	82.498	ASGATYFTR;DLWPFAYEVSNVK;DLWPFAYEVSNVKDTQVICEGVR;DTQVICEGVR;DVETALAK;EGDLIVGDNR;EPLVQEAALAAGR;GLEEHFNMPGAADVIVGTFSK;GWMVAAAAYPACPLNRPR;HALQTGLGLWPK;HNNWHHLQQTLAK;ILLDEAHGLGVLGK;KFELEGVACTTVIPVVFPHDGDR;LADQYNCR;LAFYWQALK;LEIKPGETEMQSYNDAKR;RALEEFLAALQDGTVMVLLSK;RGWMVAAAAYPACPLNRPR;RLADQYNCR;RQFFYQMQK;SLVEVTVECPPTDMLR;TWSTGNHGAR;VTATAAYNQK;WSWIATQLLPITPCSSHAVYK
A0A125YFZ1	TGGT1_311110	Putative Ubiquitin-fold modifier 1 family protein	0.95855	0.744067	1196000000	1037700000	1230700000	976330000	1296000000	1016400000	979720000	964540000	15.922	FAAEEFK;ITLASDSK;ITLASDSKQPFK;VLSVPDATPFSAVIK;VSAATCACITNDGVGINPQQAAGVIFLK
A0A125YFZ5	TGGT1_289800	GOLD domain-containing protein	0.880011	0.0723894	3871500000	3624700000	3259700000	3573700000	3266800000	3152800000	2989600000	3201000000	305.87	AEHLDEVMVQLLR;DYSQIAK;HVLVVGEFHIAYPAAATAQGGNMLVVAEDPVSHSPIFK;LKLAVDFK;LKLYHANVLYMR;LYHANVLYMR;MVWGPEAR;RCVGEQLSR;TAFTTALTGTHTFCVTNTGR
A0A125YFZ7	TGGT1_293590	Putative 3-oxoacyl-acyl-carrier protein synthase I/II	1.13778	0.564921	1041900000	1036600000	421740000	934810000	944010000	1015700000	959320000	989300000	323.31	AFFTDPK;AGFVMGEGAGIMVFETEEHAVR;AGFVMGEGAGIMVFETEEHAVRR;AMAQGFNDDPK;AMAQGFNDDPKR;APNVDPER;ASRPFDK;AYTSPTPFEAVLSDTLGFGGHNAALLLR;CLENAIADANIDKR;DIGYINAHGTSTPMNDR;DIGYINAHGTSTPMNDRIETK;FDPSNMTCQIACEVSNEK;FDPSNMTCQIACEVSNEKFDPK;FGIVVGSGIGGLETMEQEMK;GPNHGAVSACATSGHAAGVALR;IYGEVAGYGASCDAHHITAPAPDGSGLSR;KVFGDEQAR;LAMEDAGLSPR;NDRYTHFAVAGAR;NLIAGTNVIDK;NLIAGTNVIDKVTR;QLLISSTK;RVSPFLIPAMIANTASGILAIELGAK;SMT…
A0A125YG05	TGGT1_286770	Uncharacterized protein	0.805079	0.114007	808620000	716080000	788260000	586780000	592010000	618940000	530080000	593490000	46.594	AVSLSVDNGDFLK;AVSLSVDNGDFLKDINHDSWR;DINHDSWR;GAGDLLIVTR
A0A125YG08	TGGT1_286530	Uncharacterized protein	0.791374	0.593264	1228100000	1053700000	489150000	696890000	728130000	527900000	793300000	695030000	239.88	DEYFKNFK;ETDVNPDDWIPPQYR;FEPVEHHMPR;FEPVEHHMPRDEYFK;IHDHKWISPFTTR;LPSLHACTHAEIASFFDVENMLQK;QFHPEGLEAQAPR;QFHPEGLEAQAPRPHQGLDMR;SGYQYDIGK;SGYQYDIGKLPSLHACTHAEIASFFDVENMLQK;WISPFTTR;WNYWGGHLDHHAFGQYLEAR;WRETDVNPDDWIPPQYR
A0A125YG09	TGGT1_311090	Ubiquitin carboxyl-terminal hydrolase	1.02482	0.711102	1246100000	1079900000	1006400000	1078500000	1171500000	1142600000	1097300000	1109000000	323.31	AAAGPGGLGGGFMQQDAEECLSCLVNVLGESLPISQNRK;AFEALPVR;ASPVDMWVK;AVVALRR;DFHSHWDSTAGAAQPVLLVHALR;EAFPQFAR;EILVDATEEEVK;EILVDATEEEVKTVEK;EILVDATEEEVKTVEKNHAEQLAQTDAAK;EKNIEPLPPGITNLGNTCYLASVLQMLRPCR;ELTAAVK;EREEELQREENPSGMAVK;FDDDKVSETPWDQIDLAGGR;FGPTLDLYLHCTDELK;FGPTLDLYLHCTDELKESLR;FSLAEER;FTCFLGTMQNPVNTLDEGVK;FTCFLGTMQNPVNTLDEGVKFSLAEER;GEEALADGAAEVKR;HADSGHYVGWTK;HADSGHYVGWTKK;IDLTAAGNAGSNAPLDAEK;ID…
A0A125YG30	TGGT1_253570	Uncharacterized protein	1.04806	0.68996	95926000	94385000	81836000	90528000	79269000	97032000	104640000	99165000	84.514	AQEQDEFVASTSDPK;GLPISAATLMEGVCR;IVFPFYCFK;LLGQVDDQLR;LLGQVDDQLRK;RKPDDHAASTSGPYEAEEPGASLSR;SLGYFLVDIR;SSELDQK;SWVDKIVFPFYCFK;TQGSASPGSAPK;YYAIMQGLNDTHR
A0A125YG44	TGGT1_300140	Putative elongation factor 1-gamma	0.940571	0.493708	11847000000	13250000000	10755000000	12104000000	10022000000	11723000000	11340000000	12021000000	323.31	AAAKPAQSAGDDEEPAK;AAPQAAAK;AQSDLAQALNAVDAHLK;AQSDLAQALNAVDAHLKTR;CELDLLPEPTMDLNEWK;CELDLLPEPTMDLNEWKR;DDKDPAFLAK;DHPSYEYHTWQK;DKQLVADFWCACDDIQGR;DKQLVADFWCACDDIQGRPIADSK;DLYGTAMK;FYETVVNQK;GQDVPSLMK;GQDVPSLMKDHPSYEYHTWQK;GRKVQLVAAFLDLPLQTVPFTVGK;IDPAFRK;KIFGEAK;KVQLVAAFLDLPLQTVPFTVGK;LDVASAK;LDVASAKDK;LEGECTVAFVTSNQLGGFLQR;LLTPKDDVR;LPLLESEVGGVCLFESNAICR;PAQSAGDDEEPAK;PAQSAGDDEEPAKKPAVK;QLVADFWCA…
A0A125YG48	TGGT1_233460	SAG-related sequence SRS29B	0.879443	0.195987	57814000000	50911000000	48920000000	57125000000	48888000000	49890000000	49395000000	40705000000	323.31	ASSVVNNVAR;AVTLSSLIPEAEDSWWTGDSASLDTAGIK;AVTLSSLIPEAEDSWWTGDSASLDTAGIKLTVPIEK;CPKTALTEPPTLAYSPNR;CSYGADSTLGPVK;CSYGADSTLGPVKLSAEGPTTMTLVCGK;DGVKVPQDNNQYCSGTTLTGCNEK;DILPKLTENPWQGNASSDK;EAFPAESK;EAFPAESKSVIIGCTGGSPEK;FPVTTQTFVVGCIK;FPVTTQTFVVGCIKGDDAQSCMVTVTVQAR;GATLTIK;GATLTIKK;GATLTIKKEAFPAESK;GDDAQSCMVTVTVQAR;HHCTVKLEFAGAAGSAK;KEAFPAESK;KSTAAVILTPTENHFTLK;LEFAGAAGSAK;LSAEGPTTMTLVCGK;LSAEGPTTMTL…
A0A125YG57	TGGT1_221210	Peptidyl-prolyl cis-trans isomerase	0.954537	0.567139	29718000000	24578000000	27822000000	24827000000	26795000000	24333000000	24811000000	26144000000	323.31	AYMDIDIDGEHAGR;FDDENFDLK;FDDENFDLKHER;GVISMANAGPNTNGSQFFITTVK;GVISMANAGPNTNGSQFFITTVKTEWLDGR;GVISMANAGPNTNGSQFFITTVKTEWLDGRHVVFGK;IILELREDIAPK;IILELREDIAPKTVK;IIPDFMIQGGDFENHNGTGGHSIYGR;ITDIGLLE;ITTESWPTVQAIEALGGSGGR;ITTESWPTVQAIEALGGSGGRPSK;KAYMDIDIDGEHAGR;NFIGLFDK;NFIGLFDKYK;NFIGLFDKYKGSVFHR;RFDDENFDLK;RFDDENFDLKHER;TEWLDGR;TEWLDGRHVVFGK;TVKNFIGLFDKYK;VAKITDIGLLE;YKGSVFHR
A0A125YG58	TGGT1_211030	Uncharacterized protein	1.01554	0.88845	9600000000	7638400000	8683400000	8058200000	9555800000	7826100000	8090800000	9035200000	323.31	AYMPFLPECYSKPVDVR;GSRVEAPLHMR;IFSAYFPPK;IFSAYFPPKDPVTMLK;IFVVDNDGLQR;IFVVDNDGLQRK;IQSDEQEFIYGK;IQSDEQEFIYGKLWVGTICKPEENPNTNR;LEVEVPDEMYEPWMR;LLCVIQGQNCK;LLCVIQGQNCKR;LSEEVDSSPDSTCK;LTTADEK;LTTADEKFVTK;LVKLEVEVPDEMYEPWMR;LWVGTICKPEENPNTNR;MELVSKVEDQDLLPFVGYCR;RLSEEVDSSPDSTCK;VEAPLHMR;VEDQDLLPFVGYCR
A0A125YG68	TGGT1_294690	RHOMBOID-like protein	1.07421	0.605683	29747000	29636000	26386000	21465000	29205000	31413000	24250000	30324000	35.29	ALASPGETAAPTFLVDSR;ALQGASSSSSSRPR;IAKEEGESASVWQR;LASSSRPTESTLPSSSSR;MASSTLFWWMFPAEK;SPAAFDSPNPR;TAEKLEEGTASHR;VISFGYGACEHNLGVSLFR;VQPFPGEEDKLPAFHPVR
A0A125YG71	TGGT1_253470	Alveolin domain containing intermediate filament IMC13	1.24533	0.470188	116240000	48943000	167440000	153560000	158120000	128040000	169200000	150100000	20.031	EVPRVEVQEIVHR;EVPRVEVQEIVHRVPR;HVPGPIEYIDVPQER;IQVQDVIR;VEVQEIVHR;VEVQEIVHRVPR;VPHEVPVDVYK;VPHEVPVDVYKEVPVPR
A0A125YG76	TGGT1_258170	Uncharacterized protein	0.878452	0.415961	201470000	195270000	139590000	201980000	180120000	156910000	149200000	162340000	323.31	CAEFLSLANER;CAEFLSLANERK;EQVGSSELLLGPAEIK;FDASQTAWAPKPPLEGR;ILFFVHR;IRFSNEEK;LQLNTPLFASANYQHPPDR;NTAQFLGLR;QADAATLQK;QTLAAHELR;QTLAAHELRDIQDGK;RQTLAAHELR;SAAAVPHPQGETTPGSPVTGSLSPAEKPVEAPKPSAEESASR;SEKEQVGSSELLLGPAEIK;SVQTFSSAFASLSK;TDAQSSSDTTIYR;TDNAQTTSAEAGAANPSGEHPSAGAK;VQVSASK
A0A125YG85	TGGT1_318490	Uncharacterized protein	0.940622	0.766026	243780000	266860000	338600000	217820000	203050000	304000000	237270000	259380000	104.84	AVLLDMDAEETLSPEDAER;FLTASIGQLR;FLTASIGQLRDDFAWDK;FQLCVFGGILGNVPSDDR;GCETVCLPFR;GTEVSERR;IILEDRIPLSDIPFVDDPEIPVDDR;IILEDRIPLSDIPFVDDPEIPVDDRGCETVCLPFR;NLGFEQMTTNTAVLVTK;NSADRETPVLPEGMLEYLR;VIFANIIESDIPDVR;VIFANIIESDIPDVRK
A0A125YG91	TGGT1_229210	Putative small nuclear ribonucleoprotein polypeptide A	0.972474	0.782244	737290000	875550000	702760000	835230000	733260000	781430000	815130000	734280000	323.31	AGYIPDELLNPEK;AGYIPDELLNPEKQNGDEK;AGYIPDELLNPEKQNGDEKATDVEMK;ATDVEMK;ATTMEEITR;ATTMEEITRLESALK;AYYRLFVIFHLPK;AYYRLFVIFHLPKLR;DWTLSLR;EQAHSTFK;EQAHSTFKGEK;IDPEAIASLPGLTSLILTNNK;IDPEAIASLPGLTSLILTNNKLDVLSDLLPLFQAK;IPAIENLGVTQDHFECIDFTDNELLK;IPAIENLGVTQDHFECIDFTDNELLKLENFPPLPR;KKTDQSADQIER;KSHAALGVSSVGAAEEK;KTDQSADQIER;LAHEIAPPR;LAHEIAPPRK;LDVLSDLLPLFQAK;LENFPPLPR;LFVIFHLPK;LSLIDNGVR;LTVELILQSHQYVNP…
A0A125YGA0	TGGT1_267350	Small nuclear ribonucleoprotein Sm D1	1.05631	0.44157	9922900000	10021000000	8300600000	8754000000	9939600000	9804800000	9316600000	10021000000	260.32	LANETLVIELK;NGTVIHGTVVGVDISMNTHLK;QGNPTSLEHLTIR;YFILPDSLPLDTLLIDDTPLQR;YFILPDSLPLDTLLIDDTPLQRPAR
A0A125YGA2	TGGT1_224520	Alveolin domain containing intermediate filament IMC8	1.03179	0.794329	54567000	50091000	86164000	53879000	61782000	69537000	57079000	64083000	22.153	ETVVYVDEDGSQTR;IVEVIKER;RETVVYVDEDGSQTR;VPSQPCAYDER
A0A125YGA4	TGGT1_261720	Metal cation transporter, ZIP family protein	0.714887	0.0217027	19391000	23418000	17784000	19968000	14733000	14664000	15305000	12890000	6.2978	ATVADDVMSAASWGSR;IVPEKQEER;SDLVPYESGSHGR;VSSCPTEER
A0A125YGC5	TGGT1_223685	Uncharacterized protein	0.863875	0.0639045	24907000	25532000	0	0	22101000	0	0	21472000	2.5823	DSLNSSGDDPSR;GQMNQRHVHQVCSAALAELR;HVGASPSHSSEAVK;LVEAYMEK;VQGAGCCPGK
A0A125YGD9	TGGT1_228190	Putative eukaryotic initiation factor-3, subunit 5	0.777645	0.0306191	3294600000	3410400000	2700900000	3159600000	2344400000	2619100000	2343600000	2464400000	323.31	ADPEIGR;AGLSLLLK;AGLSLLLKVR;ALCVEAVQDLEVFEQMCQNALQDNLMVVHLTSLAR;ASALSSSSTSSAAAVAAISDTPGVAGVPVIK;AYMQVPMNMAK;DACFQFQELPLELFASSSDR;DHHETMYELK;DIVVGWFCTGSEMTELTCAVHGWFK;EEGQMNVIGTLLGTVSEGNVVDISDCFVDR;FHPQPPLTEPIHLMVNTTMDR;FHPQPPLTEPIHLMVNTTMDRDNLSIK;HFDILPYPPLK;HSLTDEGLLQIIK;HSLTDEGLLQIIKDHHETMYELK;LQFAVAEK;LSDQLNK;QFNSVSK;QGLGAALEK;QQVSGSGTK;REEGQMNVIGTLLGTVSEGNVVDISDCFVDR;SVGTSSQQHNVPK;SVLDGSEK;SV…
A0A125YGE5	TGGT1_236040	Fructose-bisphosphate aldolase	0.774876	0.0862748	21377000000	22909000000	23389000000	19397000000	13264000000	18386000000	18189000000	17631000000	323.31	AEGIIPGIK;AEGIIPGIKVDK;AFYRDLLFSTK;AFYRDLLFSTKGLGQYISGAILFEETLYQK;AKAQQVLMER;ALNDHHVLLEGALLK;ALNDHHVLLEGALLKPNMVTHGSDCPK;ALNDHHVLLEGALLKPNMVTHGSDCPKPASHEEIAFYTVR;ALQASCLK;ANGEAQLGK;ANGEAQLGKYGGGAGGAAAASSLFEK;AQQVLMER;ARANGEAQLGK;ARANGEAQLGKYGGGAGGAAAASSLFEK;ATMGLDGLSER;AVLSIDPAK;AVLSIDPAKGKPTNLSITEVAHGLAR;DLLFSTK;ELAENAR;ELAENARK;FDSIGVENTEANR;GILAADESTGTIK;GILAADESTGTIKK;GKPTNLSITEVAHGLAR;GKPTNL…
A0A125YGG2	TGGT1_247510	Fructose-bisphospatase II	1.27565	0.133118	5038700000	6042900000	6691600000	4999900000	5950900000	8147100000	7776000000	7176400000	323.31	AFPDGVK;AFPDGVKK;AGLADILGAAGNQNVQGEEQQK;AGLADILGAAGNQNVQGEEQQKLDVFANHK;ATDGFDR;ATDGFDRIMDIQPSELHQR;DAHFVMLMDPLDGSSNIDVNVSVGTIFSIYQR;EINKAGLADILGAAGNQNVQGEEQQK;EINKAGLADILGAAGNQNVQGEEQQKLDVFANHK;EVVCGICTEEDDDFIEVNR;FIQALVNR;FLEECHDDK;FLEECHDDKTGPFSLR;IMDIQPSELHQR;IYSVNEGNYK;KFLEECHDDK;KFLEECHDDKTGPFSLR;LDVFANHK;LHANCLVGK;LLYEANPMAFLAEQAGGK;LRNTGQESEMNR;LVDRVDALMVEHSPECR;NLLQGGIYMYPPTK;NLLQGGIYMYPP…
A0A125YGG3	TGGT1_312990	RNA helicase	0.893921	0.133553	134180000	123970000	152690000	133190000	121580000	117840000	123390000	123510000	206	AFGFSVPPR;ATGKDSFFSDVTFESLDICDPVKK;DIFNVHALDLQR;DSFFSDVTFESLDICDPVKK;ELSLQIFDVAAELAK;FHDELFNYIDLPTTCIHGK;FLLLFTFLK;FLLLFTFLKK;FLPQTLGLVIGGANR;FSASNPYGK;GFQYSNLLSLVIDEADR;GILLCTDVAAR;GIQQGYVVCPAEER;GLDIPKVDWIVQYDPPDDPKEYIHR;GVNILVATPGR;IANVQSQLER;KPVFVEVK;KPVFVEVKDTVATVR;LLDHLQNTK;LSLKKPVFVEVK;MSTYYDFCNAEK;NGTGVIVISPTR;QAGVPLNEYTFPSNK;QTCLFSATQSAK;SLAASANASEVEVK;SLAASANASEVEVKK;SYLHAYASHTLK;SYLHAY…
A0A125YGI2	TGGT1_313230	Eukaryotic initiation factor-2, alpha subunit	0.765133	0.0227765	2897500000	2738500000	2542800000	2547700000	1777500000	2166800000	2127100000	2135800000	316.59	AALQAGQEVGDDEVTINIK;ADLGDCR;ARVDVWCFGK;DGTSSQGATGAAVPK;EAAMRPDEVFAGLEVDEEVR;EAAMRPDEVFAGLEVDEEVRK;FPDVEDLVMVK;FYEERFPDVEDLVMVK;HAAQKHGMKVDDLNR;HEVVMVLR;HGMKVDDLNR;IEQAMKAISDKIK;KGYIDLSK;KGYIDLSKR;KIEQAMK;KSLIQDIQLR;KYGHALDALK;LAPQALK;LIAPPQYVVVTSCYDK;LIAPPQYVVVTSCYDKELGMR;QGIDAVK;QQGEIVVMGGDEEK;QQGEIVVMGGDEEKR;RVSPEDIVK;RVSPEDIVKCEEK;SFSGGDFK;SLIQDIQLR;SVIWPLYR;SVIWPLYRK;VDVWCFGK;VGRHEVVMVLR;VSPE…
A0A125YGI4	TGGT1_232260	Uncharacterized protein	0.762604	0.0737909	184220000	223760000	225900000	204930000	192430000	146870000	163800000	136580000	29.138	AGWLGSR;GDAELCFPESENLR;LADASSEDLPGVR;QAQPPTLLPALPHSFR;TTLGLGGAGPVPGGTSILPPGSD
A0A125YGI8	TGGT1_279330	DEAD/DEAH box helicase family protein	0.689296	0.00230386	316970000	312240000	289820000	293570000	214880000	212580000	193260000	215120000	231.12	AAETSCLVATEVGSR;AAGLSDPETVVK;ALTIVTQYDVEAYQR;DIIALAETGSGK;EADEAALVQK;FYALILAPTR;GLDIPHVQMVINFDVPLSSK;HLGFQSVCLHGK;IEHALGQK;IEHALGQKLEELTELTATEK;KPHVVVGSPGR;KPVKLEVNSK;KTALFLR;LEELTELTATEK;LLSLDFDAALQVLLEHVGSPAER;MDTALNSK;QTMLFSATMTTK;SAELEAR;SPTAIQSEVLPYALQGR;TAAFGLPILQR;VLVLDEADR;VLVLDEADRLLSLDFDAALQVLLEHVGSPAER;VMPLHEK;VVDHLQQTK;YDVASHLQQHFLLVPFK
A0A125YGJ4	TGGT1_239710	Phosphomannomutase	1.36028	0.238764	267880000	235740000	308480000	168460000	238480000	337870000	409040000	348450000	118.36	ASAAEDRK;EAFFEMDKR;EIINFALHYIADLDLPVK;EIINFALHYIADLDLPVKR;EVIALFDLDGTLTEPR;GTFVEYR;HGLLNLSPIGR;IHFFGDK;KFASSGLK;LALPYLEGR;LKEIINFALHYIADLDLPVKR;LRQTVAVGIVSGSDAPK;QAAEQATLDLLQR;QTVAVGIVSGSDAPK;RLALPYLEGR;TVGHAVANPEETK;TVGHAVANPEETKQLIK;TYPGGNDHEIFEDPR
A0A125YGJ9	TGGT1_200310	Uncharacterized protein	0.960381	0.950574	500830000	469370000	260360000	435550000	470620000	363820000	410630000	355030000	33.847	HPHAPPEDD;NPPNPPR;NPPNPPRDPNEKPPSR;YALNGPK
A0A125YGK5	TGGT1_258730	Uncharacterized protein	1.08042	0.591558	1255000000	1510100000	1943000000	1301500000	1476600000	1777900000	1726300000	1512100000	112.02	ENMPCPPCEHLHEQMEK;FDNLIKK;ILELQAAR;IQHLEAK;KVQNNPLLK;LANSVNNLQSK;MVDTNASKQPAATADR;QPAATADR;QPAATADRK;TADRLANSVNNLQSK;VDTNASKQPAATADR;VNQYGSKFDNLIK;VNQYGSKFDNLIKK;VQNNPLLK;VVHDDFEK;VVHDDFEKTADR;VVHDDFEKTADRLANSVNNLQSK
A0A125YGK9	TGGT1_275310	U1-type domain-containing protein	1.2894	0.0842052	67900000	53500000	48276000	68406000	75544000	77295000	73957000	80188000	296.02	AAAASAGCAPGGIEENYDDIDR;AAPSSVISR;AKEGRPPVGGSSLGNAAAAQDAHASIVAIAAGALGSR;AMGLPSSFVGS;AYYQSLAQAKEEEDDFLSYLPQPR;DFAIDLTK;DISRPETSSSVSSAAK;EGRPPVGGSSLGNAAAAQDAHASIVAIAAGALGSR;FSPAPPSNFSSKPR;IVTLQTPR;QQEAEEEEIQASVFAAAAAAQR;QSQLELGGDDEGEAGSLSGDVK;RDFAIDLTK;RLEELQKQEEER;RQEPAEVNVEPVNSTDELGR;RQEPAEVNVEPVNSTDELGRK;SAGGLTSQPTR;SAGGLTSQPTRR;SAPAHAVAAVQAALATAAASR;SQQSFDAPGAAQR;TASGAAAPR;VLSAAASTKR
A0A125YGL0	TGGT1_227020	Histone deacetylase SIR2	1.2998	0.32608	157570000	170440000	293710000	156940000	178770000	280540000	293070000	259720000	139.35	ASQLAQTVK;DANREVDKCDLLLVVGTSASVSPASDLPYR;EVDKCDLLLVVGTSASVSPASDLPYR;FIVTQNVDNLHQDSGSTNVIEYHGSLLSATCR;ISDKFVQGR;KNTTFISFEDLADDVR;KNTTFISFEDLADDVRK;NTTFISFEDLADDVRK;SMLQDENFAK;TNDPMPNAAHVALTDLQR;VVEVNLETTGLTNR
A0A125YGL6	TGGT1_276110	Cytochrome b5 family heme/steroid binding domain-containing protein	0.706333	0.0531278	1478100000	1596700000	1489900000	1086300000	1067100000	875990000	1036600000	1011800000	221.75	AEKSEQWR;DIWCIIHGVVYDLTPLLHK;HNSEKDIWCIIHGVVYDLTPLLHK;HPGGVDVLLDFAGQDATEAFEDIGHSFSAR;QMAAPFAIGVLEGCEK;VIAMEEVK;VIAMEEVKK
A0A125YGM0	TGGT1_240650	Putative coatomer protein complex, subunit alpha	0.922854	0.273428	705490000	704060000	610880000	701290000	612350000	672390000	580860000	646150000	323.31	ADAAQLSPDSATFVAK;ADAAQLSPDSATFVAKR;AGATTLGIYNMNNELCK;AGATTLGIYNMNNELCKK;AMSVAWK;AQNFVTTAAFAR;ATAGMKPEVAGAR;AVLLSPTGEHVMVISK;AWEVDTLR;CASVHVEPLNCQEYLFK;CIFTFLGHLDYLR;CPFCNATAK;DGGALKPHR;DLLLSLQLFQK;DMPLDEFSPAVPQLLMPPVPILR;DSPHTLWVK;DSVKDMPLDEFSPAVPQLLMPPVPILR;ELLISNSEDR;ELLISNSEDRTIR;ENDRFWIIAAHR;FALSDNGTTEASGGFEVVCAVHENIR;FFEVPTR;FFEVPTRR;FHFYYVR;FHLALEVGSMDDALAAAQEINDK;FHLALEVGSMDDALAAAQEINDKSAW…
A0A125YGM4	TGGT1_259660	Orotate phosphoribosyltransferase	1.02119	0.744585	1421300000	1424500000	1648800000	1356100000	1475100000	1562600000	1435900000	1501100000	323.31	ARNDILEYR;AYATEIVR;GIPIVACTAMSLNR;GVLVGALNQLEPK;KVLAGPPGETDEYQGR;KYGVTDELPTDVM;LAYNHGALK;LLQELQHTVEVAGIFVLLDR;LLQELQHTVEVAGIFVLLDRQER;NDILEYR;NDILEYRR;QIPGTTDK;QIPGTTDKYRPAR;QLDELQK;SGVEYDVLFGPAYK;SSGNLSVSR;TSPFFFNAGMFGNGQAMELISK;VFSVLNIMDLLLFLEELISSGDHLEPR;VLAGPPGETDEYQGR;VLLLDDVLTSGTAIR;VSEDADLSAAEQLEETYK;VSEDADLSAAEQLEETYKTK;VYSQPAPFIYDR;VYSQPAPFIYDRK;YGVTDELPTDVM
A0A125YGP0	TGGT1_286240	Putative kelch repeat protein	0.800601	0.0168191	68431000	57620000	66097000	61273000	52122000	51471000	48196000	51100000	147.83	AAHSCDVIGTK;FALNDLFILDVQSLR;FCLDFVFR;FEEDALNDSAVR;GHTANLIGHK;GLSWSSPPVSGR;HADQIMNTPAFDELEAIPSLVMEIAK;HSAALVSNR;HSAALVSNRK;IFLFGGYDGK;IFLFGGYDGKR;IFVHGGHDGTQWLADLHVLDTTPAHMGR;KLFVFGGFDGNK;KLVLFGGHSGNTHLTDLHVFDTATLTWTK;LFVFGGFDGNK;LVLFGGHSGNTHLTDLHVFDTATLTWTKPEISGSPPPGLR;MFIFGGWNGK;NILAANCAYFK;NNHTTAAVGDR;QLVENLR;QMFLGSMLESK;SAETYQAR;SLVNCPDFADVVLVVEGR;TDVVCEVMGLADHYTLFTLK;TNEIYILDTK;WLNDLHVLDASR;W…
A0A125YGQ6	TGGT1_288630	Putative nucleosome assembly protein (NAP)	0.782336	0.00092329	2707400000	2673400000	2653800000	2563400000	2048700000	2037200000	2098000000	2107300000	323.31	AFMEPLVLEK;AGDADDDVDVVSFFEWFTKEPSEEASR;AGDADDDVDVVSFFEWFTKEPSEEASRLEVGEIIR;DLDGIQAELQK;DLDGIQAELQKLEEECAK;EGKSPVAAAEAK;EPSEEASRLEVGEIIR;EPSEEASRLEVGEIIRR;FTFDEAAK;GSGCCCSSEEAAALLQPHMK;HVQFHNDPCSEEVVSVTEITWK;IDLDDNIDEHGSYK;IKFTFDEAAK;IPGFWCR;LEEDPDVK;LEEDPDVKGSGCCCSSEEAAALLQPHMK;LEEECAK;LEVGEIIR;LEVGEIIRR;NHPQLAYLVEEDIPILEHLK;NHPQLAYLVEEDIPILEHLKR;NNAEAAACQK;QEIIDKIPGFWCR;QQMVVQK;QQMVVQKEFDEK;QQPD…
A0A125YGS8	TGGT1_226980	Uncharacterized protein	1.09085	0.718264	564810000	621780000	851350000	664530000	535830000	806930000	904220000	701010000	182.37	AAAPVVDPVDAVALR;DLVSLQK;GFADDSDAPLSDPLAEK;KLQSAVADR;KLQSAVADREK;LLDLLIK;LLDLLIKDCSPK;LMDDLFSGCERPADYVPPTAASAVAAAAR;LQSAVADR;LQSAVADREK;LQSAVADREKESK;LVEEADKR;MDMKDLVSLQK;QKLVEEADKR;RGFADDSDAPLSDPLAEK;SSWEDEADEILEAEER;SYKDCEQFATK
A0A125YGS9	TGGT1_271290	SURP motif domain-containing protein	1.61664	0.0851607	39700000	26793000	19387000	35700000	47887000	52249000	55072000	41343000	82.254	AAEALALR;AAEAPDAAASVAANSSSR;AAGLTTPR;ATEEGEATGSR;DTLAFCYFK;DVESLILHQVGCWLLAK;EADVEAEFVPPFNVPR;EAIDVQAGQSPGDKGSAVSEK;GAGDVQTPRPLHASDFAGEAGDSGAR;LAGGREDEEVWTPTR;LLLSDADAFSK;LQFKDVESLILHQVGCWLLAK;LRFEYHLAQK;LVSFSSLVYTHLPSSVK;LWSSGGTEDAAVAEALEELPPLPWAK;NLEKELEELRR;NYTSEQLREILEETPALDRER;SSDVLTQDAINENAAAAAAASAVR;TLKEHLVIER
A0A125YGT4	TGGT1_256000	Endoplasmic reticulum retention receptor	0.986079	0.863853	882580000	862400000	947660000	820000000	959570000	774270000	811650000	918250000	165.07	ADSFPYEK;EVENLTGNYVAALGAYR;FAGDMLHLLSIVLLLLKLRR;FKPPISQTYDR;FLYILNWVYR;LVLPVHAEV;NCVGISCR;RADSFPYEK;SKNCVGISCR
A0A125YGT8	TGGT1_315680	Putative vacuolar protein sorting-associated protein vps4	NA	NA	0	0	0	0	0	0	0	0	1.7714	DAPGVLVLGATNVPWALDSAIR;GILLYGPPGTGK;IKTEFLVQMQGLQK;LDRAIELSR;SSPFPHLLSSLPASR
A0A125YGU0	TGGT1_299780	Uncharacterized protein	1.14853	0.206443	429410000	522840000	484140000	443880000	460650000	559120000	548310000	591470000	306.49	AGILFVVLH;CDPTWHGIAPSAAYEIVFTTR;EALSQMGIDR;EGSTVIKGENDNGIVTTSTDDVR;EGTNLVYFATVTGPPILQSAMVLGSFTANPECSLKR;FGVVNPSGVSGHMNPYNIAAAAGVSLASIGLGGR;FQPILISVPPTSMAIPK;GENDNGIVTTSTDDVR;GGGLHGAAATSIVAGLIGIYYGIR;GPFDEPVEVVR;GVGLWNFIR;HHGSVDTAFR;IPSVYDMFDTK;KEGSTVIKGENDNGIVTTSTDDVR;KGPFDEPVEVVR;KSNPEQLK;LHCETWDSLVK;LHCETWDSLVKR;NTPVAAHVMR;NVELTVDAVGILACVSPGHQPVFFLNPLQTGSQAPVFR;RGVGLWNFIR;SLQPDTFVLEATLPIR;SLQPD…
A0A125YGU3	TGGT1_208830	Uncharacterized protein	0.663974	0.0637517	161990000	241460000	260950000	251780000	163260000	150840000	133690000	160530000	211.33	ALQASHTTR;ASEGNASVNQTSPAASYPR;DDSHSLKDTLDLVK;DRKFDLLQFVNLTR;DWQYVPTSETAASPGLTGLGGIGR;DWQYVPTSETAASPGLTGLGGIGRK;FAPLYVR;FDLLQFVNLTR;KFAPLYVR;KFDLLQFVNLTR;KPDDEDDFDCSR;LVQNAPLFLK;LVQNAPLFLKDDSHSLKDTLDLVK;RKPDDEDDFDCSR;RPGEVESTLK;RTRPQYSQTDGDGLQGNR;SGISHGAQSLAMRPR;SGVVASEAIR;SLESSWDSDPLEGTSR;TMGQTMK;TRPQYSQTDGDGLQGNR;TTEPASGTDGTSK;TTSPGSLGGFGATVGR;VATPRIRSGVVASEAIR;VHATPLR;VLPVVESMDR;VVLLNSIMMK
A0A125YGU4	TGGT1_201520	Protein phosphatase 2C domain-containing protein	0.871029	0.10472	117240000	101270000	119770000	100540000	93705000	100470000	94414000	93636000	25.306	DHVPNDPGELR;DHVPNDPGELRR;DNPSPSPITAKPDVR;ESYAALTR;FTESAPR;GVATCLVQQAYR;IQETGDEVKVER;IRGVATCLVQQAYR;KDNPSPSPITAKPDVR;LEIVSMTR;LHVVNVGDSR;LLKEDWTFK;LTPDTADFSLPMF;RLLKEDWTFK
A0A125YGU7	TGGT1_221180	Uncharacterized protein	1.09597	0.706692	71382000	139460000	108940000	113500000	101740000	94334000	130350000	148440000	150.74	AFAAQQPSSR;DAYWSSR;FSAPLAPVAVPALQLPSGVPR;GFFSSMFFR;LPLQADLQK;LSDLTGNTNFLTAATPPPAVATLSAQK;LSSGVSGAPLAGAAADGDSGAGTGSPGETSSK;MFSSPTKPASVR;QQSLNAQTASAPESVR;VAPAIPLVSESVPAPAVAILAHAEEDTSSCIDR;VAQQPVHLMESK;VFEAPGAFSSR
A0A125YGU9	TGGT1_200290	RHOMBOID-like protein	0.875877	0.686968	134750000	94848000	197730000	154980000	138130000	103360000	123850000	144690000	22.39	DSDSTSSGGAAPR;FLELLFPHFSLK;TEDEADEHTPLYNAETGSR;TLADLRTEDEADEHTPLYNAETGSR
A0A125YGV9	TGGT1_288320	Adenylate kinase	1.80357	0.133553	144530000	131940000	89393000	48178000	151960000	160570000	232130000	202090000	25.165	DDDTEAVVQNR;DLPDLSNTILTR;DWSIPHISTGDLIR;DWSIPHISTGDLIREEIK;EGILLEYHVTK;ETEPILQLYQK;GVKDLPDLSNTILTR;GWILDGFPR;ICVTCGGIFNIADIR;LLFMGAPGVGK;RDDDTEAVVQNR;RICVTCGGIFNIADIR;TPLGQVLQEHADRGNLVPDNIVSAK
A0A125YGW4	TGGT1_228760	Uncharacterized protein	1.2011	0.132369	198920000	201820000	162430000	183560000	201010000	227090000	210460000	258340000	76.294	ALVAALLGVPR;DDIPVEFWNPTGGPVR;EGSVVAYDLLDELR;FIPRDDIPVEFWNPTGGPVR;FLDLSNLLPWR;IMLEEVQQK;IPGVLSAIK;IPGVLSAIKK;LGADSVTPAGK;LLLQNIKDEEAR;LLLQNIKDEEARR;LVFASSLEDLEK;MVLEYQPVLQQFLNRYEHLIEALILTSVPTALHPFR;YEHLIEALILTSVPTALHPFR
A0A125YGX1	TGGT1_236840	Putative zinc finger (C-x8-C-x5-C-x3-H)-2	0.480886	0.000912689	266320000	250050000	270420000	274230000	135810000	123050000	118670000	132700000	136.71	AALPAGGTPVTLETFTAWK;DQPVQEVDEEEPIEVIVER;EATTGDDSPGPR;GGEQALVAK;GLHVLTGR;GNEQNATEIICK;HCLPPGYVLK;HFLDAVEK;HFLDAVEKR;IAAVEAQR;IAEDSCTVGTYDPK;INLYTDQR;IVEDKTFGLK;KIAEDSCTVGTYDPK;METMDDWDQEKLEQVIK;RDQPVQEVDEEEPIEVIVER;TAQQQALLASLFK;TIKEDLFLQDDELPDDLDALDE
A0A125YGX3	TGGT1_251680	Putative histamine-releasing factor	0.894373	0.378438	10237000000	10271000000	7826500000	10916000000	9129200000	8998600000	8146700000	8830100000	323.31	DGEEAPR;DGLKEEKY;DVFTGDELCSDSYAELPPMDDPSLSEVAFEVATK;DVFTGDELCSDSYAELPPMDDPSLSEVAFEVATKR;EFGTYIK;FMSGAQALVK;FMSGAQALVKK;GAEDYGIADNSEEDGGGVDSTSETVVDVVDAFR;KEFGTYIK;KILGQFDDFQFFLGESADCEAGVVFAYYKDGEEAPR;LIYIRDGLK;LIYIRDGLKEEK;LQETPFSK;LQETPFSKK;LQETPFSKKEFGTYIK;NHPDRVDK;NHPDRVDKFMSGAQALVK;VDKFMSGAQALVK;VDKFMSGAQALVKK;VYKDVFTGDELCSDSYAELPPMDDPSLSEVAFEVATK;VYKDVFTGDELCSDSYAELPPMDDPSLSEVAFEVATKR
A0A125YGX5	TGGT1_216040	Putative 30S ribosomal protein S15	0.771484	0.451263	32337000	41593000	27011000	48379000	29777000	0	0	27822000	7.2893	AISPIAVDGDR;FAIPDSR;QLKQVDGK;RPFDTGSPAVQLACLTEK;VDFNLYK;VLSIWLSR;YVCQQLR
A0A125YGX8	TGGT1_232230	Ribosomal protein RPL30	0.659962	0.00882803	13374000000	11509000000	11215000000	11984000000	9050500000	7858700000	7022000000	7801100000	216.83	AKLIIISNNCPALR;AKLIIISNNCPALRK;CGVHHYHGDNNELGTACGK;KSEIEYYAMLSK;KSGSEGINSR;LIIISNNCPALR;LIIISNNCPALRK;SEIEYYAMLSK;SGKVNLGCK;SGSEGINSR;TAIHALR;VNLGCKTAIHALR;VSCLAVTDPGDSDIIR
A0A125YGY1	TGGT1_294980	Uncharacterized protein	0.852572	0.365629	627110000	832980000	584360000	741250000	490750000	607270000	545870000	731120000	126.46	DPHNPSYVVVTPDILHTL;DRSAGIQTGPNEGALR;GPGLVTGVPGR;HPPLHQPSTAPTTAATGTSTVPR;HPPLHQPSTAPTTAATGTSTVPRR;LLQQISLHQYLLQHYR;LLQQISLHQYLLQHYRDPHNPSYVVVTPDILHTL;RPPAAVSLPMGVTQASSSPSSASAAR;RSSSPTPPASTASNR;SAGIQTGPNEGALR;SSSPTPPASTASNR;VPPNSGDTARPLTSSNAGR;VPPNSGDTARPLTSSNAGRR
A0A125YGY8	TGGT1_226570	Uncharacterized protein	1.02131	0.89285	1102000000	1154500000	1575400000	1218000000	1112500000	1172600000	1355800000	1516600000	220.71	EGYPVVYPYVPMTLPIETK;EGYPVVYPYVPMTLPIETKK;MMYPSTDALTIPAGHQQMMYFNPAAAGYTDGSHGYDPR;QLEVESSPMEGR;SQPTSPTVSPGTPLNCGASER;VYTDNEIHSDGGHSVECPPPGSPIPQTTTFTSQAAPALQPR
A0A125YGZ6	TGGT1_247470	Putative nucleolar protein	0.88145	0.275914	803350000	671030000	880510000	690230000	617420000	730490000	665970000	670240000	323.31	AKSQAAVGVCDPALGK;AVVGEVLAAR;EAASELSQAAVSEK;EAASELSQAAVSEKR;EQFDEHTQGEELLEACGGSEEIRDEVVAATK;EWYGWHFPELVK;FADQVLR;FQVGLGHSYSR;GWDQIAQDTDAVQEACLDFAR;HSMGQEIGEADFVNIIR;ICGDAEVYCK;IDAFADEETPESADGIR;KHADVDV;KHEEKETEEETNPMIDEEEGGK;KNLDVMR;KQDKPIMQSIALLDSLDK;LISHAGALVNLAK;LKEWYGWHFPELVK;LKYLADGIVPR;LREQLEER;MDFVSPNLK;NINAFAMK;QDKPIMQSIALLDSLDKNINAFAMK;QLGELPIEK;QVEESEDVHGDEVSEDR;QVEESEDVHGDEVSEDRSAEK;RTL…
A0A125YGZ9	TGGT1_207210	Uncharacterized protein	NA	NA	0	0	0	0	0	0	0	0	7.5955	AANTTATGTHPAQECHLK;HPPEFDGGK;IFGHHEKGEEK;IFGHHEKGEEKLER;TYFSLSAWEK;VHPWVASFEHFMR
A0A125YH05	TGGT1_213940	CHCH domain-containing protein	0.47658	0.0436822	1406300000	1119200000	2219600000	1574300000	979010000	837810000	541230000	653650000	179.74	AFGACQQLNEELNQCIQR;AVDAVMGAR;HSDLSLCQHHFEALK;HSDLSLCQHHFEALKQCQLANGGSA;PSSSQPAPVHHAPPPVPSSGGGGFMANMAANVAGGMASGVGFGVAQR;QVEVVHTNTSVPAAPVAPVAAPAAAAPR;SSSSGGSGFFSK
A0A125YH11	TGGT1_269250	Mov34/MPN/PAD-1 family protein	0.87322	0.165738	1304000000	1325900000	1338600000	1283900000	941900000	1218700000	1215700000	1210200000	323.31	AYYSFEQPTSDR;DSVVPTK;ERVLGWYSTGPQVR;IQEIYAYLQDAANK;IQEIYAYLQDAANKK;MTDLEIHEIFR;MTDLEIHEIFRR;NASTSTLATR;NYHEHLYHMFK;NYHEHLYHMFKK;RTFVHVASTIGALEAEEVGVEHLLR;RVVGTLLGEISDGEIHVTNSFALPFEEDPKDPNVWYLDR;RYTPNPVYVIVDINPK;SVLALHNLINNK;SVLALHNLINNKVENK;SVLALHNLINNKVENKR;TAAAASGEPQLDSLSSFASVAGLVASK;TFVHVASTIGALEAEEVGVEHLLR;TVVVHPIVLLSVVDHYNR;VLGWYSTGPQVR;VVGTLLGEISDGEIHVTNSFALPFEEDPKDPNVWYLDR;YTPNPVYVIVDINPK
A0A125YH17	TGGT1_209030	Actin ACT1	1.05657	0.35586	42509000000	42537000000	43753000000	39689000000	40489000000	46582000000	46318000000	44630000000	323.31	AAEDSSDIEK;AAEDSSDIEKSYELPDGNIITVGNER;ADEEVQALVVDNGSGNVK;AGVAGDDAPR;AVFPSIVGK;AVFPSIVGKPK;CDVDIRK;CPEALFQPSFLGK;DCYVGDEAQSK;DCYVGDEAQSKR;DLTEYMMK;DLTEYMMKILHER;DLYGNVVLSGGTTMYEGIGER;DLYGNVVLSGGTTMYEGIGERLTKELTSLAPSTMK;EAAGVHR;EEYDESGPSIVHR;EEYDESGPSIVHRK;EIVRDIKEK;EKLCYIALDFDEEMK;EKLCYIALDFDEEMKAAEDSSDIEK;ELTSLAPSTMK;ELTSLAPSTMKIK;FRCPEALFQPSFLGK;FRCPEALFQPSFLGKEAAGVHR;GILTLKYPIEHGIVTNWDDMEK;GILT…
A0A125YH21	TGGT1_293300	Yip1 domain-containing protein	0.727533	0.0234282	741740000	686900000	856840000	849730000	635440000	526200000	564490000	554840000	106.45	AGSLQGDFLSLSDASLEPHR;EASVGDVEEENAQLEETRR;EDERGDRDHGETSGAGEEGVK;FLYVHLTPLLSGQR;GALLDAPEPAR;GGFFGLCGCCDEAAGHLYR;HSGAGVQTPEAPASQEPR;KAGSLQGDFLSLSDASLEPHR;LFDVTTEQILQR;LNVTQWERPTASASPTVSLEPQR;LSLLPWK;REASVGDVEEENAQLEETRR;RGGFFGLCGCCDEAAGHLYR;SLESASSRPTVDLSAGR;TSQLPDTSPPAAVSAEK;VEGLEEK;WAAVGAAGAAASR
A0A125YH35	TGGT1_235540	Putative eukaryotic initiation factor-2 beta	0.791978	0.064518	1861700000	1982000000	1581400000	1822200000	1415200000	1383100000	1655200000	1286200000	323.31	AEVEKREEAAASEPQVEAEAK;DICNIMNR;EEAAASEPQVEAEAK;EEAAASEPQVEAEAKQPEGEEEAPQQFDFGER;EEAAASEPQVEAEAKQPEGEEEAPQQFDFGERR;EKKETEQAQEEAPIIDGTGELFK;ETEQAQEEAPIIDGTGELFK;ETEQAQEEAPIIDGTGELFKR;EYSYQEMLQR;GKEYSYQEMLQR;HIEALLR;HIEALLRK;HNPDLSGAK;HNPDLSGAKR;IQTLIEK;KETEQAQEEAPIIDGTGELFK;KETEQAQEEAPIIDGTGELFKR;KVAWINFK;KVAWINFKDICNIMNR;KYITEYVTCQMCK;LWQQSCVACGANR;QPDHVHQFVLAELGTEGSIAGDGQLVLK;QPEGEEEAPQQFDFGER;RE…
A0A125YH37	TGGT1_216920	Mediator complex subunit MED8	1.16814	0.604315	478660000	512130000	691620000	184150000	407940000	598660000	497450000	676360000	60.884	ASRPSEVPEDANQLEQLLVALNK;DKECLLECISAMNTEEDELR;EIQQLLAMIDDEIEKPQEYR;ELFLCAAR;FISDILGLAVGYYSFESSCR;GGESYLVNTVPAPIHSLPPNPFTGNLR;GHGLLTPR;MENSLTGILDVSEAR
A0A125YH48	TGGT1_232730	O-acyltransferase	0.877862	0.101847	89910000	97956000	104100000	103530000	84135000	95442000	84934000	82680000	33.176	ATLLSHHTK;ELCSNSEEAEHVR;ELCSNSEEAEHVRR;GRPLHDQLHGAYR;HGTVQQLDPSK;IVVDQHIVPVAR;KWNLPIHHFLNR;NSFTITEMQSIPLSTLLVHFLDK;QHEEEIR;RPSVVNDINDYR;RYPYSITLR;YPYSITLR
A0A125YH50	TGGT1_298990	Ferredoxin NADP+ oxidoreductase FNR	1.28682	0.142886	48140000	41153000	29929000	40574000	45339000	51013000	51471000	57805000	61.058	ALLLPTSTETPLVMLATGTGVAPFR;DGNFVDIHFALSR;DSSPDDSHGEAPQVFSIVLHHGK;HIYADPVTGKR;IYSIASSR;KLYIQDVVWQER;LLSAGGPSAAQPANRPK;LYIQDVVWQER;VAVNTFRPASPLICR;VLLFIGAR;VVSVTPVTSK
A0A125YH62	TGGT1_206470	Dihydrolipoyl dehydrogenase	1.20047	0.35383	1654200000	2021600000	1219700000	2161900000	2438600000	1945500000	2217900000	1870200000	323.31	AAQLGLK;AEEEGIACVEMIAGVGEGHVNYETIPSVIYTHPEIAGVGK;AIGDLIR;ANDVATGFVK;ANGVSYNK;ARANDVATGFVK;AVLNISNK;AVLNISNKYVDAR;EACMACYDKPIHMA;ESSATLHVEPAK;ESSATLHVEPAKGGNPFDMEADVVLVAVGR;FCVPNYPNIR;GGNPFDMEADVVLVAVGR;GPMLAHK;GTFPFAANSR;GTLGGTCLNVGCIPSK;IDGLSIDIDK;IDGLSIDIDKMQK;LDAGHIILATGSEASPLPGNVVPIDEK;LDAGHIILATGSEASPLPGNVVPIDEKVIISSTGALALDKVPK;LGIKIDGLSIDIDK;LGIKIDGLSIDIDKMQK;LLPPVDGEVAK;LTDSNSVEVTPNGK;MAVI…
A0A125YH67	TGGT1_214440	4-phosphopantetheinyl transferase superfamily protein	1.05196	0.752153	570790000	887750000	927160000	692190000	697730000	755430000	915660000	869010000	323.31	AAHALPEK;AAHALPEKIER;ACGTGVYVDPAR;AENIIAAEEVSSALR;AMDSQCVGR;ANPGQVLSGEGPTAVSTQETYK;DAASCVYTGTSR;DEGFPCKDAASCVYTGTSR;ERPYVLGEDSDVSDEEK;ERPYVLGEDSDVSDEEKLR;FSRDEGFPCK;FSRDEGFPCKDAASCVYTGTSR;HRGSCLSPR;HSTPSLHSPR;LLQQCLLR;LLVGVDCMQVTVR;LTASTRRPSCLLPR;MNTELLSLTDEPVILVR;PIWIPHAEER;SGQKPIWIPHAEER;SLSLESDEDTGEDRPMVR;SPFIHFNVSHDTGLVVLSASR;SVADLLR;TLPATDALITK;WVSGETLVQEPPVAPGKD;YLECMPER;YLECMPERER
A0A125YH78	TGGT1_215280	Succinate dehydrogenase [ubiquinone] iron-sulfur subunit, mitochondrial	1.13107	0.259262	1226500000	1089500000	854900000	1030600000	1201400000	1158800000	1196800000	1195200000	255.03	CHGIMNCTVSCPK;DEFTEER;DLVPDMTNFYAQYR;DRQDPSLVFR;EANPPVEILPLPHMMVLR;EGICGSCAMNVDGK;FELDVSTCGPMILDALIAIK;FELDVSTCGPMILDALIAIKDR;GDRENEAMR;GLNPAGAIQK;HDRHEEEVVSR;HEEEVVSR;INHALFR;KDPNVENLQSIEDR;KDPNVENLQSIEDRR;LAAINDTMK;LMPGQDIK;LMPGQDIKHDR;LMPGQDIKHDRHEEEVVSR;MKDQVEAR;NCLACLTPIK;NCLACLTPIKR;QDPSLVFR;QDPSLVFRR;SLQAQQALEK;SVEPWLK;SVEPWLKR;VTDKINHALFR;WIADSRDEFTEER;YNPETDK;YNPETDKRPYMQK
A0A125YHC9	TGGT1_215290	Saccharopine dehydrogenase domain-containing protein	1.72151	0.00882803	291110000	311740000	242880000	265560000	398350000	523580000	522730000	468440000	311.04	AANAPCESVSTAVTELHGGFSGGTVASLLNLAGSK;DTFDPYYLCK;EFDVIVYGATGFTGR;ELMSVNK;FMTHDKDFGYGAFFIMAPLNEQVVR;IPLIAADSSDEASLAEMCR;IPLIAADSSDEASLAEMCRR;LCGVGSPSASVGSVLK;LCGVGSPSASVGSVLKDR;LGDPGYR;LGDPGYRETAK;LLPQPGEGPSQK;LVAEYFCEHYVTENGEFLVR;MESQPLNDSGR;MESQPLNDSGREFDVIVYGATGFTGR;MIAETGLCMALNMDK;QALPECVSFTPSSK;SLLFALR;THYCDLVGEAPFVALTSQK;VIITTVGPYLK;VLDSGFFEMR;VSVTVGSK;VVHCCGFDSVPSDLSCLLLQDAALK;WSNALMGFK
A0A125YHD2	TGGT1_321480	SAG-related sequence SRS12B	0.519349	0.138682	144940000	102150000	157020000	121720000	53625000	114130000	37062000	0	192.98	ASLTASFECIGDGYTAVPSEK;DGSMQPEDFTSR;EANNPVTLTIPQTEFPTEDKR;ENTVTCTLSDSTVSVTPATGASLALSK;FLLGCTPNSTTTPAPDKK;HCPPETQTLEGCTEIYTDILDKFESNWWTGK;LTESDLPR;NLDTQASGPQNESATR;NSNDKVVEVEMSQDKNTLTIDCGK;NVVTCAYGK;PSSIDDKNVVTCAYGK;TDHSLSDVK;TDHSLSDVKESSCLVR;TDKTFVVGCDK;TDKTFVVGCDKK;TQICDEAK;TTNEDDSESCKLGDSK;VGSAVTLQEILEASQLIEWTETSPSDKNAILR;VTVNVSAR;VTVNVSARPSSIDDK;VTVNVSARPSSIDDKNVVTCAYGK
A0A125YHD5	TGGT1_288910	DUF866 domain-containing protein	1.17773	0.0598014	896150000	768830000	776760000	843390000	1014400000	1012300000	884340000	957940000	155.21	ADLENVDSIEIPAGHTWVLDVK;ERVTVSESETQDIPNSR;GLEPVRWHPADGYIVK;GTANFVVR;MKADLENVDSIEIPAGHTWVLDVK;MVVILLR;QAAGEEVR;QAAGEEVRER;QAATLNVQDVK;RTYTAEDSGK;TYTAEDSGK;VTVSESETQDIPNSR;WHPADGYIVK
A0A125YHD8	TGGT1_305800	6-pyruvoyl tetrahydrobiopterin synthase	1.12026	0.267171	322340000	377350000	302250000	374470000	428900000	362470000	363110000	387460000	152.11	CEDGAEFK;CEDGAEFKVPCSDCK;CLPIVHSSAEEITCYLWQCIVDKVTVPLLK;ERLHGHNYSVTVK;FNCGHFIAYR;GATWVEVAVWETPSQMASFR;GSPNFTAANPGLGDGQAYLPYSAPLASVGSGLHGSPHVR;IGGIVGPDGYILDFGDIK;IGGIVGPDGYILDFGDIKQTAR;LHGHNYSVTVK;SDVLDITQEGQSIIIR;SFCQAHNVLDSPGTCPR;SGAPGGGLAPSLR;SGVLGLGPAPNSNCCLGGNATGDASR;SLDEHLIVPMK;SLDEHLIVPMKSDVLDITQEGQSIIIR;VTVPLLK
A0A125YHE1	TGGT1_305160	Histone H2B	0.983843	0.816427	94202000000	90689000000	100380000000	95855000000	107200000000	88879000000	91984000000	86905000000	323.31	AESYSSYIFK;AESYSSYIFKVLK;AESYSSYIFKVLKQVHPETGISK;AVTKYTGK;DTLSSREIQTAVRLVLPGELAK;EIQTAVR;EIQTAVRLVLPGELAK;EIQTAVRLVLPGELAKHAVSEGTK;HAVSEGTK;IASEAGKLCK;KRAESYSSYIFK;KSMMIMTSFIADTFDK;KSMMIMTSFIADTFDKIASEAGK;LVLPGELAK;LVLPGELAKHAVSEGTK;QVHPETGISK;QVHPETGISKK;RAESYSSYIFK;RAESYSSYIFKVLK;SMMIMTSFIADTFDK;SMMIMTSFIADTFDKIASEAGK;SMMIMTSFIADTFDKIASEAGKLCK;VLKQVHPETGISK;VLKQVHPETGISKK;YNKKDTLSSR
A0A125YHF8	TGGT1_313560	Putative 60S ribosomal protein L7a	1.01997	0.795517	4116800000	3538700000	3800500000	3466300000	4173500000	3735600000	3696200000	3615000000	54.251	ANEDGETAASK;DVVYAYLCSK;GIVFFASDVFPIEIIAHLPILCEEKDVVYAYLCSK;KTLGHAFR;LIQLAADR;LIQLAADRER;MTYLSPIASPLLDGK;RPASVIMITPGEDMPEVDGEDSEEKFEEVYK;TLGHAFR
A0A125YHH1	TGGT1_223510	AB hydrolase-1 domain-containing protein	0.687441	0.0257487	109980000	122210000	103570000	108790000	87347000	82804000	62027000	73424000	47.282	EKNFPVGGVVLHSSIASGLR;ESMQQLLQR;LAFYPPQPAGYSIGPQGQLYTYDGSSDSHR;LFFDDIKK;LQDAAAAADADWFK;LQDAAAAADADWFKELER;LTESPNEETQLNAAAMDELHSQR;NFPVGGVVLHSSIASGLR;QIILYGHSVGSAPCCDLAMR;QSHNQSAPPADSINSASGAATAQPDNPPAQQLQR;QVSWIHSQR;RTPVLIIHGQLDR;SGEAYYK;SPWFDAFPNVEK;TPVLIIHGQLDR;VLSIPCGR;VNVLAYDYSGYGCSGGK
A0A125YHH6	TGGT1_293430	Uncharacterized protein	1.22677	0.0341674	923980000	855110000	776090000	891470000	1093100000	981140000	1022400000	1131600000	323.31	AAADIAADR;ASHWVSDTPPELLPDR;ASHWVSDTPPELLPDRYGSGAAELTSIEAVAR;DDTSKQPTAVAYATEDPPLPSEVK;GAKDDTSKQPTAVAYATEDPPLPSEVK;GFEEYGANYFK;GQMCNYSHYDILDFK;GQMCNYSHYDILDFKK;HTPPGADQIELAGA;KGFEEYGANYFK;KWPVSCWR;LDDQKVMADFLAHLESLSPQETSACVLYSVR;PATLEEQAVVAPPGDQTAMSSLPFEDTAAGR;QGDSVVK;QGGLLPDVPLDETVEPCR;QGGLLPDVPLDETVEPCRK;QPTAVAYATEDPPLPSEVK;QQPVEANETTVER;SATSVFLGLSTR;SYQKDKEAVER;TCGFDHLAVDR;VLDNTRLDDQK;VLDNTRLDDQ…
A0A125YHI4	TGGT1_226430	Reticulon-like protein	1.24638	0.120303	1763400000	1840800000	1631800000	1296100000	1922900000	2278000000	1909200000	2031400000	75.824	CYENVNCVLESVR;CYENVNCVLESVRDVLLWK;EYECAVAR;ISAGSSSPTR;ISAGSSSPTREYECAVAR;KMCAAPVCACVSPYIQEAQDFCSR;MCAAPVCACVSPYIQEAQDFCSR;MVAAIPR;SKISAGSSSPTR;STVSGMVGR;VLDLAPSFGEGPVEIVSR
A0A125YHI6	TGGT1_219300	Ran binding protein	0.912615	0.366924	192890000	198180000	170820000	190640000	159820000	181280000	196320000	149350000	125.97	AGGGAFGPETLGDAAPETPEGGGAHAAAAAAPESLETGSGAGGAR;EGDWECEDPACR;GAFGSGNGFEGDTVGVK;GGGHFDLQDPADR;HGDWPCAHCGNVNWAR;HVAHSSSGGLGAVAPTGQAPSAAAAAGPTDAETVGAQR;KHVAHSSSGGLGAVAPTGQAPSAAAAAGPTDAETVGAQR;LVFPPAPK;RSTCNICNAPR;STCNICNAPR;TGDPLKDIPNLGGPPGLFK
A0A125YHJ3	TGGT1_215980	Uncharacterized protein	1.11568	0.321592	13128000000	16205000000	12644000000	14237000000	13664000000	15591000000	16454000000	17008000000	275.03	ALISILEGMR;ASGELREAEELVEREEEEYNIEVE;EAEELVER;EAEELVEREEEEYNIEVE;EKQLRPEALQLPHMWHVR;HWNDTTSICR;HWNDTTSICRK;ITDDLRNAK;ITDDLRNAKDQLR;KHWNDTTSICR;KHWNDTTSICRK;LTTSATVR;LYESVLAFR;LYESVLAFRR;QKALISILEGMR;QLRPEALQLPHMWHVR;RLTTSATVR;SPSYWNDPWPETGEDWAEVVAQVK;TTSERLYESVLAFR;TTSERLYESVLAFRR
A0A125YHL0	TGGT1_272490	Protoporphyrinogen oxidase	1.21089	0.25149	46462000	37725000	50009000	53390000	51373000	52725000	70862000	52186000	217.86	AEIAELFR;AFASLSR;ATLPAAYAALDR;EGDAVIKEADEALGEAALEDFFR;ESEALDTQTDTTIEGK;FLFDVGANSFR;FVGFDGR;HILWEAAKR;LAALPHASMALVTIAYSK;LHSLPFSSLLALFSSSLLSR;LIVEGNWISGAAVGDRIDAGEK;LKSDLKAEIAELFR;LPVSTPQDEDGVVDCSLR;LVNDLGLLSQLQR;QCGTVLHVQR;SACSEREEETVEAFIAR;SDLKAEIAELFR;SSPVFSSSSPSPPDPR;TLGGIFVSDVFHGR;TSDSGEENYVFLDEGDSPR;TVPVCQAEVLVVGAGLTGLTAAHTFFSR;VQTPHVLLTIPPAAVASALSSCFSSSLLER;VSQPLGSLEGGGR;WVDTIPQYVTSHDR
A0A125YHL2	TGGT1_293170	Uncharacterized protein	NA	NA	0	0	28408000	35455000	0	0	0	0	4.1989	ALLVSLAQGLSLLHLER;GRRLCGSPPLPLAASQEER;HHTLFLESK;KGNVEEGEEVTSQLER;LPLHALGLTGDLEDPR;LWQELSR
A0A125YHL4	TGGT1_256030	Doublecortin domain-containing protein	1.42975	0.217712	285600000	230150000	419370000	212670000	289670000	419700000	523480000	408200000	113.13	CHEVYSSVIK;EITPIAGPVR;EITPIAGPVRR;ERFDEFGNGR;EYLYAYDGLTESPSR;FDEFGNGR;FGVQIPAPR;FLSEWVIQK;HDDGTPFFVRPYIK;IFDQNFR;KPVVTPGTLGIQR;LMWLYRNGDK;LTDTAYYTGSHR;NGDKHDDGTPFFVRPYIK;QAERPGEYFPPPYPPCPPTVVTPLR;RDELMATR;RIFDQNFR;SMESLYQQITK;TSAYDFPEATFVTRPCLPAK;TSAYDFPEATFVTRPCLPAKK;VITDLDDIVDGAK;VPSQFFVV;YLCTSGEPPAAYDR;YLCTSGEPPAAYDRLEK
A0A125YHL7	TGGT1_297465	Uncharacterized protein (Fragment)	0.813428	NA	0	62989000	0	0	62116000	0	0	40358000	9.5111	ATAFFACLGEATAPGDAGVTLENLEQCR;SSCEAYETCTR;SSCEAYETCTRK
A0A125YHM1	TGGT1_262620	RNA recognition motif-containing protein	1.1452	0.402275	7261300000	6447000000	8088700000	5877700000	6268700000	8203500000	9120700000	8100200000	323.31	ADVFEDFQGR;ADVMTMPDGR;AIKELTDTELFDR;AIKELTDTELFDRLIFVR;AVEMFNEYMLDGR;AVEMFNEYMLDGRPISVR;DLFRECGDVVR;ECGDVVR;ECGDVVRADVMTMPDGR;EGTASTEPTCR;ELTDTELFDR;ELTDTELFDRLIFVR;ELTDTELFDRLIFVREDR;FNGPPPYNMYGDMGYYGGPR;GCGIVEYTNVEDAQK;GGYAGGAGGHGDGSGR;GVGTVLFSTPEGAQR;LIFVREDR;LIFVREDREDGQK;PADEQQQQLPR;QAGEVLR;QAGEVLRADVFEDFQGR;QVFISNLPWR;SKGCGIVEYTNVEDAQK;SKGVGTVLFSTPEGAQR;TSWQDLK;TSWQDLKDLFR;TSWQDLKDLFRECGDVV…
A0A125YHN3	TGGT1_226270	Uncharacterized protein	2.07072	NA	0	0	0	86091000	0	0	0	178270000	10.977	TALSFDADSR;TLLHFFASSVCCFGPIYAVYK
A0A125YHN7	TGGT1_226640	Protein yippee-like	0.900144	0.120412	171130000	156340000	159770000	171610000	161210000	137430000	144210000	150210000	32.667	HTIADVYCNDCGTNVGWR;SLEEDDSGQQR;TGAAWLFGK;VVNVSEGALEDR;VVNVSEGALEDRNMTTGK;YECASDATQK
A0A125YHP4	TGGT1_236910	Putative U2 snRNP auxiliary factor	0.828148	0.0660485	998370000	1014700000	839470000	918020000	850540000	765520000	709740000	796780000	130.77	ALAALQGR;GGYCNFMHLK;IIGTEEDRVNCPFYWK;KMFDDHPDYGR;MFDDHPDYGR;QFVDGQCR;QFVDGQCRR;QIHAEFTPVTDFR;RGGYCNFMHLK;WNEEREEANG;YGEVEDMVVCDNIGDHIIGNVYVK;YTDEEAANK;YTDEEAANKALAALQGR
A0A125YHQ0	TGGT1_321420	Kelch repeat-containing protein	1.23738	0.347353	241410000	335400000	202340000	341570000	446760000	305210000	326220000	308570000	323.31	AIIFQGEDRDEMMK;AIIFQGEDRDEMMKR;ATPVCTFAYLGQAQTENR;CYHTLVAGCPAR;DVGALSPACFCLTEVLQNAK;EIFCYGAK;EVLTGGPAPNAR;GRHESVIYR;GSADPQKGVITLFGGENSSGEK;GVITLFGGENSSGEK;GVITLFGGENSSGEKTDR;HESVIYR;HSCAFANNR;KDVGALSPACFCLTEVLQNAK;KSLEGIASTAR;LAASFVR;LADIEQQVAK;LEAIEAR;LKDVQLK;MADTEKTADAVNGFEAR;MWICGGEVCEWFGK;PGGESLNVLFGPIAISSTTR;QVTDASGSPPR;SFECHSVAFVGR;SLEGIASTAR;SSHAACSSTDFK;SSHAACSSTDFKK;SVIIFGNDSDAK;SVIIFGND…
A0A125YHQ1	TGGT1_281920	V-type ATPase, D subunit protein	0.879648	0.100042	444140000	478170000	446780000	478660000	449040000	375870000	419630000	380830000	323.31	ATWAAGDFK;ELDEMEREEFFR;GAQQGYQLLK;GAQQGYQLLKK;IDGGINYIVR;KGAQQGYQLLK;KGAQQGYQLLKK;KSDALTAR;LASLQTAFFTLDEEIK;LLHENAAGAANGHAPQSLLNDDDDDLLF;MNLAIMK;NVGVAAGGQVIMAAR;PQDIRPAPNR;QAVGADMNTAAFSLAK;RKGAQQGYQLLK;RPATFLNVAADNVAGVTLPIFHISTDPSVDVLK;RVNALSNVVLPR;SDALTAR;VFSELVK;VNALSNVVLPR;VRRPATFLNVAADNVAGVTLPIFHISTDPSVDVLK
A0A125YHQ3	TGGT1_207720	Uncharacterized protein	0.749651	0.0142841	652620000	782060000	692950000	757740000	513480000	509940000	561170000	578430000	323.31	AALHPEASVPLHDYFSYR;ADAETVQLGLLLDNDFHVNLPHIPTPADIR;ALDEGAKWESPSLR;ALHQAFSELK;ALHQAFSELKNTICSLSGVPLTVK;ASLSAHFPSSLSHK;AVESLKDPFDALFAPVSAACAAER;AVPATGVDGATLAMLCGHVCASHR;DAGVSERDFLR;DAVQILK;EAEQFFGGVSSLQDAGK;EAEQFFGGVSSLQDAGKHPSLSLQK;EAPTDEVSFEKEPGR;EHLLAPTR;ERPEQTVGGVPGDKPSSSGVYGLPGEAAAK;EVFTPDLR;FDAPTGVK;FLHLVANFEWR;FQDAQILNTVLWR;FTYPTFTALR;GAVVSPASPSHFFSR;GEGAGPGEAETQNSEANEKHER;GLCNADSLSGEQEASDKDN…
A0A125YHQ9	TGGT1_215060	Putative small GTP-binding protein sar1	1.04369	0.627811	6871900000	5912400000	5827300000	5299400000	6715800000	6016600000	5851300000	6372000000	323.31	DDRVAQHVPTLHPHSEELIVGK;DYFAAVDAIVFMVDATDR;DYFAAVDAIVFMVDATDRGR;EELSHLLETQELAMVPFLVLGNK;EELSHLLETQELAMVPFLVLGNKIDKPQAASEEELR;FKTFDLGGHETAR;FKTFDLGGHETARR;FQEAKEELSHLLETQELAMVPFLVLGNK;GRFQEAKEELSHLLETQELAMVPFLVLGNK;IDKPQAASEEELR;IDKPQAASEEELRQQLGLYSHVTFGK;ILFLGLDNAGK;ILFLGLDNAGKTTLLHMLKDDR;IWKDYFAAVDAIVFMVDATDR;IWKDYFAAVDAIVFMVDATDRGR;KPVPGVRPVEIFMCTVIK;MGYADGFR;PVEIFMCTVIKR;QQLGLYSHVTFGK;QQLGLYSHV…
A0A125YHR1	TGGT1_231600	HEAT repeat-containing protein	1.04651	0.42891	649440000	645760000	677060000	696830000	682390000	725360000	742690000	642800000	323.31	AALVLLGIMSEGCEGVMR;ACYALGVLFENMEAQDLEPVASEVVQR;AFDAFAPELFSLIGQIIK;AIGVVGGLVQGTSEAAYAQELPGLMR;AMAVFDENQQK;AMAVFDENQQKEFITSLVAR;AVVAAAHGTFIGAPVK;AVVAAAHGTFIGAPVKK;AVVHLLASILR;DGELLTVLDFLLK;DGFLDELESAALCLK;DKFVVFLEEVMVR;EAIELLQGHFHEAAR;EALELLLLLLDNPSALVQQK;EAVASKPFALEFINSK;EAVASKPFALEFINSKF;EDLNKSEQLTLDNAAAAVAR;EFITSLVAR;EMNEEVAK;EVCISAIGSAAAASGNGEEAPSNRPR;FALNPNVHTLWSEQLWPFLR;FFLPFVLESLR;FLQAVLK;FL…
A0A125YHS1	TGGT1_238250	60S ribosomal protein L36	0.672571	0.0116763	10911000000	9755600000	8751700000	11159000000	7209900000	6999800000	6113100000	6968300000	70.087	ATPARPSR;EELQNVVSAQR;EELQNVVSAQRR;GKREELQNVVSAQR;GYVVTKK;IGTAATTK;IGTAATTKR;QVAGFAPYER;QVAGFAPYERR;REELQNVVSAQR;REELQNVVSAQRR;RGYVVTK;RIIELLK;SGIAVGLK;SGIAVGLKR
A0A125YHT0	TGGT1_307990	Arrestin (Or s-antigen), n-terminal domain-containing protein	0.833676	0.362489	99999000	118720000	95609000	144170000	79640000	88964000	91115000	122520000	14.718	DWHKVPLLPETDLAVLQLR;EVIFSVDGR;EVVASETIPGPPR;FFLDCSVLK;LETFFLLGQKPYR;VPLLPETDLAVLQLR;VVVSLVR;YKLETFFLLGQKPYR
A0A125YHT1	TGGT1_311290	Protein tyrosine phosphatase family protein, ptpla protein	1.43085	0.0764401	403540000	436020000	412950000	319600000	471690000	705230000	491580000	580950000	101.87	AEAAPAR;AFGDDAATAIVK;ASWTDFAVPALYR;HLYGAGSEEK;HLYGAGSEEKK;KAFGDDAATAIVK;KHLYGAGSEEK;KKHLYGAGSEEK;LQLVLFLFR;SGVMTTLTQVFSR;SKTEAPMILR;SLEFPLLFAQSMQVMEVLHAAAGIVR;TEAPMILR;VVPVTHENAAFCSLIAAWCLAELLR;YPFFCAQELLLCIHHK
A0A125YHT4	TGGT1_314830	Splicing factor subunit	1.09201	0.399496	1527400000	1194700000	1208700000	1327500000	1595300000	1369800000	1313700000	1463300000	251.07	AGYDRFSIQAQLQHLQSK;DTLASHVGHYSR;FLNQLAR;FSIQAQLQHLQSK;GGEGEAELSGK;GGEGEAELSGKAEE;LAYFAVVENENVK;LAYFAVVENENVKR;LEWATSIQR;PVAFPADETENKEDDAEK;PVAFPADETENKEDDAEKGGEGEAELSGK;YQGTGNAQTTK;YQGTGNAQTTKLEWATSIQR
A0A125YHU3	TGGT1_239260	Histone H4	1.02403	0.685478	95235000000	93361000000	105880000000	108200000000	106390000000	105540000000	100790000000	99632000000	323.31	DNIQGITK;DNIQGITKPAIR;DNIQGITKPAIRR;DSVTYTEHAR;DSVTYTEHARR;GVLKVFLENIIK;GVLKVFLENIIKDSVTYTEHAR;ISGLIYEEIR;ISGLIYEEIRGVLK;ISGLIYEEIRGVLKVFLENIIK;KTVTAMDIVYSLK;KTVTAMDIVYSLKR;RISGLIYEEIR;RISGLIYEEIRGVLK;RKTVTAMDIVYSLK;TLYGFGG;TVTAMDIVYSLK;TVTAMDIVYSLKR;VFLENIIK;VFLENIIKDSVTYTEHAR;VFLENIIKDSVTYTEHARR;VLRDNIQGITK;VLRDNIQGITKPAIR
A0A125YHU5	TGGT1_236010	Prenylcysteine oxidase	1.20995	0.203447	41530000	50855000	55814000	59148000	72009000	54725000	58972000	65174000	142.49	AVHLSTLLK;AVYTQGTSVHALAGAVGLAGGIGNLYK;CLFELNDCGASPAPAK;ELADEDLSQLFR;EQSSGVSGVR;ESHHELKENDLLLYASWCGR;FAAHILQGLADSWQHLYPLLGLQTCIDFSGK;FVPAFHTAVDMMR;GTRDEVEQPASSNQGPQFLK;HINPPDAPIR;KFQEVFVTFVAAEGIR;LKAPDSLCPVDAR;LVIDLFEAK;LVIDLFEAKDR;MLESDLENLDHLR;MLESDLENLDHLRDAENR;NEVGELKK;NVAHLLVNALAV;QKLEDLIRPLYPAPLVHNMVDAVVR;RLVIDLFEAK;RLVIDLFEAKDR;RTSALNPTGGPTFTTSR;SHPIREQSSGVSGVR;SLAEEEKVR;TSALNPTGGPTFTTSR;VA…
A0A125YHU7	TGGT1_308000	Gpi16 subunit, GPI transamidase component protein	0.99053	0.834473	297080000	326520000	314640000	325720000	308380000	325390000	316920000	301300000	323.31	AALSSSPVYDSQR;AKEVLLPLPDAEGLSGR;AQLTVVLPVPQDGEAPFTLPDLFHHSGQPGVASPLGR;AVLEAPLSCSVDSACAALPLVASPR;ESEKQETLR;ESEKQETLRNEEPLSLDLAAEGLYAR;EVLLPLPDAEGLSGR;FLAFSETETESANSYPLLR;FSFSPDK;FSFSPDKGSDVPGAIVLDMPASSFFWPPPR;FTFYSVDASSDLVVFDAFPVREER;GEAGLLSLLHPLAFASSPFK;GSDVPGAIVLDMPASSFFWPPPR;GSTSHQHYDIFPK;GTASSKLER;KGEAEKEEVESR;KPLSPLSQEAGGAEAGAATLCHR;LKTLIPLSAEER;LLASSSSFAPTFVSLAFSLPPR;LLPPGGELPAEGGESEQDKRPDR;…
A0A125YHU8	TGGT1_320170	SAG-related sequence SRS16E	0.577121	0.0218168	74349000	89317000	68749000	68085000	38229000	48253000	34644000	52299000	93.544	AFFVGCEEDKAQTR;AKNTTGLTLSK;ARPSTVGENNVVTCAYGK;ENLVVSLQCSGEK;ESELPLFDK;GADTDKQVTLK;IKESELPLFDK;KTTQSPQANPSVK;LTIPESGFPEEQQQFR;SLLGTSGDIQWEK;TEKEEGAQNTDASTSNCSVIVTVK;TIVSTDNKGEVMTLK;TTQSPQANPSVK;YTEEFCVTDNSQLESCTTKK
A0A125YHV0	TGGT1_219140	EF-1 guanine nucleotide exchange domain-containing protein	1.25626	0.215123	3728800000	3447200000	3997700000	2692800000	3400200000	4436000000	4952100000	4631600000	323.31	AAVDDDDFDLFGEESAEDKEAVK;AAVDDDDFDLFGEESAEDKEAVKK;EEADDEDDDEEDFGGLVQSAEIVSFNKL;KAAVDDDDFDLFGEESAEDKEAVK;KVPVAFGLFK;LQVQCVILDDVVNTNALVDEIEEIGMTEEEK;LQVQCVILDDVVNTNALVDEIEEIGMTEEEKQK;LQVQCVILDDVVNTNALVDEIEEIGMTEEEKQKR;MVTAFATSDELATPCTYYTLTWGDAAAAPK;QKEEADDEDDDEEDFGGLVQSAEIVSFNK;QKEEADDEDDDEEDFGGLVQSAEIVSFNKL;SIQMEGVTWGEGMK;SIQMEGVTWGEGMKK;SMLVIEVKPADADTDLDDVCK;SMLVIEVKPADADTDLDDVCKK;VPVAFGLFK;VTAFAT…
A0A125YHW5	TGGT1_239020	ABC transporter transmembrane region domain-containing protein	0.67406	NA	85330000	0	112050000	0	0	66523000	0	0	14.704	DFSGLVR;GQTFTQTIHQEVGFFDR;ITLDGIDIR;IVQATLDNVIATK;IVSAFGLEPHFTER;MLILDEATSALDAESER;RPSILIFDEATSALDTVSEK;SLIGLVGQEPVLFSMSVADNIR;TTNATTLIVAHR;YAKPEATLEEVVHAAK
A0A125YHX6	TGGT1_247230	Centrin	0.691333	0.0966434	406200000	289910000	309260000	343560000	278190000	0	193050000	228180000	44.751	ALGFEPK;KGASSLPR;KTELTEEQR;LFDDDETGK;LFDDDETGKISFK;MAERDPREEILK;MIADVDKDGTGSVDFQEFLSLMTVK;TELTEEQR
A0A125YHY3	TGGT1_215950	HTH CENPB-type domain-containing protein	1.06617	0.655164	24373000	25219000	30031000	33729000	34295000	32351000	27693000	26513000	96.498	ADTLEETPGAER;AEGETLALGAR;AGLLAQEAPK;AQSATTQLDSSAHR;ATPGLGPAPDGAASGAEAGPAR;AVLEQLPGEK;EAGDPTPGVSR;EAPAGIAAQGLAQLQGASASSAFASCPALPSHGFHDR;GMLSGEALAWR;LASEIAGNLAVSDFK;VEPNAVEER;VTSGDRGEAVSGGPPETPQAQQISGAGLQASR
A0A125YHY9	TGGT1_295460	Got1 family protein	1.23026	0.400077	90940000	144920000	102080000	131500000	99474000	153980000	155750000	168330000	20.291	LSPIGSWILQLPGIK;TLAFFFLRPEK
A0A125YHZ1	TGGT1_213350	Ribosomal protein RPS15	0.590612	0.0155343	14265000000	19316000000	15088000000	18649000000	10962000000	10232000000	8240800000	10324000000	323.31	ADAGDAAANQPK;ADAGDAAANQPKR;ATTLMKK;DLVVVPEMIGSVVGVYNGK;GVELDKLLDMK;GVELDKLLDMKMEDLLELFR;HGKPGIGATHSSR;KATTLMK;KNCAFGEKPEPVNTHLR;LLDMKMEDLLELFR;MEDLLELFR;NCAFGEKPEPVNTHLR;NCAFGEKPEPVNTHLRDLVVVPEMIGSVVGVYNGK;PGIGATHSSR;QFINVEIK;QFINVEIKPEMVGYYLGEFSISYKPVR
A0A125YHZ3	TGGT1_309752	Succinate--CoA ligase [ADP-forming] subunit beta, mitochondrial	1.07357	0.200162	3548400000	3424100000	3081600000	3222400000	3503700000	3507000000	3754900000	3487600000	323.31	AAQLAVK;ANCVLVNIFGGIMR;AQVLAGGR;DCTQIEVNPLVETHDGR;DVLTDPAYSALQLLQEDDFDK;DVLTDPAYSALQLLQEDDFDKAAQLAVK;DYSQEDPR;EAEQEAATFLSESPSGDGEPVDFVVK;EFAELLGFSGDR;EFAELLGFSGDRLEAACQCIR;EFHITTPK;EKYVAILMDR;ENGYQGGVQVCESPR;EVGFDKPVVLR;EVGIVAEK;EVLKDVLTDPAYSALQLLQEDDFDK;EVLKDVLTDPAYSALQLLQEDDFDKAAQLAVK;FAVASTAK;GAGGPILIGSAR;GGTSIEDIAHNYPESIHK;GLGFFRENGYQGGVQVCESPR;GLVAAAK;GLYELFR;IIQQDKR;IMKEFHITTPK;LEAACQCIR;LE…
A0A125YI08	TGGT1_293700	WD domain, G-beta repeat-containing protein	0.796708	0.0166554	83300000	90320000	93380000	83107000	66031000	65775000	72651000	74476000	156.72	ALAQPSETGTVR;ALVAFWDIKK;APYCSHAEQAWR;AVSLVSSALDR;EAIAYQVATPEVMTTLAFHPNGSLLFAGSR;FWDLVSGATIK;GDHCQLPTYDR;GHTGAVISCVLLSDNK;LASCAADGVR;LLLIQPQSLQVVDSIR;LTGAGEGAGVQSGIQTGRPTFIGAAVAGIGSVPR;QFSLYDILSTSK;RAPYCSHAEQAWR;SETCSEAPTAHTR;SSEGASLLR;VWSQHSGSPLGTFLLPAPSR;YFDAVQSR;YIAAAQQQK;YTEERGDHCQLPTYDR
A0A125YI16	TGGT1_222170	Dense-granule antigen DG32	1.62247	0.00961171	1277200000	1434900000	1055800000	1124100000	1800900000	1964000000	2003200000	2169000000	83.536	ATLVIMWELR;ATLVIMWELRHFLYGTAK;DLESILFDSK;DVWQQLFHK;EWWMTVPEDPWAALHAGAWK;HFLYGTAK;KLETKFESYLR;LEALSAK;LETKFESYLR;LKDLESILFDSK;LYNEDLEPLLR;NYAEVAKVEALTNMISTPIELFVK;RWTDEAHIEVMK;SGKPVWENMLFK;TSNMVPR;VEALTNMISTPIELFVK;VEALTNMISTPIELFVKDVWQQLFHK;VNPSAWK;WTDEAHIEVMK
A0A125YI20	TGGT1_244280	Uncharacterized protein	0.457635	0.0275035	211630000	256740000	387090000	379890000	128130000	125980000	133310000	177920000	159.75	ATPQIASDSEQEK;ATPQIASDSEQEKGTSSEEDAGPVAPEVAEEESR;ATPQIASDSEQEKGTSSEEDAGPVAPEVAEEESRR;EESQSEDSSEEAVQHLR;GTSSEEDAGPVAPEVAEEESR;KEEDDTDDEIEQPCN;RYEYLVNLGVSPQEMNR;RYEYLVNLGVSPQEMNREESQSEDSSEEAVQHLR;YEYLVNLGVSPQEMNREESQSEDSSEEAVQHLR
A0A125YI23	TGGT1_262070	KRR1 small subunit processome component	0.808875	0.0472762	315110000	359650000	275300000	317960000	263240000	260590000	247220000	254620000	273.45	AELDLIEGSMTVR;AIELLTK;AKEVLEK;ALGQHFVK;CYVLVQGQTVSVMGTHK;DKPWDTDDVDHWK;DSISAIAER;ELEKDPALVEENWER;ERQQAFEPSAENSAK;EVWPEVK;GQQGPTEEETDGPSVEAK;HAGTAESAGSAESASR;IEEFKPEHNPGGMLEESSFACLFPQYR;ILDDGMFCDIIK;KEDLLLESGEYFVTEEQK;KILDDGMFCDIIK;KSAGGAAHLL;KTFDPYIIIK;LVEDCMK;LVGPNGSTLK;NIHPVYHIK;QQAFEPSAENSAK;RALGQHFVK;RELEKDPALVEENWER;RGQQGPTEEETDGPSVEAK;SAGGAAHLL;SLFPPEQTPR;TFDPYIIIK
A0A125YI34	TGGT1_261620	Uncharacterized protein	1.00185	0.975145	30133000	32252000	20705000	29067000	33259000	29672000	23109000	26325000	5.7492	DYGGGDRDIFDR;ESHGIFSR;GFECFAASSR;HVVQVDAHNR;SGGTSLSGFDMHAGER
A0A125YI36	TGGT1_243440	Histone lysine acetyltransferase GCN5-B	0.954368	0.541068	197330000	212710000	207000000	227110000	212150000	205490000	211180000	176810000	323.31	ALELSPVCFSPAYAASLR;ALELSPVCFSPAYAASLRK;ALLGSTGAPDGAGSAGVGQGYMRPLHEQIMDILDALGK;APTGASVSR;AQLSSTQPK;ATVSLKPLAVYPGLDFWK;ATVSLKPLAVYPGLDFWKK;DACEGPQAEPPVGR;DALTVPDEFYAQNYWEWR;DIQVDPPSPFR;DLGSAKEEEAGLITFK;DYEGGTLMECHINPR;EDTIIGGCCFRPYFQQK;EEAPDYYDVILQPTDISTMK;EILQPVLAR;ERWYGYIK;FAEIAFLAVTSTEQVK;FTASGMAK;GFPDHAR;GRDACEGPQAEPPVGR;HHSAWPFLKPVSR;HYTTAQMFADEVQLMFK;KNPGQTLSPSQIPGLLQCGWHPGEGAPR;LCEEVGIEPETR;…
A0A125YI44	TGGT1_224130	RRM domain-containing protein	NA	NA	79186000	82895000	206160000	145280000	0	0	0	0	92.77	ITIGNIPEGITEAQLK;MAGVDRK;QKLEQGTAAEVEATPAPELEGK;QKLEQGTAAEVEATPAPELEGKDAK;YTMRPVIPAER
A0A125YI54	TGGT1_270070	Synaptobrevin family protein	1.49589	0.0035289	1032100000	978550000	1013900000	874590000	1474900000	1384900000	1549900000	1423000000	185.71	AFQEELQTSFGTHAVDYR;AGDLKDASAK;ALNKLNESLTEVTGIMR;ALNKLNESLTEVTGIMRR;ASDGLLLAESWDDATANPQLHALK;ASDGLLLAESWDDATANPQLHALKQQAK;CDITFVSR;CSIDAGSYK;GENLEDVGK;GENLEDVGKK;KLAFSFLEDIQR;LAFSFLEDIQR;LNESLTEVTGIMR;NIEDILQR;NIEDILQRGENLEDVGK;NIEDILQRGENLEDVGKK;QDYRDPDSSR;RNIEDILQR;SIIETIEKPYYFVK;SIIETIEKPYYFVKFDR;YHYLVADGVAFMTVCGGSYPK;YHYLVADGVAFMTVCGGSYPKK
A0A125YI55	TGGT1_216020	Peptidase family c78 protein	0.969865	0.724967	174720000	201720000	208670000	202020000	179980000	212710000	190980000	179740000	323.31	ADFLPCLPSTTATELLAALR;AKHVVVGEAK;AVTCLVQGDFAYYHYCQDNERDEGWGCCYR;DLATITFILPDGLR;EEQPASLSFAFHSVK;ELAAGEDRADFLPCLPSTTATELLAALR;ELSSLSEDAGVAASHR;FDLAHENLEIGSK;HGATDAVSSLEAER;HGATDAVSSLEAERELAAGEDR;HVVVGEAK;IADEDAERNNTEGR;ILDKNWIGWK;KFDLAHENLEIGSK;LALSLRLETPFLVTLSR;LETPFLVTLSR;LGGCDTSVWTAVAPAASK;LLHAERDPTLAQLFTASTPSVSSSLR;LLHLTSASDLPSHAATLK;LPLASLSAISIPAFLSSLSSASESPHGWAYTPECGAAQVSLR;LPWCLHPLLSWNNEAQVAR…
A0A125YI60	TGGT1_289630	Microneme protein MIC16	0.822045	0.305203	0	0	25438000	30638000	19572000	27364000	22997000	22261000	38.75	AIRFPNQASVAESR;CSTAVECAQGIKPR;FPNQASVAESR;ISESCASSEVSLEAR;RHNEADGACIWVKPSR;SDVEDCLVDVNPQK
A0A125YI64	TGGT1_232550	Uncharacterized protein	NA	NA	23367000	0	28847000	0	0	0	0	0	11.3	AEGWLSESTEEKVK;DRFGDFNLK;NLIFASDGGNEEEASSAK;TSEPEDLGVAYASVLK
A0A125YI79	TGGT1_248390	Ribosomal protein RPL26	0.646643	0.00395501	6619900000	5925700000	5697300000	6316100000	4388100000	4019500000	3664800000	3808500000	147	AHFSAPSSVR;AHFSAPSSVRR;ANGETVTIGIHPSK;ANGETVTIGIHPSKVVITK;DDEVMVVR;DKANGETVTIGIHPSK;DKANGETVTIGIHPSKVVITK;FSSQVSSSR;FSSQVSSSRR;GKYTEKDVAMSQVD;IMTAPLCK;KAHFSAPSSVR;KAHFSAPSSVRR;KDDEVMVVR;KFSSQVSSSR;KIMTAPLCK;KKWVIHIER;KWVIHIER;MKFSSQVSSSR;SLPIRKDDEVMVVR;WVIHIER;YTEKDVAMSQVD
A0A125YIA6	TGGT1_263710	O-acyltransferase	1.20379	0.133553	173700000	202350000	213400000	155620000	206710000	237800000	220860000	231540000	191.99	AEDEHARAEGGEPAQGTHEAR;AEGGEPAQGTHEAR;EFVDPSLAR;EWAQIHFYNAHADHQPLR;GGGFRPTYFVFK;HVYMETQQR;KWNKPVHR;LDFFDANSDLAR;LPGSETSEESLPHQQGAEPR;NFCDYLFCPVLVYEPMYR;QTLGYPENVTLR;RPASGPGGSELDK;RPASGPGGSELDKMEK;TFPSKLDFFDANSDLAR;TGPPCSPCPESCGK;VSLEATMCSPSPEK
A0A125YIC5	TGGT1_265310	Putative heat shock protein 40	0.852211	0.0717751	1359200000	1284100000	1183600000	1206500000	955920000	1153300000	1078700000	1101600000	323.31	ALTGFTVPIESLDGR;DASEADLK;DASEADLKK;DGNHLIHK;DIAEAYDVLSDK;DIAEAYDVLSDKEK;DIAEAYDVLSDKEKR;EDNVLSIDVKPGWK;EVDPSELFSR;FVRDGNHLIHK;GDLILEFDIHFPK;ILGVGKDASEADLK;ILGVGKDASEADLKK;ITFAGEGDQDSPTSPPGDVVFVVK;IVPNEGMPVSK;KAEAQFK;KIVPNEGMPVSK;LKELLPNV;MFFGGDDDFGPFGSVGMGSHSNFPFR;MHHAGSGSFGSR;NGQMLKEDNVLSIDVKPGWK;QIYDQFGEEGLK;QIYDQFGEEGLKSGGSPTGTAGPGGSR;RPGEKGDLILEFDIHFPK;RQIYDQFGEEGLK;SGGSPTGTAGPGGSR;TLTDDQK;TL…
A0A125YIC7	TGGT1_252290	Importin subunit alpha	0.972042	0.887096	1198300000	1617600000	1365600000	1734600000	1765400000	1315800000	1330000000	1339500000	323.31	AEALDAQDGR;ALSIESRPPIQEVIEAGAVPLFVQFLK;ALSIESRPPIQEVIEAGAVPLFVQFLKR;DLVLQAGVLSPLLAQLNDSEAK;DQIQQVIDAGLIHPLIELLSTADFDVR;DQIQQVIDAGLIHPLIELLSTADFDVRK;EAAWAISNAASGGSNAQVEALVECGCIKPLCSLLAVQDSK;EACWTISNITAGNR;EDLQLQIR;EDLQLQIRK;EQAVWALGNIAGDSPQCR;EQQQLAENPFCELIEQADGITVIEK;GKPQPPFEWVQPALTTLAK;IEAVIEAGVSR;IEAVIEAGVSRR;IVSVALEALENILR;KEACWTISNITAGNR;KEQQQLAENPFCELIEQADGITVIEK;KRAEALDAQDGR;KREDLQLQIR;LIYS…
A0A125YIC8	TGGT1_220880	Uncharacterized protein	0.968206	0.685622	231640000	214730000	214360000	256110000	237870000	218920000	211330000	219570000	75.486	ALDEQGNELTDR;AMAALGMK;AYVLQHEEMLR;ETAAQLR;GNLFEVEER;GNLFEVEERYEQMK;HLQDLEQFVNPPQLSELESFK;HLQDLEQFVNPPQLSELESFKER;KSQVADFNLSLVMNICR;LHHQANQLFR;LKALDEQGNELTDR;LLDALER;LVLCEEAVGMDPAK;RAYVLQHEEMLR;RLVLCEEAVGMDPAK;SQVADFNLSLVMNICR;VWLENEQSAALNLMMTLEAK;VWLENEQSAALNLMMTLEAKR
A0A125YID1	TGGT1_255370	TIC20 protein	NA	NA	0	0	0	0	51317000	51091000	51613000	0	18.238	ATDAQNTPATASR;ELFKPSYFLR;IPCASLLSFGAPYTLLIK
A0A125YIE2	TGGT1_313310	DnaJ domain-containing protein	1.09719	0.670785	63758000	22882000	75294000	68925000	68041000	67838000	61547000	55871000	48.575	ALTYGDFTNEGSK;ALTYGDFTNEGSKTDEKR;ATIAADEK;CHPDKNPGDPEANIK;DESVTLATR;EVTLALELR;IGEAYQVLNDPK;IGEAYQVLNDPKR;LQPYVDGDADKWR;MAHLVEVLTQDETGFPGESDGSGTKPEESAK;SIGNTFAVAK;SMVQAAVAATDIQAR;SSSSSSTGGIAGFFDGLFR;VCRDESVTLATR;VVDTSYYDLLEVTPDASAAQIKK
A0A125YIF4	TGGT1_219750	Putative cytochrome c	1.10775	0.558048	12133000000	11021000000	7515600000	13836000000	13504000000	11942000000	10899000000	12956000000	310.82	ADFPYSDANK;ADLIAYLVDASNK;AEPDVQVPSGDIK;AGPNLHGFIGR;CSQCHTINAGGAAK;EKERADLIAYLVDASNK;ERADLIAYLVDASNK;ESGKADFPYSDANK;ESGKADFPYSDANKTSGIIWSEK;HLWEYLLNPK;MVFAGIK;MVFAGIKK;SRAEPDVQVPSGDIK;TSGIIWSEK;TSGIIWSEKHLWEYLLNPK;TYIPGTK
A0A125YIG2	TGGT1_230960	Putative splicing factor 3b, subunit 3	1.09128	0.295725	532500000	490390000	455140000	530980000	555170000	595210000	491830000	550190000	323.31	AMAALPHPSAAESQAGGDAAGADPSR;AMAALPHPSAAESQAGGDAAGADPSRR;AQEVVVSR;AQLTISSPLEAHK;ASALAIVEADHNAYDESTK;ASALAIVEADHNAYDESTKAEIR;ASALAIVEADHNAYDESTKAEIRR;ASFLAVGGLDNMVR;ATLPVPASAHCLIPVPGGGGADGPSGLLVCCGNFLLYK;ATLTSAASESIVYGTIMGSIGSFSPFLTK;CSSTHPLGR;DNKAQLTISSPLEAHK;DYLAIGSDSGR;EAIIAFKPRPLR;EDELGDTTGLR;EQQDLPEDHYGTFK;ESVHVMR;FHAVTLQGQPAILALSEK;FSLSLVHSTPVEDYPMALTAFR;FVYIVNR;GDTTYLTDK;GEVLDYHTFVAADKFDSVFIC…
A0A125YIG3	TGGT1_306030	Glutathione s-transferase, n-terminal domain containing protein	1.42315	0.0341674	711130000	683370000	908930000	647840000	1004100000	950090000	1159600000	1086300000	323.31	AAGGALMFPYLEDPNTDIR;CKRPQIPLR;DPNTDTEIGSSAAIVQYLLETYQR;ETLQIAGYCR;ETLSVLALECDIFPCPR;EVLTSLELPYR;EYGASAR;GALAVLGTASLLAPR;GAPPQETWMMYGK;GAPPQETWMMYGKK;HLIASFFQFLQTR;IGVIEMLSLPLTTFCR;IGVIEMLSLPLTTFCRPMMTAGILR;IPSELPK;KPLELWGCEASAPSR;KPLELWGCEASAPSRR;LAHHIYR;LFSGYFAASGLER;LHTTAIGSGR;LYEFEGCPFCR;LYEFEGCPFCRK;MRPSPVGK;MYQSDEIIK;PMMTAGILR;SRGALAVLGTASLLAPR;SWPSAFPANCFGIACYASAVPTYLR;VRETLSVLALECDIFPCPR;V…
A0A125YIH3	TGGT1_215890	Uncharacterized protein	1.18518	0.540589	32359000	16275000	50474000	49119000	43873000	37563000	53221000	41018000	28.869	AGGAVGLREPAR;ALDALLEAR;AVAVADLK;DRDLSQVEALTGGVSGGR;EAAAAMIEAALLQR;EEVQRLTAEEQR;ETDLQLTR;GPASACEEALAR;HLATENSEGK;IRENEQLHVQQFEEK;LIDSYIPLPSLLPHLSATGAR;LPLLDSALHR;LSSEHFR;QFLQQVFFR;QHAAASGGSTTAAVSGIHFK;QQHGGLFAAAENSAVAR;SLASYDLPCGGATAVIAAHSAAQR;TGEGQSTEVSALEFQQELRR
A0A125YIH7	TGGT1_268750	Putative peptidyl-prolyl cis-trans isomerase E	0.689868	0.0603691	405180000	386460000	399030000	521990000	353940000	267380000	240280000	319910000	75.206	AAFLPFGDIK;AIWSDDFFFR;AIWSDDFFFRQEMK;GFGFVEFEEEDDAKEAMENMDNAELYGR;MLPVQGQTSLLANTGEER;QLEIPKDK;SGGFAPGSR;TLYVGGLAEQVEEEVLR
A0A125YIJ0	TGGT1_248370	Putative prefoldin subunit 6	1.02235	0.825191	617340000	487450000	613740000	565630000	653430000	540460000	565710000	575610000	35.19	EDATATVNKR;ELGQLQDDSVLYK;IVGPVLVR;LMTQQNENEGVAK;MEENLQMR;QNREDATATVNK;QNREDATATVNKR;SQEQLTEAMR;SQEQLTEAMREFDR;SQEQLTEAMREFDRLIGK
A0A125YIK4	TGGT1_248670	V-type H(+)-translocating pyrophosphatase VP1	1.0309	0.74437	110740000	119880000	134150000	95713000	119770000	122630000	120130000	112180000	156.21	AADVGADLSGK;AADVGADLSGKNEYGMSEDDPR;ALFEAVAGYGLGGSSIALFAR;ASLHEMIAPGALVICAPVAAGMMFGK;DVPEEASVAASR;ELSEEDATLR;ELSEEDATLRIDK;IAVYSNVR;IQMDGPLGDDNKR;KYIESGALGADHGK;LPSLFGTNPEDQR;LTDPLYLEMSGNIQQQLNMMK;NAVTGDTVGDPLK;NEYGMSEDDPR;SRTDALDAAGNTTAAVGK;SVGIAASDMVQECLQQFPLIIQGNIEPQYK;TDALDAAGNTTAAVGK;VGGGIYTK;YIESGALGADHGK
A0A125YIK5	TGGT1_295420	Uncharacterized protein	0.861014	0.150082	327680000	377850000	378860000	349930000	319850000	353870000	283140000	278110000	50.308	ALMRPVAAFTPQVLIEPAQR;ALQQVADGTK;DPLAASKTVAAGK;GGPQDSVAHQLR;IDHYGEELGDLLR;KFESPSYFR;KLFAFAGTPK;LQGGAGLPGGVPDPSGAASLQNLLQTVELDASTR;LQGTTLYLDLK;NQQHISQTLSELK;NVEKIDHYGEELGDLLR;SEEVPDNEDIDSLEEHRR;VQLAGVER
A0A125YIK7	TGGT1_258980	Uncharacterized protein	0.895911	0.183386	337320000	344580000	282450000	318690000	287090000	268270000	289310000	304820000	182.78	DATFHAALQDEPLTK;DATFHAALQDEPLTKK;EALKQCLPDALK;FYAVSTVLCNMVSSLAECPPAR;IMETGSELSK;LTSLGVVGALVK;QAFLNAHIPLFLYPFLNTVSK;QCLPDALKDATFHAALQDEPLTK;QCLPDALKDATFHAALQDEPLTKK;TVATFIVQK;VCNSLALLQCVASHPDTR;VLLDDVGLSYICATAER;WLLQLLQAVAPSEVHNAAAVQS
A0A125YIL0	TGGT1_263730	Glycerol-3-phosphate dehydrogenase	1.16949	0.0525574	572980000	524250000	544790000	492220000	635720000	663140000	623440000	573680000	323.31	AEACIDEVAR;AEVLYGVR;AFEELDFR;DAQVSTANVVR;ECIPASGMLEVELEKENPFLSFSQAR;ELASYLK;ENPFLSFSQAR;ERFDLLVIGGGATGSGVALDAATR;ERPDLSQPLISDEAFPFLK;GACVGNHLNVVDILKDENGK;GDFADGTSSR;GIRPLISHIPQPNEEAVTAAATK;GLSCCLVER;GSLLYFDGQMNDSR;HLVESYGFLAR;IMGEELK;IMGEELKWSSAK;KKEEAAAFLK;LAFVDVAK;LAFVDVAKAEACIDEVAR;LIHGGVR;LVCCFETGVPPSSFFPAATSAFSFPLLPAAGLK;LVEPAAGIHIVLPHWYTSASPYGLLLPK;MAEETLDALLAAHR;MAEETLDALLAAHRDK;QLYLVWEALE…
A0A125YIL5	TGGT1_295620	C3H1-type domain-containing protein	0.625918	0.0457331	0	27559000	36300000	34590000	19840000	19086000	0	22695000	37.497	AASAAAQQLAAQVGTSASQGR;AGETPGLVVR;FFLDDFAEELAR;LNDRPLDDPQKR;SWLEVLK
A0A125YIL9	TGGT1_222910	Phosphoglycerate mutase	1.16593	0.0697419	354530000	358540000	298550000	331900000	369780000	415300000	396090000	385280000	323.31	ALPPTSPAPTAAQVAASPSADSEK;ALQLPGCAWLR;ARETAEIIHK;AVEAGVHVRPPTR;DQHVVAIWHSDMK;DQHVVAIWHSDMKR;EAFPDRPLLQDPLLAEGVPAEPVPPSR;EAQLAAQGVQTHPPAAVR;EFGDVGHLQADMITYH;ELLKDQHVVAIWHSDMK;ELLKDQHVVAIWHSDMKR;ETAEIIHK;FDWDGPWLQAATQR;HGQYANVVSTNDEEQGLTELGK;IEEAFRR;LQAAITGR;LQAAITGRR;LRAGEESDPR;LRAGEESDPRR;QTGVTAECNVGNDSYIILVCHGNVIR;RTDSGEQGSSDQLPPPGR;TDSGEQGSSDQLPPPGR;TFKPTQEEIMVDSAR;TYEPQGQSGSDTVPHSTFR;VLSSALR;VP…
A0A125YIM0	TGGT1_289830	Eukaryotic translation initiation factor 3 subunit I	0.812826	0.0341674	2715600000	2752200000	2249100000	2507800000	2183200000	2062500000	2021800000	2043400000	323.31	AIKVWELDGPNGKPR;CHVMLGGGQAAEDVTTTASGEGK;CHVMLGGGQAAEDVTTTASGEGKFEALIYHMVYQEELGSCK;DGDLLFTCGK;FEALIYHMVYQEELGSCK;FVVVHDAFGSQSTK;GHFGPLNTLCWMPDGNGYASGGEDGYVR;GVVWNCDCTLDSK;GVVWNCDCTLDSKR;IGTYDCGK;IYHFDEPYFTDK;IYHFDEPYFTDKFEP;KCHVMLGGGQAAEDVTTTASGEGK;KPGEQNKFVVVHDAFGSQSTK;LAVWFSENGER;LICASADQK;LLMLSSCSDGSAK;LWDTIDFK;LWSQDDYASR;MRPLFLMGHAR;MRPLFLMGHARPLTWVTFNR;PLTWVTFNR;QFITCLSFSDDR;QFITCLSFSDDRLLMLS…
A0A125YIM6	TGGT1_225470	Peptide methionine sulfoxide reductase	0.863195	0.0733345	810080000	698390000	686700000	763850000	678680000	602800000	623260000	649470000	221.52	AEDYHQVYLER;ATTVGYAGGAK;ATTVGYAGGAKDHPTYK;EFGSQLR;EVCTGNTGHYEVVEIQFFEDK;EVCTGNTGHYEVVEIQFFEDKVTLSDLLR;FWKAEDYHQVYLER;GTQLEQHTPNFLPGTDR;IHDPTTLNR;KEFGSQLR;LSDSCFK;LSPPASCASTSAGDDR;LSPPASCASTSAGDDRGTQLEQHTPNFLPGTDR;QGNDVGQQYGSAIFVYSAEHR;QTAEELRDEMQK;QWAGQITTR;VLLGAGCFWGVEK;VTLSDLLR
A0A125YIN0	TGGT1_216000	Alveolin domain containing intermediate filament IMC3	0.960768	0.638348	3095400000	2951000000	3005600000	2545800000	2762100000	3031000000	2600000000	2749700000	323.31	EGTFQMLFPPLAPQPGIPLDQTGAPDVNTIVSVNEQMAGQSR;EIYVSKK;ERTIEVPHVHYEHK;EVVKEIPR;FAGFLADPDILTR;FAGFLADPDILTRR;GVMAYQGFK;GVMAYQGFKK;HHLIEDLQQQVESEFDQK;HHLIEDLQQQVESEFDQKVNASAMSCTPWASPAVQER;IVETIKPVVK;KEGTFQMLFPPLAPQPGIPLDQTGAPDVNTIVSVNEQMAGQSR;LGRPATTLVNPDR;PATTLVNPDR;PIVEEREIYVSKK;RGVMAYQGFK;RGVMAYQGFKK;SDAGTPPAVQGELSQPQER;TIEVPHVHYEHK;VDVTVSQSPAGPHSPLSASPQTGTAASLK;VNASAMSCTPWASPAVQER;VSATMPTPFQLGPAPAG…
A0A125YIN4	TGGT1_262380	Elongation factor Tu	0.917719	0.196187	2262300000	2378000000	2217700000	2093000000	1865300000	2110800000	2181300000	2057100000	323.31	ADLPLIIPVESVLSIPGK;ADLPLIIPVESVLSIPGKGTVATGR;ALNGDTGEYGIK;AQIAALEMFR;AQIAALEMFRK;DKPLKAQIAALEMFR;EHILLSK;ELLSFYDFPGDDTPFVK;FEADLYVLKEEEGGR;FEADLYVLKEEEGGRK;GITINATHVEYETSK;GITINATHVEYETSKR;GMVLGAPGYLK;HYGHVDCPGHADYVK;KADLPLIIPVESVLSIPGK;KADLPLIIPVESVLSIPGKGTVATGR;KFEADLYVLK;KFEADLYVLKEEEGGR;KPFFSHYRPQAFIR;KTLDDAQAGDQVGCLLK;LVVYLNK;MDMVEDQELVELVEMEVR;RGITINATHVEYETSKR;RHYGHVDCPGHADYVK;SYAEIDKSPEEQ…
A0A125YIN5	TGGT1_248420	Uncharacterized protein	0.800717	0.469341	62448000	80204000	134850000	81675000	66819000	72355000	81888000	66537000	39.848	AEPDAEDVCVAIDRS;DGAYLWNCGDLDDPAAVDHR;EEDGDSSRPQIESVNR;IVGTIFIVGGFSSLLK;LEENGGK;LEENGGKR;LSANYLDASGGGGEVTPQDEEQEDAGIPEGQVEK;LTVDEYLDLFHR;NPHPFWPADAAAAVDER;RLTVDEYLDLFHR;RVSSALEYFPTAPVR;TSSVTVHSSGPSAPAADPAPSLR;TSSVTVHSSGPSAPAADPAPSLRR;VAAELAR;VSSALEYFPTAPVR
A0A125YIP0	TGGT1_218730	Uncharacterized protein	NA	NA	0	0	0	0	0	0	0	0	25.039	ASMYQASYGMEAR;SSGTQQVAAGGQTTR
A0A125YIP2	TGGT1_308830	Dual specificity protein phosphatase	1.16626	0.266623	240770000	226780000	161820000	239640000	253730000	239100000	263840000	256820000	56.027	AVVTCCTYQECPK;DAENPAALEAAGVR;EPLHLYFEEAGQFIDR;FALQEAFFHVLTK;FALQEAFFHVLTKR;MNEILPFLFLGGLK;QQTVLVHCK;SASVVLSYLIGCK;SASVVLSYLIGCKK;VDVEDTSREPLHLYFEEAGQFIDR
A0A125YIP6	TGGT1_295410	Transcription initiation factor TFIID complex subunit TAF6	1.18478	0.218836	59359000	46578000	63925000	69459000	73560000	74020000	72560000	63402000	189.83	AAYLLGAFLCR;ADPSGVFAGPCSLK;AVGFSPVGASSSSR;AVSAAGPASPSR;DEALAIHWMAVAGSIPR;DTLQAAVEEK;EHQQFLQAVR;ERGDKLELLLSLQETLVSPAAAK;EVGEFVVNCVLPSLHAMEASLDAQR;FFAVELGACLHLPHR;FVTSPQAGGLR;GEGGPRPLPWGDRR;IPQNVFVSSPR;IVSSIPGLEQLLPCLAR;KAAYLLGAFLCR;KAEEGENPHASLALQLFEAER;KEVGEFVVNCVLPSLHAMEASLDAQR;KLPLSSLSSSSSLPSSLER;LARPAPPASPCLPEAPETAAGAPWEPER;LERILVAPR;LINLIYADLK;LINLIYADLKLPAPR;MPATWPLR;MPPLLSYSGPSTYR;QRPGVSSLA…
A0A125YIP7	TGGT1_275810	Ribosomal protein RPS10	0.627661	0.00269451	13858000000	13769000000	12769000000	14606000000	9266800000	8159400000	8031700000	9064700000	277.69	AIYEYLFK;AIYEYLFKEGVIVVQK;EGVIVVQK;FNWQHNYYFLTNEGIEFLR;FVEEKFNWQHNYYFLTNEGIEFLR;GAGEGMGEGGDMNGDWRPR;HPEVPVPNLHVMMTLR;IERHPEVPVPNLHVMMTLR;KAIYEYLFK;KAIYEYLFKEGVIVVQK;KFVEEKFNWQHNYYFLTNEGIEFLR;NGKIERHPEVPVPNLHVMMTLR;TYLHLPPTVFPSTLTK;TYLHLPPTVFPSTLTKK
A0A125YIS3	TGGT1_251810	Eukaryotic translation initiation factor 5A	0.703369	0.0060533	28254000000	26160000000	25746000000	27725000000	20691000000	18052000000	17153000000	19987000000	323.31	AHIVGLDIFTGK;AHIVGLDIFTGKK;AHIVGLDIFTGKKYEDVCPTSHNMEVPNVK;DDLMLPK;DDLMLPKDSEGNLDEVATQVK;DSEGNLDEVATQVK;DSEGNLDEVATQVKNLFTDGK;EKIIASK;EKIIASKEL;GNPCKVVDYSTSK;KNGFVMLK;KYEDVCPTSHNMEVPNVK;KYEDVCPTSHNMEVPNVKR;NGFVMLK;NLFTDGK;NLFTDGKSVLVTVLQACGK;NLFTDGKSVLVTVLQACGKEK;RSEFQLIDLSDDGFCTLLLENGETK;RSEFQLIDLSDDGFCTLLLENGETKDDLMLPK;SDAEDVTFETADAGASHTYPMQAGAIK;SDAEDVTFETADAGASHTYPMQAGAIKK;SEFQLIDLSDDGFCTLLLEN…
A0A125YIS7	TGGT1_263180	Myosin D	1.14776	0.133553	1365100000	1219800000	1496100000	1367700000	1562100000	1688400000	1595300000	1408000000	323.31	AAKPEQDCK;AGSLIEGVESAGK;AGSLIEGVESAGKDFLVWTTQGPAVK;AMTNMHQLK;ASTNDVVR;CIKPNDDKVPLK;DAPDVDKLPPHVFYASR;DFLVWTTQGPAVK;DPDLLFSLCR;DVLRPEIIEITR;EALSAWEPLVGVFEGMTVLK;EALSAWEPLVGVFEGMTVLKR;ELQLYSK;EVWQANPGIDPLTYGDIGGLPHTNEPCVLDFLAR;FINLGVSNKPGADAK;FMLLDVAR;FVSSLASK;GLFEGVK;GLFEGVKVEK;GLMEVIQK;GLMEVIQKTESHFIR;GMLIGSQFMTQLK;GMYEQLFLWIIR;GMYEQLFLWIIRK;GTSVLAALEDQCISPSGTDEK;GTSVLAALEDQCISPSGTDEKFVSSLASK;IEY…
A0A125YIT2	TGGT1_291640	Aspartate carbamoyltransferase	0.910102	0.0489833	676930000	658350000	631650000	645810000	614200000	616310000	563950000	583400000	323.31	AAFSTFCGQLSAAFR;AQGLSGEER;CSFEAATLR;FDCHLTAVSTEASALPASVAER;GESLEDSIR;IEGDSSCIRDPNEK;IEGDSSCIRDPNEKNNLVEHQPEATLR;KGESLEDSIR;KIEGDSSCIRDPNEK;LDHPVVPTSGQQFPPSDYQLTR;LICSSDFPEAIR;LSPPDVVLFVAVASQLR;MALLSVFLNR;MFAAYSDCIVLR;MLLGQAS;NIATVFFEPSTR;NNLVEHQPEATLR;REEIAVDVDDTNHCAYFTQAENGLYMR;SQLTSVSR;TSDVLYMTR;TVHSLALLLSR;VAFVGDLK;VGRPPCCLLSAGDGAGEHPTQALLDLLTVVQLRPR;VISCGDMQTNSSTK;VMHPLPR;WWEAQLK;WWEAQLKK
A0A125YIT6	TGGT1_245620	Ribosomal-ubiquitin protein RPS27A	0.65756	0.00960954	3315600000	3036800000	2946800000	3438800000	2387200000	2182000000	1847000000	1959800000	39.083	CGLTYILNAEE;ECPRETCGAGVFMAAHK;ETCGAGVFMAAHK;FYKVDGNDK;FYKVDGNDKVTR;VDGNDKVTR
A0A125YIU1	TGGT1_263490	Putative ubiquitin conjugating enzyme E2	1.03288	0.887096	105970000	77776000	87227000	58431000	108550000	84069000	82646000	64970000	4.0026	IFVENREEYDR;IVQDISR;LFHPNVYADGR;LVLQCVEDSWSVPALPAGILNGDR;VTRDPPHGVR
A0A125YIU3	TGGT1_264610	RNA recognition motif-containing protein	0.98993	0.900457	3537200000	4005600000	3574200000	4096000000	3675500000	3772500000	3850000000	3761800000	323.31	AIPREEAR;AYFRHYGEIQSANVMVDR;DHGGPGADRDAGR;DRGSGWGGNWGPGGYGGR;EGARNEEENSGSPPPSSDADDPSSAAGADGQR;GFGFITFTTPDPVAR;GFGFVIFR;GFGFVIFRNPDDAEK;GGYGGRDGGYGGGR;GSGWGGNWGPGGYGGR;HTVDGTQVEVR;HTVDGTQVEVRR;HYGEIQSANVMVDR;KLFVGGLSR;KLGVHCEAK;KLGVHCEAKR;LFVGGISDDVNDESLR;LFVGGLSR;LGVHCEAK;LGVHCEAKR;SPPQEPDKELQMR;SRGFGFITFTTPDPVAR;STTTDSLR;TYFQQYGDVADSEVLFDK;TYFQQYGDVADSEVLFDKFTGR
A0A125YIU7	TGGT1_289650	PEP-carboxykinase I	1.06812	0.704223	3115900000	4169300000	3033900000	4231000000	4808500000	3526000000	3707700000	3499100000	323.31	ATPNVVAAGPVF;AYHALFMQNMLVMPTAEELENFRPDFTIYNAGCFPANR;CAYPLSFIPNALLPAK;CKDLSKEQEPEIWNAIR;DDVWWGK;DILDLGQLQK;DLSKEQEPEIWNAIR;DSISFLEMLK;DSISFLEMLKK;DVSITENTR;EAGSLIASSGALCVSSGLK;EHNAHAWLLNTGWICGGYGMNEGR;EIDFQENVQAVGITCAQLFHNTAPSVLYEQALK;EIDFQENVQAVGITCAQLFHNTAPSVLYEQALKK;EQEPEIWNAIR;ERAVDYLNLQDQLYIVDAFAGWDPEYR;FGSVLENVIIDGTTR;FTNGVTSQTSVAMNLGAGEMVILGTQYAGEMKK;GDVTLFFGLSGTGK;GILTLMMYLMPK;GILTLMMYLMPK…
A0A125YIV2	TGGT1_259530	GalNac	NA	NA	0	0	0	0	0	0	0	0	1.7323	GSLPSWLVGAPGLGAVDGEFSGNSDILGGIR;LRTAHVWMGEYAR
A0A125YIV4	TGGT1_207680	Putative suppressor of kinetochore protein 1	1.04411	0.598606	1684400000	1606300000	1373800000	1474100000	1689200000	1647800000	1456600000	1615800000	216.6	AKTPEEIR;AKTPEEIRR;IFNIVNDFTPEEEAQVR;IFNIVNDFTPEEEAQVREENK;IFNIVNDFTPEEEAQVREENKWCEDA;IIEYCEHHHNNPPEEIPKPLK;ILFALILAANYLNIKPLLDLSVAK;KIIEYCEHHHNNPPEEIPKPLK;KVTLVSQEGDEFDVDIEVASMSALIK;PLLDLSVAK;RIFNIVNDFTPEEEAQVR;SSNLAEVVSEWDYQFINENSDQK;TMVEEDSDCQESIPLPNVDTCILK;TMVEEDSDCQESIPLPNVDTCILKK;TPEEIRR;VTLVSQEGDEFDVDIEVASMSALIK
A0A125YIV7	TGGT1_218270	Uncharacterized protein	1.00831	0.928448	105280000	99884000	121370000	118470000	110040000	100910000	115310000	122440000	27.555	FGIDIPK;FGIDIPKDDSPESEALVPSASPA;GRFGIDIPKDDSPESEALVPSASPA;LHKPDDGHVSDAWAR;TLTGFIAAK
A0A125YIW2	TGGT1_320630	Phosphotransferase enzyme family protein	1.67918	0.0163576	88439000	128430000	95750000	95901000	149950000	169000000	169400000	197630000	323.31	CDFAFCR;CLAEFPGGR;EMTIDYADVQMYPFFSVHLTDYPSLPVR;EVYGSPEAWR;FITHYLNR;GVSTDAAEANGVVTPEVTGPSSLLSPAEKR;GWENLPESSLR;KLEEVLLAR;LDAWAEDAKK;LFAVDALPPPEAR;LLGDMGLAPK;LLTVYGSTSGVLAVIPR;LQVGTQIPPLHASISR;LTLYELK;LTLYELKK;LYGHGQEHTFFDAAEER;LYGHGQEHTFFDAAEERR;PLAEMSAQQTEATAGAAAK;QEPPETAASNSPSVTR;QEPPETAASNSPSVTRDETQPPQR;QVVDLLADFHQTILPPSGSNYSADPAWCR;RFITHYLNR;RTELQNEAVQR;SYDMGNLFR;TELQNEAVQR;TGSNPMGHALEAPER;TQT…
A0A125YIX6	TGGT1_320210	WD domain, G-beta repeat domain containing protein	1.02194	0.895077	1155200000	1515500000	1145300000	1589700000	1687800000	1212300000	1359200000	1265000000	323.31	AAAANVINLLDHTDK;AAAANVINLLDHTDKVTDVK;AAASAAGGDADEEPGLSEELVQEMQALAK;ASGDSPYK;ASLVCAISGVIPEEPVFSVK;CTYSLPLHSSADR;CVSFHPDGMILGGGGVDGSVHIWDMK;GEVTCLSLHPLGNYFASCAADK;GEVTCLSLHPLGNYFASCAADKTWAFSDIQEGR;GHSGSINQLAFSENGYYLATASSDGTVR;GVLCCEFDPK;GVLCCEFDPKNPK;HLETSGVCPVTAQSLSEADLADVK;HRGEVTCLSLHPLGNYFASCAADK;HRGEVTCLSLHPLGNYFASCAADKTWAFSDIQEGR;IGEGAAMLLSSSMDR;KHLETSGVCPVTAQSLSEADLADVK;LHVTEPVVVSASDDK;LHVTEP…
A0A125YIY0	TGGT1_205440	T-complex protein 1 subunit gamma	0.872685	0.0763296	1323700000	1256600000	1390300000	1169400000	1167100000	1140800000	1047800000	1129900000	323.31	AGISCIR;AGISCIRR;AIADIVR;AMCDDIIASGCNLVITEK;AQLANIQASK;AVANSLEVIPR;CGLFEVK;DVLNEVER;EGGGAGADNMDADPETFGDSR;EGGGAGADNMDADPETFGDSRDG;EKGACTVLLR;EVDVLHPAAK;GACTVLLR;GESQTYVEITKEDEWAK;GGSKDVLNEVER;GVSDLAQHFLVK;IDDVLSGVR;IDDVLSGVRK;IGDEYFTFLTQCK;IPGGDLEESR;IRPQGPVLVLK;ISQMAIDAVR;KAQLANIQASK;KEGGGAGADNMDADPETFGDSR;KEGGGAGADNMDADPETFGDSRDG;KGESQTYVEITK;KGESQTYVEITKEDEWAK;KIGDEYFTFLTQCK;LLEQEEK;LLEQEEKEVR…
A0A125YIY2	TGGT1_293870	Thioredoxin	0.930963	0.332478	14507000000	14731000000	12881000000	12663000000	13122000000	13512000000	12367000000	11999000000	323.31	AVDTVLGANAER;AVDTVLGANAERVEEMVK;AVDTVLGANAERVEEMVKK;EEINAMPTFK;FVKIDVDELADVAER;FVKIDVDELADVAEREEINAMPTFK;IDVDELADVAER;IDVDELADVAEREEINAMPTFK;IDVDELADVAEREEINAMPTFKLFK;PVHHVTTEAQFK;QVAPLVEAMSEKPEYAK;SLIEENEMVLVDFYAVWCGPCR;VEEMVKK
A0A125YIY9	TGGT1_265420	Uncharacterized protein	NA	NA	14575000	29401000	95369000	19604000	0	0	0	0	60.18	AQVAEKNEQYGALQK;AQVAEKNEQYGALQKK;ASTTASSSGTDLSWLPSDAEEQLALGFR;AVLNSIQEDHSDAEESSHK;DLFEEFK;GNQLAEENR;HSSLEVQLIESTQR;KHSSLEVQLIESTQR;KLNSHQQDREETLR;LFGEANRDLFEEFK;LNSHQQDREETLR;LSSAEGPFLTAPSSSTGAVLTPNTGDSKPVDGK;MSYENFNLFLANIK;MSYENFNLFLANIKK;VHTQEAEIR;YYAPEDMLQTAAPR
A0A125YJ01	TGGT1_229990	Putative T-complex protein 1 subunit alpha	0.982722	0.946581	1731500000	2377700000	1852400000	2633200000	2683500000	1820100000	2000500000	1942200000	323.31	AAQGMPQCVK;AATVILR;ALAIFGDR;ALEYTHVCPGGGAVETSLSVYLENFAR;AQGQLLDAAGNGDEELK;AQGQLLDAAGNGDEELKWHGLDLTSGK;EGVHPTAVIAGFK;EKDITAAK;EQLAIAAFAEALLIIPK;ESSLVEGYALK;EVGDGTTSVVLLAAEFLR;EVLMNVATTTISSK;FATEAAVTILR;FDASCLGTCEEVYEER;FIQEHLTSR;GANEYMLDEVDR;GDVKYPVSSINIIK;IAPEPER;IAPEPERGQQDD;IGDWDHLMFK;ILASGANVILTTQGIDDMAMK;ITEGTVVLTMATLDGDEK;ITEGTVVLTMATLDGDEKFDASCLGTCEEVYEER;LAMKESVK;LIGTETAHFADLVVR;MLVDDIGDMT…
A0A125YJ04	TGGT1_273830	Uncharacterized protein	1.21566	0.288861	100150000	147650000	102350000	159300000	166600000	135800000	148710000	168210000	19.686	IKYPLNDVWTYR;LSCAEEWFSWR;TPALPEDFAYFPAWYGR;VANLNSLYLTSIHHADHQLAR;VPSFVELADSSHK;VWLEGLDDVMFCHALK;VWLEGLDDVMFCHALKR
A0A125YJ16	TGGT1_295110	Rhoptry protein ROP7	0.914711	0.132416	17790000000	19820000000	19424000000	19998000000	18866000000	17061000000	16979000000	17556000000	323.31	APTTGPEEEYSIEFLFSLCR;DFGSLVR;DKVPGEVIIR;EGGLYLR;EGGLYLRDFGSLVR;EMEEQLSAASR;FLAPFDLVTIPGK;FLAPFDLVTIPGKPLVQK;FLAPFDLVTIPGKPLVQKAK;FVEELYELPTEDRPLADAAR;GGLLFGPR;GGSWLEQEGVELR;GNLINIVDGGLLFQATDQATGEPMTVLVGSTWNKPSGK;GSDDAAEVSR;GSDDAAEVSRR;HGIPAAAGR;HQALAIGLFQK;IMPDSFCLK;IMPDSFCLKR;LINPSVEAR;LLALQATETPEYR;LLALQATETPEYREMEEQLSAASR;LLQHLRR;LLVYKLINPSVEAR;LRHQALAIGLFQK;LVAHLQDEGVVHGK;LYLTVQAVR;LYLTVQAVRL…
A0A125YJ17	TGGT1_320720	Uncharacterized protein	1.2546	0.197389	196200000	174330000	115770000	189060000	222260000	210270000	208740000	206040000	17.594	ALFQKPDPSVTAWWDGIEWMK;LAALPLVDFYFPTKPVVR;LLPATVVR;QSSSLFNYYQGIQVEPR;SISSFFGR;SLQLVNQLQR
A0A125YJ26	TGGT1_254900	Proteasome subunit beta	1.1223	0.142113	7164600000	6214900000	6395300000	6123000000	7903600000	6780100000	7011000000	7370300000	264.42	AAHGYAAYFLGGLLDR;AAHGYAAYFLGGLLDRYYHPELTEEEALK;DFALVACDR;FIVSQASFR;GRDFALVACDR;GRDFALVACDRYANSSILR;IIEMCKK;KLGCAAAANFTR;LGCAAAANFTR;LLLVDDDK;LLLVDDDKVMGFAGQIGDR;LLLVDDDKVMGFAGQIGDRLQFGDYIQK;LQFGDYIQK;LQFGDYIQKNIHLYR;METVIGIR;QQLAYYLR;QQLAYYLRR;VATKEGIR;VMGFAGQIGDR;VMGFAGQIGDRLQFGDYIQK;YANSSILR;YYHPELTEEEALK;YYHPELTEEEALKIIEMCK;YYHPELTEEEALKIIEMCKK
A0A125YJ27	TGGT1_209640	Uncharacterized protein	NA	NA	0	0	0	0	0	0	0	0	3.6354	IAFAAEPFVSEQR;KGTSPANCVVEK;LAASLEEAVQFR;LKEISESAAAVGQSAAALVER;LYALALER
A0A125YJ31	TGGT1_316350	SURF6 domain-containing protein	0.60752	0.0018567	109370000	128490000	120730000	116260000	74419000	75615000	67352000	71095000	56.252	EDSETFRQENTSDVPCSETREPCGGVAEAVGTSQHQAAR;EPCGGVAEAVGTSQHQAAR;GADPVQSR;GVSQTSVGSAK;LQEQVASEESR;QRVELQQSMAK;QSQEASGDSFEYGAVTCPR;TEVGDAATGGLADSR;TPTSDAPVR;VLVATPLR
A0A125YJ38	TGGT1_205180	RNA recognition motif-containing protein	1.03207	0.464638	440700000	418810000	461880000	414330000	467330000	442430000	437680000	443940000	195.6	AAIGMPPHILALFQARPPLDPFPAFK;EFEQYGSIK;EFEQYGSIKR;FESGPPPPTVPYETPK;GYGFIEFENDR;GYGFIEFENDRDMK;GYGFIEFENDRDMKEAYK;GYVGLADYVNK;GYVGLADYVNKFESGPPPPTVPYETPK;KLTGDPFR;KPPMTAGHLQLSLLPPLPTPPDPATLMEK;LLSHLSK;LTGDPFR;QYNPKEDK;REFEQYGSIK;REFEQYGSIKR;RVLVDVER;TLFVGGISYDTTEK;TLFVGGISYDTTEKK;TVPGWLPR;VLVDVER;VLVDVERARTVPGWLPR
A0A125YJ43	TGGT1_211670	S1 RNA binding domain-containing protein	0.860373	0.0422883	202250000	198140000	172120000	198690000	161740000	164720000	167850000	169210000	55.051	DGADNDPNNLSR;FATDANAVPISSTAAAK;ISDQRVENVEDVLAVGQEVWVK;ITVDAIYNIACQR;KLQSYGAFVK;LDRVDDALAVGDK;LDRVDDALAVGDKVWVK;LQSYGAFVK;MFDDEFGEAFDPR;SVNQHDGSERESLR;TPELDSIHQGTVR;VDDALAVGDK;VDDALAVGDKVWVK;VEEGGKYGLDMR;VLSQEDGKLR;VPDLDKEGLLHISR
A0A125YJ51	TGGT1_260010	Acetyltransferase, GNAT family protein	1.15811	0.451627	725580000	620480000	867080000	538120000	645040000	754670000	967630000	818920000	221.35	APFPDPPPCFGLGQLTR;APLPWVYADPK;ASQPQTGVELEDCYLHVWTENK;ASQPQTGVELEDCYLHVWTENKYALAFYEK;DADDYDVTQHNLVAAVSPPGSK;GFVNEGIQEDYYTDVTPTSAYILR;GRLPDVQNAAATPASASR;HNAMQLK;HRLYIMTLSVLKPYR;LGYLGEVMVGAICCR;LPDVQNAAATPASASR;LYIMTLSVLKPYR;LYIMTLSVLKPYRR;QLNLATLPVTYGDTLYEQLQR;RGFVNEGIQEDYYTDVTPTSAYILR;RYGVASGLLSYVLSR;VEAPAAPAPGAAK;YALAFYEK;YALAFYEKR;YGVASGLLSYVLSR
A0A125YJ52	TGGT1_294270	Histone arginine methyltransferase PRMT4/CARM1	0.802381	0.0338029	111810000	109080000	98181000	100540000	74435000	83833000	90386000	88034000	191.18	AEVPLAHVQR;FSSPWSEHTGAR;GAVHQMINNSR;HPLAVNPSQPVLGR;IQIINKPLESIEDSEVPEKVDVLISEPIGTLLFNER;MIETYLSAR;NVDLKDPDYR;QPVVDYIDPSLLLAPPHQK;SPATLGSAEVSPASASAAR;SSLYIAPFVDYVLHSDMMNK;TALCCPLATDTTGGYSAVAAGR;TGKLPGQAAK;TVMDVGAGSGILSFFAAQAGAK;VISFTTSPQSPPTHWFQTR;VRSPATLGSAEVSPASASAAR
A0A125YJ59	TGGT1_205470	Putative translation elongation factor 2 family protein	0.808274	0.0237376	6911600000	6526400000	7161200000	6838900000	5574100000	6049500000	5605700000	4948200000	323.31	AATSGQAFPQCVFDHWSTLNGDPLEK;AFCQFIMDPICTLFTSIMNDEKEK;AFCQFIMDPICTLFTSIMNDEKEKYTK;AGIISAK;AGIISAKAAGDAR;ALLELQMDGEEIYQTFSR;ANALAEK;ANALAEKFDFDK;ANALAEKFDFDKNAALK;AYLPVAESFGFTTALR;DEYAQIDFTVSDPVVSYR;DLRDEYAQIDFTVSDPVVSYR;DNKELPK;EGVLCEENMR;EHCNSAFQWASK;EIMGNPK;ERANALAEK;ETVSAPSHMTCLSK;FDFDKNAALK;FDVPKEK;FNLTDVTMHADAIHR;FTDTRADEQER;GAGQIMPTCR;GAGQIMPTCRR;GAQPYLINLIDSPGHVDFSSEVTAALR;GDDRDLTGK;GHVFHEEQ…
A0A125YJ67	TGGT1_235700	Sedoheptulose-1,7-bisphosphatase	1.08905	0.0472762	1258900000	1229900000	1244700000	1140100000	1309100000	1331700000	1348400000	1318400000	323.31	AAQDLPAYK;AVCSEEDIHLQECHK;EGTALDLEMK;EGTALDLEMKDNGK;EQGADQTLTDLILAILDR;GKPIIKPQAK;IASALQGTSVDK;IASALQGTSVDKVGSVNEFGDEQLTVDVIAENLLR;IFSPANLR;IGHHGVQWQGADTLIQK;MCFEVLAIALVVEAAGGR;MEETFAALSG;MESPSALPSLDQLLK;QLIEFWMEK;QLIEFWMEKR;QQGVFCNPASK;QQVASLIVVYGPR;RMEETFAALSG;SALCCGSADEIK;SALCCGSADEIKR;SLLDVAIEHMDHR;SWAQSSEGSAVR;TTGVVAVNVDAGGIVK;VGSVNEFGDEQLTVDVIAENLLR;YTGGLVPDVYQIFVK
A0A125YJ69	TGGT1_247360	PAP2 superfamily protein	0.970399	0.982894	106320000	78203000	58549000	100260000	89078000	77465000	82673000	83953000	46.506	IACSDANGFLYIDKFECLGTDK;LRPHFLSVCQPDWSR;QVENTWR;SGVKPSSAAPK;VEGAGPLASTDANDNVLGK
A0A125YJ71	TGGT1_207690	Programmed cell death 5 protein	1.04885	0.732958	293880000	259930000	280920000	412860000	345690000	315870000	287810000	359170000	50.077	AAEAQEAMR;AVLTPAAQER;EVEALILQNAQR;GGFGGDAEK;LADKVDEATLIELLQQTSAASAAK
A0A125YJ72	TGGT1_305090	Kinase binding protein cgi-121 protein	0.947813	0.783214	75685000	73188000	98168000	64514000	57316000	99761000	66517000	71702000	56.064	EILYCASPSR;GAWLGLAHMSELR;GDHTSAVSGDSTGFSDR;IKGAWLGLAHMSELR;ISSFIHCTSDEEKLPGGLEAAVMGR;NIAQALQHLGLQPDMR;RSPGATEGVTSDVGISVR;SDFYPSAHMQDQER;SPGATEGVTSDVGISVR
A0A125YJ74	TGGT1_268200	RNA recognition motif-containing protein	0.693044	0.0394345	2360300000	3117500000	2816400000	2198200000	2030900000	1674900000	1860600000	1705300000	323.31	ADLVQTFSGFGNIVSCHIAVDK;AGDRGVSQGLPGGLPVAATNNLAPLSQPLPHNAPPVEIK;ETGCAHLGAQGPK;EVFVIRDK;EYFAPDGR;FKYKEEGLHAMR;GEEHHVQHLLNVHAASHGPAAQGGAGPLGAGAQK;GFAFVSYDNIQSAANAVNHMNGCLVANK;GFAFVSYDNIQSAANAVNHMNGCLVANKR;GKGLASPLLAGSLDGAQASAHAK;GLASPLLAGSLDGAQASAHAK;GVSQGLPGGLPVAATNNLAPLSQPLPHNAPPVEIK;HVFDECTRPVEVR;KGEEHHVQHLLNVHAASHGPAAQGGAGPLGAGAQK;LFFQTYGTVEEVFVMK;LFVGSIPR;LGMHSLGMGGEGGGVDQAK;MASLAAADACIR;MENENG…
A0A125YJ85	TGGT1_239540	LEM3 (Ligand-effect modulator 3) family / CDC50 family protein	0.804322	0.144739	35029000	37666000	47026000	42612000	29284000	39261000	30206000	31817000	15.877	AITDFMQQR;ALHMDVPGVGEGVENSHFIVWMR;EAALPNFR;MGDILWLR;MHAWQPLLSPER;VCLCTNR;VDYTDDVGVR;VEVTPLK;VLDPCGLNALSVFTDSFELLRK;VYTSASEVK
A0A125YJ92	TGGT1_295370	Uncharacterized protein	0.829925	0.305082	78640000	60992000	88914000	78931000	60265000	50540000	78177000	66201000	54.683	ASAHESATGAPVSGDVSAEKK;HHTVSAVGSSSR;QLKEFVIEK;VLDLEDELR;VLTLEQR
A0A125YJB0	TGGT1_268600	DNA polymerase epsilon subunit B protein	NA	NA	0	0	0	25669000	0	0	0	0	31.23	ATQPWLR;ESVQLLYTEETLTR;ISASESPAASSQTSGLDKK;LFVLPFSPK;LSVSSFHGGPPLPSPTSR;TLFPSGASSTLPVDPK;VFVVPSTADVAHPHPLPQPPYSSDLVSSDPFIGLPASAR;VGQLAGGEGRPFSFVSMVLDDVAGNR;VLFNSEVEK
A0A125YJB3	TGGT1_319950	Putative rRNA-processing protein FCF1	1.20159	0.0741595	249950000	220370000	215650000	200500000	295940000	248650000	258780000	261800000	40.302	CIPCITDCAVAELEK;CYLVATNDKDLK;CYLVATNDKDLKR;FAVERLPDAIASVPSASK;GLMDCLVAK;IPGVPIIYVK;KIPGVPIIYVK;LALALAK;LPDAIASVPSASK;LTCCHPGTYADDCIVR;LTCCHPGTYADDCIVRR
A0A125YJB5	TGGT1_239890	SCP family extracellular subfamily protein	0.885897	0.315746	2794800000	2628600000	2072000000	2662100000	2129900000	2393000000	2090500000	2385100000	323.31	AEAETGLQTFQHER;AGLGENIFFANDASCGVGVQMWYNEVNLLK;DTTQSGATFEDVTDECLTLHNK;DTTQSGATFEDVTDECLTLHNKFR;FRTAGLDVSVPELVANDTAR;GAIGHFTQMMWDSTTGLGCAR;GKYPGTEWNR;GKYPGTEWNRR;HESALRAEAETGLQTFQHER;KVVLEIVK;KVVLEIVKK;PAGNWIGVAPFSEAVWMSIMK;RAEDNCSSQTHSEEAR;RAEDNCSSQTHSEEARR;RAGLGENIFFANDASCGVGVQMWYNEVNLLK;RGAIGHFTQMMWDSTTGLGCAR;SRDTTQSGATFEDVTDECLTLHNK;SRDTTQSGATFEDVTDECLTLHNKFR;TAGLDVSVPELVANDTAR;TAGLDVSVPELVANDT…
A0A125YJB9	TGGT1_209430	Putative 40S ribosomal protein S4	0.73733	0.00876008	530900000	455120000	467490000	484130000	374960000	328290000	348080000	377350000	115.73	EQEDLIGWSQGSSIQR;GSLAQCEGLSASSFCR;IGSEVCLNPALHVTR;KGSLAQCEGLSASSFCR;KVDFYNWK;KVDFYNWKK;LAVVLVQLK;LCGVITK;LPEDDAFR;LPEDDAFRVK;LYTMGIISK;MTELLLDKLYTMGIISK;QATSYIEQGHVR;QFNQTLDDFELLAI;RLAVVLVQLK;RLPEDDAFR;RLPEDDAFRVK;YLIQDREDYQK
A0A125YJC3	TGGT1_318580	Glucosephosphate-mutase GPM2	1.32976	0.0375205	903140000	727050000	965930000	770570000	1036600000	1143900000	1107500000	1188900000	323.31	AANSSLLEDPLNTYVDAYIK;DFANGGNYPK;DIAADLCVAEQQGSDLK;DKDGVSAAAVWMQMAIDLYSR;EETQKETLELLK;ENGCTFAETMTGFK;FAQLTAAVFLSK;FMYTAMHGVGTPMVK;FVNGALEAAVNFWR;GALDLAFQEADSHGLTLVIANDPDADR;GALDLAFQEADSHGLTLVIANDPDADRFAAAEK;GQTVMDFLMSLR;GQTVMDFLMSLRK;GVVIGFDAR;KFVNGALEAAVNFWR;LEFGTAGLR;LKYYAETSSTDPEQGLAELAK;LREGQGISK;MALICSAVSSR;MGAGFSR;MLAAFGFNDNLLTVDAQCTPDPEFPTVAFPNPEEK;MNDVTIQQTTQGYCAFLVDVFGEDGKDR;NLTEDELAK;NLT…
A0A125YJC7	TGGT1_226010	Pterin-4-alpha-carbinolamine dehydratase	0.996278	NA	0	0	0	63410000	0	0	0	63174000	2.5877	TVPQWHLTDGHLSIK;TVPQWHLTDGHLSIKR
A0A125YJD8	TGGT1_217640	Uncharacterized protein	NA	NA	0	0	0	0	0	0	0	0	2.4745	DPVWLIGDSR;GSQQKDPVWLIGDSR;LYPGYVVHSAGR
A0A125YJE4	TGGT1_222130	Uncharacterized protein	1.22933	0.143233	140260000	111500000	143560000	105190000	173210000	142440000	153420000	146220000	58.933	CTSHVLITDADVDSAPR;DRGHWDQESGNFPAAEETNDAPLNPIIVG;FLLDEKFR;GKDVPFVYLIETAVIFPK;GLETQFLHACTECGQHVAYQSVPHDK;PINPEGGFETELER;TDNAPVFCPDK;TDNAPVFCPDKNLVR
A0A125YJE9	TGGT1_202370	Putative T-complex protein 1, epsilon subunit (TCP-1-epsilon)	0.965751	0.885659	1121600000	1367000000	932060000	1460000000	1520800000	1009000000	1109700000	1074000000	323.31	AFADALTGVVEALAENCGLSAIEEVQR;AGGLLEQTMLVNGVVLHK;ANQIMLATQVVK;ASQLAVER;AVTVVVYGGNQMVVAEAER;DLSHSQMPSVTK;DVYDADKELLVHAAMTALGSK;EAGANFVICQWGFDDEANHLLLHENIPAVR;EISSGTMGDK;ERNDVNFDLIK;GMDKIIVGPDGQVTVTNDGATILNK;GTDDMLK;GTDDMLKQNVLETFSSK;HLAEICVQAVLTVADR;HLAEICVQAVLTVADRER;IADGFEK;IAILTCPFEPPKPK;IDDVIAPNDYQ;IIVGPDGQVTVTNDGATILNK;IREVVMK;IREVVMKK;KDVYDADKELLVHAAMTALGSK;LGHAGVVR;LKGIEAHK;LLVELSQSQDAEIGDGTT…
A0A125YJF0	TGGT1_219550	Dihydrolipoyllysine-residue succinyltransferase component of oxoglutarate dehydrogenase	1.08335	0.37689	1200900000	1242700000	955770000	1094000000	1162000000	1280400000	1246100000	1179400000	323.31	AVVKNDQVVIRPMMYLALTYDHR;DYIEDPR;EAVTFLCHIR;EAVTFLCHIRDYIEDPR;EGELVAVIDTDKVSVDINAPQAGR;ELAHLAVK;FEANAGDTVEVGKPLYVIDPTAQPDPAELAAAAAAAAAPATPVK;GAQNTAAMLTTFNECDMGALMAMR;KPASPVVAVQSPGR;KPASPVVAVQSPGREEK;KQPGEYVK;KSWPELEK;KSWPELEKELAHLAVK;KVPEVNAFIEGNEIVYK;LKGAQNTAAMLTTFNECDMGALMAMR;MGFVSAFMLASAMAMK;NDQVVIR;NDQVVIRPMMYLALTYDHR;PMMYLALTYDHR;QPGEYVK;SELNPAFQER;SHVDISVAVATPTGLMVPVVR;SSVPQPAPSVSPPKPAPAPK;S…
A0A125YJF7	TGGT1_204530	Microneme protein MIC11	0.836883	0.172908	4426300000	5863100000	5552100000	5077900000	3737500000	4365300000	4783700000	4620600000	323.31	AALVDGIRPMLPK;ADLLNQVSETVFSLVETTEDDKSAASIVR;EILVAVK;EILVAVKGEVQQTCEELADLAAR;EILVAVKGEVQQTCEELADLAARK;EVAIDVFR;FGSETAR;GEGRLDKEEAVDDESDFSFLDSPK;GEVQQTCEELADLAAR;GEVQQTCEELADLAARK;IHEAEERGEGR;IKEVAIDVFR;KFVDTLK;KFVDTLKTLAK;KIHEAEER;KIHEAEERGEGR;LDKEEAVDDESDFSFLDSPK;QACEHAEEK;QACEHAEEKLQDA;SAASIVR;SALKEILVAVK;SALKEILVAVKGEVQQTCEELADLAAR;TFVEPMK;TSEASIRPHGFLQER
A0A125YJF9	TGGT1_208718	TYR_PHOSPHATASE_2 domain-containing protein	0.956346	0.847379	214650000	199040000	163740000	269220000	261260000	187520000	153620000	207290000	19.841	APVLVAIALIEK;AYEVTDLVR;FLIFDAPSQENLPAYIEEMR;GAIAIHCVAGLGR;GMDPMDAIMFIR;LGHSPTTSHSELTR
A0A125YJG1	TGGT1_266060	40S ribosomal protein SA	0.609602	0.000854419	8383200000	8523200000	8738000000	8712300000	5155300000	5259200000	5063900000	5465500000	323.31	AVLKFSQYVGAQAIAGR;AVLKFSQYVGAQAIAGRWTPGMLTNQITQK;DPEEFER;DPEEFERK;ERLEDEEAAPHTAQADATQWGADAAAADWK;ESAYANVPVIALCDTDSPLEHVDICIPCNNK;ESIALMYWLLAR;EVLYLRGELPSR;FSQYVGAQAIAGR;GKESIALMYWLLAR;KERLEDEEAAPHTAQADATQWGADAAAADWK;LEDEEAAPHTAQADATQWGADAAAADWK;LLIVTDPR;LSLQEDSIAK;MRPYVFK;PGVAVGEPW;QAGADWTGPAAGGAGGEWDQSAVAAEGEWGGGRPGVAVGEPW;STSEGIHLINLAK;SVPWDVMVDMFLWR;SVPWDVMVDMFLWRDPEEFER;SVPWDVMVDMFLWRDPEEFERK…
A0A125YJG4	TGGT1_311720	Chaperonin protein BiP	0.999415	0.9782	20046000000	17792000000	20046000000	19032000000	20162000000	21179000000	17526000000	18004000000	323.31	AKFEELNSDLFQK;ALSSQHQAK;ALSSQHQAKVEVENLMEGVDFSETLTR;DAGAIAGLNVIR;DFFNGKEPNR;DGKPYIR;DKDLLPYEIINK;DKDLLPYEIINKDGK;DKLKDVEAVCNPIISK;DLLPYEIINK;DLLPYEIINKDGKPYIR;DVEAVCNPIISK;DVVIGIDLGTTYSCVGVYR;ETAEQFLGK;EVQKDKDLLPYEIINK;FAEEDKK;FAEEDKKVK;FEELNSDLFQK;FELTGIPPAPR;FNEKEVQK;FNEKEVQKDK;GRLTPEEIER;GVPQIEVTFDVDR;GVPQIEVTFDVDRNGILSVSAVDK;GVPQIEVTFDVDRNGILSVSAVDKGTGK;HGRVDIIPNDQGNR;HNHLLGK;HNHLLGKFELTGIPPA…
A0A125YJG9	TGGT1_202930	Uncharacterized protein	NA	NA	47930000	57196000	0	68933000	0	0	0	0	39.723	AHSVVPPLPPVNYTTVRPGSTSINMYPGVEK;ASSWAVHEFHKPLK;DTFVAVCR;EQPAARPDPQK;ICGEPVPSNELYFLHYVPSAQQEVVYGR;KLCFGLLTLPPR;LLCFGHQGDER;QAVAAPAQTVLMVPASAR;SPCVYTPGAPPTFAAPQTQPTYTMETVRR;TPMCFDMWSK
A0A125YJH3	TGGT1_314090	Proteasome beta subunit	1.07298	0.365499	8087200000	8103500000	7373200000	6861400000	8541700000	7527600000	7926000000	8650400000	323.31	DCVAGWGAVVHVLTPNTITTR;DCVAGWGAVVHVLTPNTITTRR;DCVGIASDTR;EEVTEMPPEIMSNVVSSMLYGR;EEVTEMPPEIMSNVVSSMLYGRR;FAPYFVSPVVAGLHPETHQPFLSAFDYIGAACYAK;LGVNQFGTVSADFQK;LGVNQFGTVSADFQKVFK;LGVNQFGTVSADFQKVFKMNNHTFVGLAGLATDVQTVHK;MDAYNGSAVVAMAGK;MDAYNGSAVVAMAGKDCVGIASDTR;MNNHTFVGLAGLATDVQTVHK;MNNHTFVGLAGLATDVQTVHKELVFR;RFAPYFVSPVVAGLHPETHQPFLSAFDYIGAACYAK;SNLYQLR;SNLYQLREEVTEMPPEIMSNVVSSMLYGR;SNLYQLREEVTEMPPEIMS…
A0A125YJH9	TGGT1_216410	Uncharacterized protein	1.21285	0.299008	826400000	616220000	882390000	505760000	882110000	769910000	859010000	922260000	87.263	APVLASR;DQISVILEK;EDDLKPFKDQISVILEK;EIVTLETYGSLSR;EIVTLETYGSLSRK;IGDELVFDMKPR;KLQASLMSK;LQASLMSK;METLDEEKAEALLR;NEFLDKAPVLASR;QEVWCQLGVNCTVLGSK;QEVWCQLGVNCTVLGSKEWDESR;QKTGNNVNAPK;TFSSGSCGWFYGSK;TGNNVNAPK;VGKQEVWCQLGVNCTVLGSK
A0A125YJI4	TGGT1_216060	Uncharacterized protein	0.971739	0.849274	260690000	307370000	354820000	275240000	301810000	298650000	297590000	266210000	323.31	AASLTAAR;ADHWGLGQLDQFSEEESDEDLIPEWPRPSDPR;APFYAHDR;ATAHAFWAAQNPQNAGVVR;EAAPQALEGAERPGK;EPVPPVSSDEAPVVDKPDNEGDPQSR;EQLVMASEPAVGAGASR;ERPWVDEGLSTPNK;ERPWVDEGLSTPNKAPFYAHDR;ESIAASELKR;FAAPGMVLPNTPHSNGGRPFNEWEPQGVYGVGAQR;FHENYGPEATPK;GAPFVGIR;GEVADAEAVNR;GHVWGWK;GIDEKVPTVHK;GLVPEGPGLGDAR;GMSDAAEGDQRR;GRNPVGGVLTEGAFGGAR;GRVDEVPQRR;KVDTEGAGAVEHGVPVK;KVDTEGAGAVEHGVPVKDAHSEAEGNR;MVTGGIWRPDSLPLYSR;NPVGGVL…
A0A125YJK0	TGGT1_210790	Putative dihydroorotate dehydrogenase reveal	1.13278	0.281291	1289500000	1276200000	954210000	1074800000	1189000000	1336100000	1380200000	1299500000	323.31	AFYANQTGR;DALDKIEAGASLVELYSSMVYIGPQVAR;DVAAAVGR;DVAAAVGRK;DVDPEEIER;FADFLVVNLSSPNTPGLR;FGFNSNGADYAQTQLEAFSEAR;FLSPIGLAAGFDK;FLSPIGLAAGFDKHAEAPAALLR;GWLPVDYDREESALNVDINGLK;GYKDVAAAVGR;GYKDVAAAVGRK;HAEAPAALLR;HLSTACVSDMYK;IAPDLSMEEK;IAPDLSMEEKESIAK;LAIIATGGVESGR;LRDPFTAQGVLGVSLGK;MGFSFLEVGSITPKPQPGNPK;MGFSFLEVGSITPKPQPGNPKPR;NELYHALNEK;NKTSEDAVADLR;NKTSEDAVADLREGVK;NLDGFVVSNTTIQRPETLK;PGSAESSRPSAGL…
A0A125YJM2	TGGT1_220870	Uncharacterized protein	NA	NA	0	0	0	0	0	0	0	0	6.7499	ALAVAIAAR;EAFFSFNPR;NDLFSDVNAALWR
A0A125YJM4	TGGT1_227890	Uncharacterized protein	1.27111	0.142113	45269000	53671000	65572000	45747000	56030000	69955000	71622000	69655000	123.37	AVSAAETPAGASAASPSSVTER;DFEPVPAYLASFPTAGLYVQR;ENHRDEETLREEIWK;IQNVEVLEMKR;LSGAAPLAASSATQTSSPSADASAR;LVASEIQFDAERDR;MEFPAFR;RLVASEIQFDAER;RLVASEIQFDAERDR
A0A125YJM7	TGGT1_261220	Transcription elongation factor SPT4	1.03081	0.733074	514490000	575780000	465810000	609750000	522500000	591200000	564430000	554430000	62.01	HNKLTEVVPGCYAVSVVGELPESVKDDVHR;LIMSEQQFYDEGCPNCGFLQMDGDRHR;LTEVVPGCYAVSVVGELPESVKDDVHR;MEGGSGSLYDVDDTAASLAGDPSTVATVPR;NKSGQEEDKVVLR;SGQEEDKVVLR;VWDCTTVNFAGFVAVMKPMSSWVAR
A0A125YJN2	TGGT1_312250	DNA-directed RNA polymerase subunit	0.823492	NA	93589000	94736000	0	114410000	0	83100000	0	0	21.846	ALFCPTCHNMLLVR;CSHTEAYFYEIQIR;KADEPLDESQEAAR;QEVTMQFHCR
A0A125YJN6	TGGT1_215470	Ribosomal protein	0.802094	0.377831	27819000000	19742000000	30006000000	16437000000	18693000000	18075000000	19465000000	19167000000	323.31	AGKFPTLITHNDK;AGKFPTLITHNDKLEDK;AIGEILEGSR;AIGEILEGSREK;ELGLEFMDVEAMK;ELGLEFMDVEAMKK;FPTLITHNDK;FPTLITHNDKLEDK;FPTLITHNDKLEDKIQEIK;FVETVELQIGLK;FVETVELQIGLKDYDTQR;KAIGEILEGSR;KAIGEILEGSREK;KFVETVELQIGLK;KFVETVELQIGLKDYDTQR;KNWNNVK;KVLCMGVAVGNVEMTEEQLR;KYDAFLASQVLIPQIPR;KYDAFLASQVLIPQIPRLLGPGLNK;LEDKIQEIK;LLGPGLNK;LPNVPRPR;LSTDGLK;LSTDGLKK;MRVCVMGDAVHCEQAK;SSIKFQLK;SSIKFQLKK;STMGKPQQIYG;VCVMGDAVHC…
A0A125YJN9	TGGT1_268740	COX assembly mitochondrial protein	0.893894	0.207165	85315000	95429000	101900000	106120000	92396000	82799000	82151000	90168000	11.574	EEPGRFPHSDAVK;EGSWIPGTVLHPDDIHQSTR;EGSWIPGTVLHPDDIHQSTRR;PAFNGASR;RIEYFEAK;RRIEYFEAK;SSADSSSAPPSPSPK;TFTFIACR;YAEAVQK;YITDLDGSGWLPKPK
A0A125YJP2	TGGT1_215350	Uncharacterized protein	1.09752	0.42232	515620000	448400000	379220000	443810000	505940000	546010000	472370000	437010000	94.091	DITLACQK;DLISIFGAHGYAK;DPSAAFMK;DPSAAFMKDLISIFGAHGYAK;EDEALLR;HGMKDPSAAFMK;KEDEALLR;NLLANHPEYDPK;RSGEETVYFKK;SGEETVYFK;SGEETVYFKK;SGEETVYFKKEDEALLR;YSVDHMNAEVGSIAR
A0A125YJP6	TGGT1_208450	Protease inhibitor PI2	1.60954	0.0706748	679770000	798060000	428640000	710870000	850520000	1122200000	1043400000	1196600000	323.31	GCPCPLNLMLNCGVDGVTYDNHCLR;HEGPCEADEQK;HEGPCEADEQKQLPVQHGDNEIDVPER;HEGPCEADEQKQLPVQHGDNEIDVPERR;IEDLKDCACPLILTPNCGTDR;IEDLKDCACPLILTPNCGTDRK;KTYPNNCVR;LKGCPCPLNLMLNCGVDGVTYDNHCLR;LLHEGPCEGDTEEIWDDQ;LLHEGPCR;LNCGVDGVTYSNHCVR;NLELNCGGDHVTYANHCIR;QLPVQHGDNEIDVPER;QLPVQHGDNEIDVPERR;RIEDLKDCACPLILTPNCGTDR;RVELKHEGPCEADEQK;TLFSQQDDESENDALEEEEQR;TLFSQQDDESENDALEEEEQRLQR;TYPNNCVR;VELKHEGPCEADEQK;VKLLHEGPCR
A0A125YJP7	TGGT1_306280	Mediator of RNA polymerase II transcription subunit 7	0.919661	0.522729	45429000	37894000	50673000	39070000	39643000	42693000	34563000	42263000	13.241	EGLLSAWR;ESFGLLDVLAR;QPVDLKDEFKR;RVEATESLKR;SLIASVSLLEQQLGK;TFQAEEEVLER
A0A125YJQ0	TGGT1_266900	Cyclin, N-terminal domain-containing protein	NA	NA	85167000	104350000	70065000	85824000	0	0	0	0	60.6	ASNWRPLVFTALIVAQK;AVEEKPEWR;LIAFSGMPLR;VFDEDAYCDSNSGETEMRPSIAK
A0A125YJQ7	TGGT1_227280	Dense granule protein GRA3	1.11759	0.645295	4908400000	6437300000	9573200000	5629200000	5430500000	9126700000	7781700000	7331000000	153.4	AVILSLATSAAIGGR;DEGAGVDK;DNIPGYFVVINAILAAYYIR;DNIPGYFVVINAILAAYYIRKVLTYR;ELYDRTDRPGLK;KVEEELSLLR;KVEEELSLLRR;MKKVEEELSLLR;QPFMSSVK;RAVILSLATSAAIGGR;RQPFMSSVK;TDRPGLK;TDRPGLKR;TLRDNIPGYFVVINAILAAYYIRK;VEEELSLLR;VEEELSLLRR
A0A125YJQ8	TGGT1_219760	N-acetyltransferase family protein	0.973783	0.874343	342000000	359870000	476140000	372150000	286690000	371640000	453560000	397630000	143.48	AASGPDPPSATSEK;AAYSLYK;AEEGKNSADAAPSGEAK;AEEGKNSADAAPSGEAKTEEESK;IHDIDKEYYADKEDAFSMR;KLGLASK;LEEDDPTDHHGHVTSVAVLR;LMNMTQHAMEEVFDADYASLHVR;LVGYVLAK;NSADAAPSGEAK;NSADAAPSGEAKTEEESK;NSADAAPSGEAKTEEESKSQEGGGAGASSSGK;NYFSPEKR;RADVFDLFAMQNANFINLPENYIMK;YYFFHAVSWPQLLSVSHDSQGK
A0A125YJR5	TGGT1_220400	Actin depolymerizing factor ADF	1.09568	0.358359	69815000000	73632000000	58436000000	75383000000	83651000000	74308000000	75052000000	70784000000	323.31	ASGMGVDENCVAR;DALLKKLDGATAVALEAHEMGDLAPLA;DGKGNADEFR;DGKGNADEFRGALPANDCR;FGVYDCGNK;FGVYDCGNKIQFVLWCPDNAPVKPR;FNELKIR;GALPANDCR;GNADEFR;GNADEFRGALPANDCR;IENTKIVVEK;IQFVLWCPDNAPVKPR;IVVEKDGK;IVVEKDGKGNADEFR;KLDGATAVALEAHEMGDLAPLA;KTVKWIVFK;LDGATAVALEAHEMGDLAPLA;MTYASSK;MTYASSKDALLK;TVKWIVFKIENTK;WIVFKIENTK;WIVFKIENTKIVVEK
A0A125YJR6	TGGT1_312090	Ribosomal protein RPL23	0.632621	0.00511173	25923000000	27433000000	23192000000	28213000000	18098000000	16554000000	14786000000	16836000000	323.31	AEGYFIYFEDNAGVVANNK;AEGYFIYFEDNAGVVANNKGEMK;ECAELWPK;GSAVTGPVGK;GSAVTGPVGKECAELWPK;GWGSCLNR;GWGSCLNRLPACSLGDLVLATVK;GWGSCLNRLPACSLGDLVLATVKK;ISAAATAIC;KKVHMAIIVR;KVHMAIIVR;LPACSLGDLVLATVK;LPACSLGDLVLATVKK;MRVTLGLPVGALINCCDNSGAK;NLYIIAVK;NLYIIAVKGWGSCLNR;NLYIIAVKGWGSCLNRLPACSLGDLVLATVK;RAEGYFIYFEDNAGVVANNK;RAEGYFIYFEDNAGVVANNKGEMK;VHMAIIVR;VTLGLPVGALINCCDNSGAK;VTLGLPVGALINCCDNSGAKNLYIIAVKGWGSCLNR
A0A125YJS7	TGGT1_272400	Casein kinase II subunit beta	1.03759	0.683005	733310000	734710000	569850000	732370000	675790000	725480000	732080000	741010000	323.31	AAAVGTPVFTR;DAMDLYGLIHSR;EETLTAETDAAFAKPACESSVRPSGDWK;EGSEEAKDIDGAFFGPSFPHIFLQTFPNLVPLDVPVPYQPK;EKYISGQFGECPR;ESPQLGAEK;ESPQLGAEKK;GEYGADCVPAGSAR;GEYGADCVPAGSARPAIAASHAVPASGVEEAR;HPVLPLGISPDLSSHR;KSIVQLKLER;LERGEYGADCVPAGSAR;LREDATSNVR;LYCPLCQEAYDVR;PAIAASHAVPASGVEEAR;SGAHFGSEIASSLLPAVEER;SGAHFGSEIASSLLPAVEEREEAR;SIVQLKLER;TLTSSASR;VLCDRHPVLPLGISPDLSSHR;YISGQFGECPR
A0A125YJU3	TGGT1_212240	Tubulin beta chain	0.663939	0.243943	86348000	76445000	47587000	109050000	58172000	49331000	36882000	67697000	8.8202	AGPFGQLFR;AGPFGQLFRPDNFVFGQTGAGNNWAK;AILMDLEPGTMDSVR;ALTVPELTQQMFDAK;EAEGCDCLQGFQITHSLGGGTGSGMGTLLISK;EEYPDRIMETFSVFPSPK;EIVHIQGGQCGNQIGAK;EVDEQMLNVQNK;FPGQLNSDLR;FPGQLNSDLRK;IMETFSVFPSPK;KEAEGCDCLQGFQITHSLGGGTGSGMGTLLISK;KLAVNLIPFPR;KLAVNLIPFPRLHFFLIGFAPLTSR;LAVNLIPFPR;LAVNLIPFPRLHFFLIGFAPLTSR;LHFFLIGFAPLTSR;LTTPTYGDLNHLVSAAMSGVTCSLR;MREIVHIQGGQCGNQIGAK;MSTKEVDEQMLNVQNK;MSVTFVGNSTAIQEMFK;MSVTFVG…
A0A125YJV2	TGGT1_249720	Putative ATP synthase F0 subunit 9	NA	NA	0	0	181120000	0	0	0	0	0	17.328	HTPVHCNQR;IASALVPTQQPAMTR;LSLSALK;NFSQSPLFQK;QNPYAMQVGAR;QSFSSAGFSQFSSQK
A0A125YJW1	TGGT1_239740	Dense granule protein GRA14	1.49457	0.0466035	975760000	1192400000	817570000	912510000	1169100000	1642700000	1466900000	1547500000	323.31	AVVMLYLHLVSVVPPK;DGGGDSGDFGEEGR;DPFSPFLLYLQDAVGEFK;EIPTVAGFVQK;EPPPPYSPPMYPFADPEHR;FLGSVASALALLDINGLHEAVDASLPVTK;IMEDHVASVVAGEAQEENVINSQPQGTETSHR;LDAAKNEEGFITDLLK;LFKVAALAVLTMALLK;LGYQRPSE;LPLDVALER;MLQSGTSETTK;NEEGFITDLLK;QRDPFSPFLLYLQDAVGEFK;RDGGGDSGDFGEEGR;RLPLDVALER;SAPEVQEVLSR;SKGDVSTSDDMPR;SKGDVSTSDDMPREPPPPYSPPMYPFADPEHR;SLQSTANGVK;SLQSTANGVKK;VAALAVLTMALLK;VQPTAPPAPASMLYPSLHR;WAGTYGTSHGGY…
A0A125YJW2	TGGT1_306895	Uncharacterized protein	0.993265	0.939096	349500000	381970000	476670000	251380000	399020000	339480000	367290000	343900000	123.81	DLTVEGEKPPAMR;KNAWMQASR;MEDTAQSTPTTAVSAK;MEDTAQSTPTTAVSAKK;NAWMQASR;PAPVDETTPLTIDQVTGGDVA
A0A125YJX1	TGGT1_209950	Putative thioredoxin	1.07205	0.600655	11625000000	11929000000	10488000000	10597000000	9543100000	12695000000	12957000000	12660000000	323.31	ADKKDEL;AEPSPETQPWK;AHQVFAVLFYK;AHQVFAVLFYKDGCSECQSLLDGEFNTLAK;ALCVIYLK;ALSTAFK;ALSTAFKDK;ALSTAFKDKLHLVMINAEK;AMATHVQVPK;ASVLLKALSTAFK;AVGPLIPSSVIIPTDMK;AVGPLIPSSVIIPTDMKDFEK;DGCSECQSLLDGEFNTLAK;DKLHLVMINAEK;DKLHLVMINAEKLPEVVK;DLFAMESYPSVVVFNPHLK;ELTAEETDMLEALK;ELTAEETDMLEALKYQYDSGK;ELTAEETDMLEALKYQYDSGKGPDFR;ESIASLLDK;ESIASLLDKISSGNAR;FEGTPTYASLSK;FKVVPSSK;FMFMDVDTETGFR;FMFMDVDTETGFRDLFAMESYPSVV…
A0A125YJX4	TGGT1_320190	SAG-related sequence SRS16B	0.0449405	0.000919534	520840000	550760000	788020000	424420000	21658000	25466000	21046000	34476000	323.31	AAANPAVCQLTVNVK;ASSVADENVVTCSYGAESNSEALK;ASSVADENVVTCSYGAESNSEALKVDMTTTR;CEFSTAGAGSSTAVSK;DGGTISSIPNPLAGNVCVTK;DVLGTTSAVQWMNTTAEQK;FVDILPNFVISWWK;GSLTATLECTAK;GSLTATLECTAKDGGTISSIPNPLAGNVCVTK;KFVDILPNFVISWWK;LGCVPNKAPQSDSQDTR;LGCVPNKAPQSDSQDTRVDNQSQVQSR;LNEEDLPISDK;LNEEDLPISDKTFDVGCTYTTTGK;NTVTIDCGSEGTLNPAADSAQYCNPQNK;QSLTLSK;SQVGVSSK;TFDVGCTYTTTGK;TPTPGNASILTIPAADFPESEQQFR;TSAPTTCSVLVTVK;VDMTTTR…
A0A125YJX8	TGGT1_224900	Putative adenylate kinase	1.51751	0.114904	1921000000	1802400000	2236700000	1821900000	1966100000	3111100000	3867800000	2864300000	323.31	AAPSGKR;AKLDAGELVSDEIVLGLIDEK;AKLDAGELVSDEIVLGLIDEKLK;DDNEATLK;DDNEATLKK;DSTAVTKEMYDFVGK;EGVDLENVATVELLEELK;EGVDLENVATVELLEELKR;EGVDLENVATVELLEELKRR;EMYDFVGK;ETVPVIEHYAK;GFILDGFPR;HAVATGTEYGK;IHLPSGR;KDDNEATLK;KDDNEATLKK;KRLDVFHK;KSHCLCHLSTGDMLR;LDAGELVSDEIVLGLIDEK;LDAGELVSDEIVLGLIDEKLK;LDAGELVSDEIVLGLIDEKLKTPECR;LDGVLYFDVPDNILVER;LDVFHKETVPVIEHYAK;LKTPECR;NEAQAAGLDNLLK;NQKLDGVLYFDVPDNILVER;QKNQK…
A0A125YJY4	TGGT1_225240	Putative 50S ribosomal protein L13	0.891596	0.555801	108750000	124290000	77026000	110600000	80478000	98291000	103970000	92325000	19.319	NPAMILNLAVK;NPAMILNLAVKR;SVGGLAAQVVR;TAAGDSVIVVNAIHLK;TPAEVSFLPFSVER;WTSLLRLSQSYPK
A0A125YJY7	TGGT1_310440	Membrane occupation and recognition nexus protein MORN1	0.924167	0.346018	993950000	1071200000	1146700000	907980000	973930000	952970000	970870000	909640000	323.31	ANGFGVFTYANGNR;ANGFGVFTYANGNRYEGEWTDDKR;DGEGELIYANGDR;DGEGELIYANGDRFK;DGYGVLTYQNGEK;DGYGVLTYQNGEKYEGYWK;EGNGILR;FKGQWADDR;FLYADGATYEGK;GDKYIGDWMDAK;GDKYIGDWMDAKK;GSVTYVSAK;GSVVEKYEGDWVNGK;GTLIYSGNEK;GTLIYSGNEKYEGEFVFGK;GTLIYSGNEKYEGEFVFGKR;GTLTYTR;GTLTYTRGDK;GTYVFPNGNVYEGEWAHDMK;GVFYCAEDGSAYEGEFVGGR;GVFYCAEDGSAYEGEFVGGRK;IHGQGVAHFASGNR;IHGQGVAHFASGNRYEGQWEMGR;KDGEGELIYANGDR;KDGEGELIYANGDRFK;KEGNG…
A0A125YJZ7	TGGT1_245490	Microneme protein MIC8	1.05504	0.769763	267410000	334080000	430890000	267040000	273550000	327190000	372430000	397770000	323.31	AGFDLTTLPDGVSQK;AGYTEVFVNGK;CEEIDLCADKPCGPDEGVHECVTER;CIPEGDTYDCECNPGFVKR;CKDGYTPQSIGSK;DDEDLAPPPR;DGYTPQSIGSK;DLVESCK;EDGGAYCQCK;EGYWGDGK;FCNPEEECASHCGSAAAVK;FQENCDVNAICVHANR;FQENCDVNAICVHANREDGGAYCQCK;GCVEGNQCSLNPCGEQEAVQR;GGERDDEDLAPPPR;GTYCPEDFCCSK;IDFCQLQPCGAGTCTR;LIVVEDK;LIVVEDKETCK;LQCLPESTDQTDFDSK;NDPCGPETAVIQCYSHGTSYR;NFCYEEPCGTR;NFCYEEPCGTRDLVESCK;NGRCEEIDLCADKPCGPDEGVHECVTER;NRGGERDDED…
A0A125YJZ9	TGGT1_262910	NADH-cytochrome b5 reductase	1.10439	0.551809	428950000	493880000	673990000	430330000	464160000	565850000	623950000	584800000	323.31	FRLECPSQSLGLPVGK;GELAQFPDGGK;GTVPGHWNK;GYVDLVIK;HIGMVAGGTGVTPMFQLLSSILR;ITISPNTFK;KGELAQFPDGGK;KHIGMVAGGTGVTPMFQLLSSILR;KLVLVDKITISPNTFK;KYTPITGDEVK;KYTPITGDEVKGYVDLVIK;LECPSQSLGLPVGK;LFAPAPK;LGYAKEDVLEF;LVLVDKITISPNTFK;MQGSAAEADR;MSQYLDSLHPGDQVDVMGPFGLIEYLGNGEFQVNRR;QGSAAEADR;SCSEQLAK;SFFLWSAELATPFLDK;TEEDILLRDELEEMR;TEEDILLRDELEEMREQYPDQFECAFTVDVPSPTWR;TGGDKTTVSLLFANR;TTVSLLFANR;VMPPPSSDTAILLCG…
A0A125YK05	TGGT1_268860	Enolase 1	NA	NA	0	0	0	0	0	0	0	0	46.399	AAVPSGASTGIYEALELR;AAVPSGASTGIYEALELRDK;GVLNAVEIVR;IEESLGADCVYAGESFR;KYPIISVEDPFDQDDFASFSAFTK;LCKYNQLMR;LKEVYEGWLK;PALLGKDPCDQK;SGETEDSFIADLVVGLR;SGWGVQVSHR;TQVIGDDILVTNILR;VNQIGSVTEAIEACLLAQK;YGSETYHHLK
A0A125YK08	TGGT1_267380	UDP-galactose transporter subfamily protein	NA	NA	0	0	0	0	0	0	0	0	18.024	ETPVSIWVR;FEKYPGHGR;VSTTDVDEAVELSETGDEDRLR
A0A125YK13	TGGT1_294560	Rhoptry kinase family protein ROP37 (Incomplete catalytic triad)	0.859801	0.103779	174530000	164410000	180990000	170730000	126830000	150360000	160020000	156620000	163.28	ASPPITDVSTDPPELGVSPQR;DLADLVGGSPPQTTPTIQK;DQRPCQPVASPPR;ESNGNELLR;EVASMEGASPAAFQAAQQR;FSAESPWEMAAEK;GAFLGAGATGIVTELIEK;GFVASLGTYK;ILPPQHISQQVK;KLVDEHPFFQVVEDA;KPPAPRPWVEPSVLSSVK;LDSLPHTALSDNAQK;LLLDPTHETR;LPWALGQVFAR;LQKESNGNELLR;LQLISIVK;QVGSDTPPATTHTSQTPSK;RPQAVGVQPGSAATR;RRPQAVGVQPGSAATR;RSPQPDSVPYNLR;SELTLGQR;SGLVHGNIR;SPQPDSVPYNLR;SYAPQPLGTSSPTFPGSSPLVSK;TSGRYFAAKFFFK;TTNVLINK;YLFHTLVTVVGSLHK
A0A125YK19	TGGT1_201780	Microneme protein MIC2	0.943976	0.904666	2280700000	3530500000	4193600000	2348900000	2303000000	2941800000	3539700000	2877100000	323.31	ADWGQLATAIKPMLK;CVCPMGYQAR;EIRELGGIVTVLAVGHYVK;ELGGIVTVLAVGHYVK;GKSLVEAK;GSTNTSDGLK;IKNVEYEPCSYPACGASCTYVWSDWNK;KGSTNTSDGLK;LVIGMTDGESDSDFR;LWPGTDLR;NALPPGLGSQNGESDESLVSK;NKPCDLPTFETK;NPWNEDQQHGGLSCEQQHPGGR;NVEYEPCSYPACGASCTYVWSDWNK;PLPEGSDENETPTNEEGEQSKK;QILFTGSR;QILFTGSRPGR;QLAAHAVLEMPYK;QLAAHAVLEMPYKK;SLVEAKFGGR;SMCGCSGTSDDDSPCPLYLR;SRNPWNEDQQHGGLSCEQQHPGGR;TCVEQGGLEEIR;TEVSAPQPGTPTCPDCPAPMGR;…
A0A125YK23	TGGT1_209960	Glycosyltransferase	1.18952	0.0159321	209730000	239270000	227280000	215800000	253610000	272040000	266220000	269280000	323.31	ALPTSELSPPGGVAESSHLNGDPFQER;AQLQQLGGR;AQYGIPAMDPTFLFVGR;CGNNAYGGVSK;DFVNPHHTGYLVDPEPGSIAWGCCEILK;DGSDNLDDRVR;DIEAEACHMADR;DLGGQSSEGESR;DQGILVESFLEFTR;DVVDQLQHR;EAEGTQGELNFAGGEKR;EESPLSSASEHR;EITGACAPAVLDVSPHSQEPTPFVPPQEQAAGPR;EKDLGGQSSEGESR;EMGNMCDSFVQR;EWLPHASQVFLFGDFNEWNR;FDGEVDAGEVK;FEGVTSMLYTHHGTAR;FGSLETFASGHK;FGTPEEFRR;FSPPDCSPVETAYATDVTVFER;FVFVGDGHMMGQLVQR;GETFDICHAHDWLAAR;GGAVLHALFK;GPDL…
A0A125YK35	TGGT1_270710	WW domain binding protein 11	1.21588	0.203108	148200000	169090000	106630000	151170000	190830000	171410000	162560000	174440000	158.92	AAPYTPPETK;AGSAPDPSR;AVNPSDTYR;AVNPSDTYRK;ETGTASHGGKPGGVASFLTK;EYFESLESER;EYFESLESERR;FDDEFILK;HPDGSLR;KAELQMEEPFGEEAAAEKEGDEHPLSPGEQR;KPVSAFGTDPR;LALQQVSAFSTGLGNAHQNR;LQQLWDIAVQSVEAER;LQQLWDIAVQSVEAERR;NKPSPVAPR;NLDDLFNDFLR;SALPAAAMAFVPTQLR;SKETGTASHGGKPGGVASFLTK;SLTSSDVPR;SLTSSDVPRDPR;VIKEELDKLCEIEK;YYNPALCNAGIFR
A0A125YK40	TGGT1_229500	Uncharacterized protein	NA	NA	0	0	23772000	38648000	0	0	0	0	6.014	ATIGLQALVATAR;AVGESQPLLQPSR;YYWRPIYPSVYDR
A0A125YK47	TGGT1_275750	Small nuclear ribonucleoprotein E	0.93184	0.46722	2209600000	1954300000	1907700000	1925800000	2185100000	1671000000	1793200000	1803000000	67.143	GENVTLIMAT;ILLKGENVTLIMAT;IMGFDEYMNMVLDDAEEVYLK;IMGFDEYMNMVLDDAEEVYLKK;IMTQPINLIFR;IMTQPINLIFRFFTQR;MRVQIWLYEQPDMR;SGGVMSNK;SGGVMSNKK;TRIPVGR;VQIWLYEQPDMR;VQIWLYEQPDMRIEGR
A0A125YK59	TGGT1_285240	3-oxo-5-alpha-steroid 4-dehydrogenase	1.12593	0.54221	451930000	310580000	523920000	448700000	473160000	420390000	452010000	608080000	12.343	AIIPFIL;ELETLFVHR;MTEWAMK;RAIIPFIL;RELETLFVHR;SEFKDYPR;VAFWLTMFHFMK
A0A125YK69	TGGT1_233260	Putative GTP-binding protein	1.01682	0.834473	369280000	361990000	289770000	349090000	342910000	353800000	328260000	368210000	229.53	ATEHHLGGLK;CIYVYNKVDMLPLDEIDK;DDRQQQLLVR;EDCSADDFIDVVEGNRK;ELEAVGIR;ELLKDFK;FALVWGSSAK;GDGFDVAR;GGGLTVNFTVPCPR;GPCTVETAVSMIHK;GQFPDFEDPVVMTEQR;GSGGGKGDGFDVAR;HSPQHVGLSHR;IFNADVVIR;IKEIEAEMAR;IQLLDLPGIIEGAAEGR;IWEELGISR;KGGGLTVNFTVPCPR;KGQFPDFEDPVVMTEQR;LADEDVLQIFK;LNKRPPNISLR;QLSAVGAYEFTTLCCQPSVFYVNNAK;QQQLLVR;QVIAVAHSCDLILVVLDATKDDR;RPYSVVISSSALWNLEQLK;RPYSVVISSSALWNLEQLKER;SQLLDPPKGSGGGKGDGFDVA…
A0A125YK71	TGGT1_293860	CS domain-containing protein	0.612832	0.054694	337470000	393220000	436110000	247160000	188770000	208440000	244000000	225310000	164.25	AALAIHTNAGNYVLVLNR;AVQSYMWTDEGATVR;FASPDEAAYAAASGSVPASYK;ITLVLAK;LVEPPKSGDADLCFEQEQLGTFFDDER;LYHPVDISK;PELSTADAGVAVK;PELSTADAGVAVKENER;QDTDLTWFSLTK;SGDADLCFEQEQLGTFFDDER;VISGPGVVTGGPPVLLER;VYVSLEK;YGSNSYYYAHAPLPGAQQQGDVK
A0A125YK87	TGGT1_253950	Uncharacterized protein	1.10303	0.598462	51745000	65701000	69137000	88500000	91942000	64580000	77059000	69844000	41.129	ASPAPVTAASALGER;IGKDPTIDTDFLPDEERDAQILAER;KELEKEFIELR;KGSSILEFLDQAR;LEDEAKKEPLWITYSFWDGTGHR;LIEEYHR;LSFGEEADEVLVQVLEER;LSFGEEADEVLVQVLEERDR;SGPLFNFSVHEDVR;TYETYTVHGGVHK
A0A125YKB0	TGGT1_214320	Facilitative glucose transporter GT1	1.10655	0.171554	957050000	1128700000	1062700000	953120000	1057400000	1158300000	1150300000	1172600000	120.95	AFIILDFGWCK;AIVHPTYR;AKATALLR;ALGSPSAFR;ALGSPSAFRMELNSSPSVPLTR;AQQLTVWK;ATEEMREK;DNVDVEIQR;EAESLWDIPPESYASK;EIYGRDNVDVEIQR;GEGAAASAEK;GEGAAASAEKGMGLTDAAAMNGGR;GLSIEESPYFK;GMGLTDAAAMNGGR;GVSDDLTK;GVSDDLTKGTEVV;MELNSSPSVPLTR;QGAASLASALNWVATVAIVLPSDFLLK
A0A125YKB3	TGGT1_313380	Uncharacterized protein	0.891951	0.321868	5270900000	5071400000	4132400000	5287600000	4917400000	4114500000	4554800000	4040300000	323.31	AELNEFGVNTGGLCCGSSLTLEDFK;AEQEEQAEAYTR;AMREFQDTFTQQHALYQQGLQEQQK;CFVYPAAATPYGACASAGAQEPTR;CFVYPAAATPYGACASAGAQEPTRR;EATAAEEAMK;EATAAEEAMKEQIDLISQYK;EATAAEEAMKEQIDLISQYKEK;EFQDTFTQQHALYQQGLQEQQK;EQIDLISQYK;EQIDLISQYKEK;EVYMIYPGLEQQLEMAFTCHDLQHEGK;EVYMIYPGLEQQLEMAFTCHDLQHEGKLPYTTLEPIIR;FSDSEGCLDANQIR;HLLMQYGLIEYVTR;IAAADTSGK;ILDCHADDQAVWMAK;KILDCHADDQAVWMAK;LKAEQEEQAEAYTR;LKEATAAEEAMK;LKEATAAEEAMKE…
A0A125YKC1	TGGT1_226020	Transporter, major facilitator family protein	0.800141	0.522729	110210000	101980000	220280000	119320000	103840000	99290000	122290000	116090000	110.12	GSSFLQQVGMEVGSLASSHGDR;KSHEDILTAIQR;MVNMSLQK;RMDGEFVADPLYGGAPLPPYDNVPINR;RSTEETTDEFNIQGLDSRPEK;SHEDILTAIQR;STEETTDEFNIQGLDSRPEK;VNMSLQK
A0A125YKC5	TGGT1_312280	Putative pre-mRNA-splicing factor ATP-dependent RNA helicase	1.12728	0.237714	203330000	204670000	187190000	192620000	227630000	242990000	231770000	185690000	283.95	AAATATALAK;AGSAPAHYYGR;AIKENQVLIVIGETGSGK;CEMLPVAVPEIQR;DCCTIEPQWLVEVAPK;DMSRPWEDPAPGPGER;DNNVESLYCR;EALVDASLKR;ENQVLIVIGETGSGK;EVDQETGEDLKPR;EYLRDCCTIEPQWLVEVAPK;FAEPNAWR;FAPIQTGANSIPLGGK;FEDCTSPDTIIK;FSNSWCFENFIQSR;FSNYFFNSHIFTIPGR;IDDEAEEREK;IDSKDNNVESLYCR;ILGIAGTK;IRIDDEAEEREK;ITTELHNHWGVNDR;IVANPDGSLAR;KAGSAPAHYYGR;KLMSDFDKWEAQQLLHSGLLTR;KQLITIMDR;LDVISAGK;LEFDEGTR;LIVTSATLDAEK;LIVTSATLDAEKF…
A0A125YKD6	TGGT1_233850	Uncharacterized protein	0.940777	0.764626	62888000	55974000	43710000	44950000	29607000	64575000	50414000	50636000	20.671	AQHEDELRR;DSHDPLADDLFR;EVEEVEHQK;KDSHDPLADDLFR;KTEQQEAALKDAVK;LKVDTDVFKDYVMGILQDDSASR;MYSGSPEFESFLCEQLEK;TEQQEAALKDAVK;TQGWENPQDK;VAAAQQMDR;VDTDVFKDYVMGILQDDSASR;VSTPASAPAAR
A0A125YKE1	TGGT1_293340	Putative ran binding family protein 1	0.893214	0.461335	2547100000	2643600000	1840400000	2297800000	2127100000	2205200000	1787600000	2212800000	323.31	FEEAAALNAK;FGQVEQAQEFK;FGQVEQAQEFKK;FLLRQEK;IFGVEAEGEEK;IFGVEAEGEEKTEK;IFGVEAEGEEKTEKEEK;IVANHYVVASGVYCK;IWVWTVMDFAEGELK;IWVWTVMDFAEGELKNEQFALK;KFEEAAALNAK;KKFEEAAALNAK;LTPNVSSEK;NEQFALK;PAQPAEATQATK;SDAATEPKPAQPAEATQATK;WVSSTGDAQAAGEWK;WVSSTGDAQAAGEWKER
A0A125YKE3	TGGT1_294290	Derlin	0.604811	0.0101919	135590000	166090000	175180000	146030000	100660000	78852000	97743000	99476000	141.54	EILPAQGGADLLSYTPK;LLTNVLYIGR;LSNRPEVGR;PAAGGSGTQAFSGR;TGTASTGAGGGGPGGPGGSTWGGSVRPR;TGTASTGAGGGGPGGPGGSTWGGSVRPRPAAGGSGTQAFSGR
A0A125YKE8	TGGT1_264440	Signal recognition particle receptor beta subunit protein	1.04608	0.57743	1391000000	1479600000	1495800000	1280300000	1313300000	1521300000	1564400000	1507900000	323.31	AAMLEGEDDVTNFIGVEGEAFK;AASSPENSAGAAGTQR;ATETVSSLQENIDMVSVFPAK;AVLLGSSGSGK;DDDTAEVRDFLLR;ETSLPVSPLSWTR;GLTLSGSGGR;GLTLSGSGGRR;IELVDFPGHSR;ILEHAPSPVEICSCSVK;ILEHAPSPVEICSCSVKDDDTAEVR;ILEHAPSPVEICSCSVKDDDTAEVRDFLLR;LQGLSKPYIDQAGALLFLVDAADK;LQGLSKPYIDQAGALLFLVDAADKASLK;PYIDQAGALLFLVDAADK;PYIDQAGALLFLVDAADKASLK;QTPLLLVVNK;RAVLLGSSGSGK;SAWHTLVGSPAAQLR;SQDGMVEQASHQAHEATADR;TDLPDSRPQASVVEDIER;TDLPDSRPQAS…
A0A125YKF2	TGGT1_258660	Rhoptry protein ROP6	0.845724	0.156357	1672700000	1493800000	1624700000	1868300000	1173600000	1479800000	1498000000	1480700000	115.49	DHGIHGEEAGLFR;DHGIHGEEAGLFRK;FAHAFNQDHVR;HTWQDMER;HTWQDMERTEDLR;HTWQDMERTEDLRK;NALEPSAK;QDQGMQEARPQEVLTR;VLEPETLEGSPALVPPAETEEGTAAQIAEEMSK
A0A125YKF7	TGGT1_245450	Uncharacterized protein	1.02788	0.795678	2255200000	2411900000	1792800000	2686000000	2528000000	2278700000	2201300000	2392900000	226.63	CPSVSLLFGK;HQLEIPVETIEK;HQLEIPVETIEKIYEGVDSR;IEVGQAR;IYEGVDSR;IYEGVDSRLEYHNK;IYEGVDSRLEYHNKDYNAMK;LDAYHLLEASQSETAAK;LEYHNKDYNAMK;LKLDAYHLLEASQSETAAK;LSYPIQGK;MLNFIPK;MLNFIPKR;RCPSVSLLFGK;SALSDLNWFSDLADIYSGQQTMAEMDVALK
A0A125YKF8	TGGT1_284540	ATP synthase F1, delta subunit protein	1.07188	0.474261	7439800000	6835000000	5527900000	7089100000	7615400000	6931000000	7304700000	6973600000	323.31	CLVTSAKPLSAQQQK;CLVTSAKPLSAQQQKEIVAALQNR;EIVAALQNR;FDPLTGNLLTTLVENK;FDPLTGNLLTTLVENKR;IAFSTAAAEDSGASQTLEGR;LDRLQSQLLAPL;LFVDSPAVSVQQK;LFVDSPAVSVQQKLDVLR;LGEQVLDFSVATR;LGEQVLDFSVATRLDR;LGEQVLDFSVATRLDRLQSQLLAPL;LIIDYAVSPQIMGGLVVR;LQSQLLAPL;NALKDSSEFR;PLSAQQQK;PLSAQQQKEIVAALQNR;RLPMLAR;VADAFDAMYR;VADAFDAMYRK;VYGDLESVR;YASALFR;YKFDPLTGNLLTTLVENK;YKFDPLTGNLLTTLVENKR
A0A125YKG5	TGGT1_247030	Uncharacterized protein	0.610968	0.0996251	122540000	124310000	87752000	164670000	81925000	67942000	56503000	98669000	21.069	FVGGAACVFR;LIEDDLK;LIEDDLKK;LIEDDLKKVEDASR;LWECAVR;NANEIQLLENILEVMEK;NNDEAICQAEVILILNEVVMQEHWAELSK;TMLDQNAQIVK;VPSQPPLAESSQGGD
A0A125YKI6	TGGT1_225710	Putative mitochondrial inner membrane translocase subunit TIM17	1.71518	0.0160876	193500000	168930000	194430000	132100000	253160000	304210000	309410000	314910000	91.142	AVHDINNAIYAGCFTGAALSYK;FFTEGCLAR;LGFLYSLAECFIQR;NFLPEVGR;QIQQQILLQNK;QIQQQILLQNKVER;TLNLTPDATTLTDEQK;TLNLTPDATTLTDEQKQIQQQILLQNKVER
A0A125YKJ4	TGGT1_260870	Zinc finger cdgsh type protein	NA	NA	0	0	0	0	0	0	0	0	4.6798	AASGLSVSDDPLAYMDQLDINTK;GSEIHAPLPGQTATVR;KLPQYSHVIETSPR;VESPFLSLRR
A0A125YKJ7	TGGT1_259260	Membrane protein FtsH1	0.473393	0.00288654	211860000	187180000	193710000	236200000	112160000	96209000	85807000	98243000	323.31	AAFSDNTAIGDKEGSEDSEAEHEK;ADKEIVTLQELQEAR;AFISSETANLVEEEVK;AFISSETANLVEEEVKQLVITAER;DALSNGASSDIETATR;DKVTMGPAR;DPASDTFR;DQTEFAAVEADKQLK;DRHGDEDHPFADVNEISAK;EHDQTLNQLLVEMDGFNQASR;EVALQLLEK;EVALQLLEKETLSGEEISEILDPSGSYR;GFQWLFLPR;GKLDSEAASDGEAK;GLFSYAR;GNSSEREDVFSR;GNVAEGQHCSDLSVEAQVPEPFFPVRK;GSALGFVEQVPLEDR;GSALGFVEQVPLEDRYGHGVAQLEAR;GVLLVGPPGTGK;HEAFTLEDDFR;HEAFTLEDDFRK;HGDEDHPFADVNEISAK;HSHQVGEETG…
A0A125YKK2	TGGT1_265150	ANK_REP_REGION domain-containing protein	1.03822	0.809023	186980000	215190000	190230000	233420000	262630000	203140000	191950000	199660000	309.01	AAVSKDESAVER;ALTQSDKDTLLTLNLLLSYPLVK;EAAEEETTPPGEEDEKKHPR;EFSACPAGLYER;ELAAIGESVLK;GSASAPLISLAASK;GSASAPLISLAASKK;HEGGGGVDPLLK;HEGGGGVDPLLKDNEGR;IAWIASQQFPAPPSAPGVSTPASPLELR;KRLETLEQTK;KWEEFLATLDELETASAAR;LEFYNDMPYPFLCVEENDRQK;LETLEQTK;LFYGDGSFEQMVK;NLEKELEETDPK;NLEKELEETDPKTGNTVAHFVAAAGHVEALEK;NRLEDELEETLDPEKR;RLETLEQTK;TGNTVAHFVAAAGHVEALEK;TPFMALCGAHGGGPWVAWAQR;TPFMALCGAHGGGPWVAWAQRPR;TPLSLLEME…
A0A125YKK5	TGGT1_263560	Uncharacterized protein	0.883443	0.557409	94797000	117520000	98299000	153570000	119480000	99210000	90562000	100830000	84.427	AEAAGTGSAEESDSSVR;AHYHLATDEER;ALESDKQAAR;DIEQAVFR;DNVHIFCMK;EYFEPIDNAIAAMPDEPLKR;FQSELNELENTR;IFEEIDQSTTLVLR;LLQDMQNDFVVATNK;LSHDALEVLGK;MNILFTHLK;QGDIAFFDELK;RLLQDMQNDFVVATNK;SAAAELSEVCVHPELVGNDVLK;SQEVADIER;VAALEAAPEK;VAVASLNIITDAHTIVR;VMSAVKDDTEQR
A0A125YKM0	TGGT1_294280	Putative E3 ubiquitin-protein ligase	0.823094	0.185964	102030000	90378000	75503000	112070000	84485000	76850000	75243000	76182000	247.87	ALPSSPSSGVR;ASANEGYDPLPEILEK;ATFSHLSAAFR;ATFSHLSAAFRVCPAFR;DAFAAPLR;EAYAQETDFALLQHPFVLDAANK;EHGILAGR;EHGILAGRR;EHIVQDTLFEIDRR;FSGEEGVDEGGVKK;HAELSLR;HALHTLHILYVATNR;HEFSQWLDWR;HEFSQWLDWRR;HFEEGFLR;IPASVVR;IRDFCDKLQSNVDSFFYPSQLR;LLGWPSASLGDLAELQPAVAR;LLSYPDMTSLR;LPTAHTCFNFLLLPDYQNR;LQSNVDSFFYPSQLR;LTDFYSTIQK;NPFLDIVVRR;QAAVQQFHQAR;QFVLTESQFTDPDLPK;QILVNWYAK;RAPEVAFHVEKR;RVEMDAIFSLFTGQETLDRNPFLDIVV…
A0A125YKM8	TGGT1_270370	AP complex subunit sigma	0.870567	0.321868	509250000	490240000	405830000	574010000	468210000	421390000	371940000	461600000	198.78	AYYLLDEIICGGELQETSK;AYYLLDEIICGGELQETSKK;DDTKLVFK;DDTKLVFKR;MIHFLLLVSR;QCNVVEWR;QCNVVEWRDDTK;VMNAQDALMEESNTK;YFGNVCELDLIFNFHK
A0A125YKN5	TGGT1_268250	WD domain, G-beta repeat-containing protein	1.10922	0.533735	51841000	67832000	48053000	78544000	73040000	61709000	76177000	62242000	127.84	AAVDGVSAVVPLLTEGIFENR;APNLDSASSTCLQWHPVSALVATGCK;DAAPVAMLQPHR;GVGGGVAGACMQTVK;LLATGGLLPLGAHVQHDGLDGSDGGGETGLR;LSFFSLLQPSAPLLQLQEAHGTVGPWAPGER;LVDFQSGGITGDFPVSAR;MFRPLHLFR;SARPHPVWGR
A0A125YKN9	TGGT1_236630	Uncharacterized protein	NA	NA	0	0	0	0	0	0	0	0	2.2538	LFFSPEHTR;SWYFLLGGVPDIHILGR
A0A125YKP8	TGGT1_218850	Ribosomal protein RPS9	NA	NA	0	0	0	0	55694000	0	58018000	0	6.1386	AGFLTVDAR;SEPTALGTDATLSSIPSELPEPGTPR
A0A125YKR7	TGGT1_293770	Chitinase-like protein CLP1	0.849924	0.335246	638800000	808960000	811630000	698240000	500610000	540860000	708060000	764230000	323.31	AAASGNAAAVIGPDGEK;AAESNAANTDAAGAATAADTFCLSVVR;ARADLLLK;ASCHDAILNQDVSPEVTMEALTDNDREK;DALAAVPK;DALAAVPKPVLLPSAAVPGVIGVAESEAATR;DLSCAIQADSR;ESEKYPCGPSTASYHGR;FASFCNSSDK;GGLGAGALTPEELKK;GMTHSSEAAAQIHK;GVSGFGLTINILAGEAVACCPSALK;IITTAHLTTFLENASQGFSYK;ILAPNGAR;LGEYLFDDAEK;LGEYLFDDAEKLLLHPR;LIEPQGISGWVAALWK;PVLLPSAAVPGVIGVAESEAATR;QGGAAQTLEPSEELESPDSGDADEESRPGEQKPNPHAALGAEQR;QQQLFDQIMSAPPPPADGIPVQPR;SFEY…
A0A125YKT1	TGGT1_300150	UAS domain-containing protein	1.03479	0.60662	227530000	214920000	238410000	213440000	235880000	209030000	237160000	243340000	231.64	ADEFGSHK;ALEQQSR;EFFVFWQR;ELVCTLSFAKAR;FSEAIGAQSELFEFIEHQQQLAEAK;GAASAAAQQAQEEEELRKPDPAYR;QTLLTQPLYGEPAAEDR;SEVVQDLLK;TLSPSASPSSPALPVAGDAPR;VFCELYK;VTSFPHIAVVDPR;WLLVNIQK
A0A125YKT2	TGGT1_225720	Uncharacterized protein	0.51536	0.0669629	138280000	192950000	136850000	207300000	91304000	0	82728000	0	3.0839	GVLCSPLFEGK;LQPILFFLK;LYCEPPSLLHK;VLEDIGLSGR
A0A125YKT4	TGGT1_294610	Putative histone lysine methyltransferase, SET	NA	NA	4810800	13486000	73684000	20948000	0	0	0	0	87.281	AFSAETAEDR;ALLETLEGSAADLSNVESLTCTIR;ASFISSAEQAAAAAYEDAKR;DGKYPPLPFFK;EAQEAAQAAR;FAHASQYTSALDAQYYETLER;FQPFDPSVFSHSQYK;FTEEREAQEAAQAAR;GKDFVDTVER;GQSAFQCAQSNSLGGLEHGHPAGAR;HASNASAIPVR;HSVLNTIR;IQLFSGK;IRDDTVNTDSLSNK;LGQYVWSEEDIK;LKPLDFSHVPPPPPLVTLPSDRR;LNAHALTR;LQQLAVEGR;LTEAGMPR;MQTSGDEDESKTYEAAGLHAPVVAGPPGR;QTQYHGVPPTFR;SAGAYQDFFGK;SFFYIDHEAR;SVPEALSTDAAPLLVALLR;SVSVASGTSPSHQQGQTAR;TMQLLERER;VAA…
A0A125YKT8	TGGT1_306380	U1 zinc finger protein	1.09669	0.534895	563370000	441210000	533630000	486400000	636580000	474380000	489690000	619710000	288.91	AVQAAGSGPMPMGPTGGPGFQR;EPDFMPPQQLDSTVVQR;GPGGPPGNHFGPPGDDVGPR;GPGGPPGNHFGPPGDDVGPRR;GPMGPGGPGPLGPGGLR;IEYFQNLIR;IEYFQNLIREPDFMPPQQLDSTVVQR;PKYYCEYCDIYLTHSSPAGR;SGGAPGPNSNHFQR;SGGAPGPNSNHFQRPMGPMGFR;SGSMCGSHHPQDIR;YYCEYCDIYLTHSSPAGR;YYCEYCDIYLTHSSPAGRR
A0A125YKU0	TGGT1_291000	PHD-finger domain-containing protein	0.917891	0.670278	62128000	39764000	60684000	51372000	49518000	55225000	46157000	45481000	77.753	ADWYCQYCEEKNQAK;ALPVGSLGDEGR;ATDKQVETTLK;ELNENLVALR;ESVDAEEPVEYLYR;ESVDAEEPVEYLYRHPDAEHPFLR;FETLCDICGVDEGAVVK;HPDAEHPFLR;IDDICAPR;KNDTTFHAFCLR;LGAYLIK;NRDIIFFTK;QCHAENSTWGLR;RIDDICAPR;SSSSSQTSVTAALPHPAELSVLQATEVCR;TNPTSETQPNPPPPSPSK
A0A125YKV5	TGGT1_226960	Pyrophosphate--fructose 6-phosphate 1-phosphotransferase	1.08912	0.352355	8115200000	7533700000	9089400000	8217300000	8898200000	9717500000	9386500000	7890400000	323.31	AAGIPLTK;AILRFPAHELIAAMVAAVLK;AILRFPAHELIAAMVAAVLKK;AMCPGISSTFQQLAGCR;ANVPVIK;ANVPVIKK;CAVGVVLVGPER;CAVGVVLVGPERPGYANVLCGLVQR;DAGTFSGSFSPLCFEFSDSLR;DFFGGACK;DFFGGACKLQK;DIEVHQFPK;DIVVGSPDAK;DLAVEIHLHFLTHPPQPASGVCLALTADEEAALMAALSPASR;DMSSSSNPLDWK;DPHGNVQVAMIHTEK;EEAELFTK;EKCAVGVVLVGPERPGYANVLCGLVQR;EKDAGTFSGSFSPLCFEFSDSLR;ELFTSLPVTFQHK;ELFTSLPVTFQHKLIR;ELTGKDIVVGSPDAK;ETAVVAGAAAHPGAEACNAHIQALFPALG…
A0A125YKV8	TGGT1_209570	Suppressor of mitotic defects protein	0.618227	0.0326949	60337000	52777000	64395000	61033000	46458000	37049000	27175000	36791000	22.827	AAMDLYR;DADGFPGIDLSGLTKK;DRGISFNAAR;EIQTGIHNSVEDCR;HHVTGLSWSILR;RLTSHWLNR;TKDADGFPGIDLSGLTK;TLVTDIIR;VLVGHALQHDLQVLALDHPVHMIR
A0A125YKX0	TGGT1_255410	Uncharacterized protein	0.721488	0.902521	348650000	312810000	1238200000	195150000	273700000	446500000	440790000	350390000	15.353	AEAQEDDVSVPVGEHSK;AEAQEDDVSVPVGEHSKK;KSQVHEPLIK;SQVHEPLIK;SQVHEPLIKAEAQEDDVSVPVGEHSK
A0A125YKX3	TGGT1_248250	Putative translation initiation factor IF-2	0.995016	0.989049	575370000	409350000	386720000	498440000	549820000	418650000	443070000	449020000	56.745	CDGKCPICDSYVRPHTLVR;CPICDSYVRPHTLVR;CVICGGPGISDAYYCK;HHPDLIMCR;ICDECNYGSYQGR;IVNLGSAK;KQPGIAIGR;QPGIAIGR;TDLFYER
A0A125YKY5	TGGT1_254120	Autophagy-related protein	1.24444	0.0669629	3975700000	3419100000	2881600000	3341800000	4273700000	4379200000	3973500000	4320600000	114.03	AKYPNRIPVICEK;DEVSFEKR;FLVPMNMLVGEFK;FLVPMNMLVGEFKYIIHK;HINQCAQNSGLPLTHEK;KFLVPMNMLVGEFK;PSIRDEVSFEK;PSIRDEVSFEKR;SDLPVIDK;SDLPVIDKK;SDLPVIDKKK;TIYLFVENTAPK;YPNRIPVICEK
A0A125YKZ3	TGGT1_318460	Uncharacterized protein	1.00632	0.891529	157610000	145140000	147040000	134100000	150720000	146720000	146550000	143590000	323.31	AAGFTTLMCGDGTNDVGALK;AAHVGVSLLCQAAHADAPR;ACVGYVLR;ADIDVVCR;ALSPSWDPATDVSVPTVQAK;ASFNAVGWTLTSPDSVVSAPRPWPLPTSSTLQQDR;ASSSSGGYADFVASK;CVPLILR;DRQQTFPLLAFLLAADSSEQR;ELEPGASHSQR;ELILVALK;ENSPHEGESTENEAERDEQETHSISRPILILK;GETLSAAHR;GETLSAAHRK;GLEAAAAPSSSVQTR;GPALEDFFWER;GPALEDFFWERR;HTQSSVPR;KNPAPDESLAPPR;LGDASIASPFTFK;LGDASIASPFTFKGDLIR;LRDFQQLR;MPWYGAFASPEK;MPWYGAFASPEKVEEFR;MPWYGAFASPEKVEEFRGTLK;NKQ…
A0A125YKZ9	TGGT1_223910	Acyltransferase domain-containing protein	1.38072	0.0246657	507820000	509830000	407450000	471880000	571040000	659470000	690370000	698310000	271.53	ANAFAEIVR;ANVEDSASGSLSLR;DPEQNPLVIFPEGTTTNGR;EIVQTLMQR;EVYLGNK;EVYLGNKQDLTK;FQTDEER;FQTDEERANAFAEIVR;GGFSSFCR;IKEVYLGNK;IKEVYLGNKQDLTK;KLIGYFAHLHCR;KRNPLTPQIAGPCPTCWLGSVSVR;KSLSVAPFIGIAANSLGCIYVER;LIGYFAHLHCR;MWEELKK;NPLTPQIAGPCPTCWLGSVSVR;QLDCAKDPEQNPLVIFPEGTTTNGR;RNPLTPQIAGPCPTCWLGSVSVR;SLSVAPFIGIAANSLGCIYVER;TGLGGFFLLPWR;VKPYTNWDVLTAEEK;VLGADGQAGPAR;VLVSNHVSCLDIPYFISSCFASFVAK
A0A125YL05	TGGT1_225810	BIR protein	NA	NA	32625000	49454000	65558000	0	0	0	0	0	4.1503	VKPTFNPFVK;VVHDFAGEEIATQFIR
A0A125YL06	TGGT1_220490	Putative pre-rRNA-processing protein PNO1	0.898945	0.323288	104690000	128160000	123290000	120540000	89969000	112030000	111910000	114600000	53.045	AFLLGFEVR;DFQETGSAPYDSR;DSVQANSSLLQK;HSICSLVLGAPPGK;IHILGSFENIK;KDFQETGSAPYDSR;KQWTEILEPLVTHLK;LDDLFIESFEIK;LDDLFIESFEIKDVK;LDDLFIESFEIKDVKR;LNGDHLSR;QWTEILEPLVTHLK;SLPSSSQPR;VGAAAQKDEASVR;YAIENATR
A0A125YL07	TGGT1_258770	Putative polypeptide n-acetylgalactosaminyltransferase 12	0.832725	0.00105256	254800000	254390000	260480000	263360000	213360000	211290000	219390000	216190000	323.31	APVVWTCDWNR;ATVDNSAIVVGVHGTVK;CIDAFIQQADAR;CLVVEAPR;DSPQTHSLDLHAPAVAELHSLLK;EVIVVDDHSDKPIK;FDSPQGLIR;GEGQDEEEEVRGDR;GHQEGDITQR;GLLDHNFFHIEHEQTGLCLSSAYTPGFPDHR;GLPLPTHHEK;IFSFSHPDTVSLTGHDTLSVYR;IGHIFSRPPKPNPGNR;IREVIVVDDHSDKPIK;IVVLPVLTGEPR;IYDIYLDSWEDVGTHGTK;KCIDAFIQQADAR;KGLLDHNFFHIEHEQTGLCLSSAYTPGFPDHR;KLLFVNWK;LLFVNWK;LQQWTVAAGNR;LRYEQLTCMPFQWYVEK;LVIQVQK;LVLEPCDLHAR;NEEAYLPK;PVECPVGGGQETPR;SC…
A0A125YL08	TGGT1_223040	Uncharacterized protein	0.909349	0.585714	917340000	833470000	628920000	872090000	891850000	697280000	622120000	745790000	305.87	CLQSAQAR;EGGQSGAASILGAEAFPELLSK;FSSNWER;GYNYIEDR;GYNYIEDRR;HKPYIGAPDLQYS;HPWSTDAR;IDPQGAATK;INTQYSNMVSDSFPEGGFSDAPR;KHKPYIGAPDLQYS;LAVNDFAAK;LLAYHHGLYSPEK;LLAYHHGLYSPEKFNSTTK;MNSSIYDNR;MNSSIYDNRNHEAVR;QCAWDQEK;TFHPNDHPEADR;TFHPNDHPEADRINTQYSNMVSDSFPEGGFSDAPR;VPLNPQMDEDKHFNK;VPLNPQMDEDKHFNKYK;WGNEPIPVNR;WGNEPIPVNRR;YKWGNEPIPVNR;YKWGNEPIPVNRR;YLMIEEFK
A0A125YL13	TGGT1_312050	Putative small GTPase Rab2	1.47632	0.0034625	1652200000	1424600000	1483400000	1365200000	2153800000	2261500000	2177300000	2155200000	167.4	CGPVNAYGSR;DTFLHLTR;EVSFDEGAAFAR;FRTDHDLTIGVEFGAR;GAAGALLVYDITR;GAAGALLVYDITRR;GIYDLSNEAHGIK;IYENIQR;KIYENIQR;LQIWDTAGQESFR;LVSIAGR;MSPYQYLFK;QHGLIFLETSAK;QNSNPHMTIMLIGNK;RDTFLHLTR;REVSFDEGAAFAR;SCLLLQFTDKR;SPYQYLFK;TAQNVDEAFILTAR;TAQNVDEAFILTARK;TDHDLTIGVEFGAR;YIIIGDTGVGK
A0A125YL31	TGGT1_291850	40S ribosomal protein S30	0.650632	0.0607636	2580500000	3339800000	2415100000	3977700000	2064500000	2203100000	1894600000	1849100000	4.1881	FTTSVGR;FTTSVGRK;GKVHGSLAR;RFTTSVGR;RFTTSVGRK;VHGSLAR
A0A125YL37	TGGT1_247020	Putative high mobility group protein b1	1.0339	0.640139	203620000	189970000	165410000	185520000	201870000	185350000	198740000	183800000	140.44	AFYESLYEENPNSLIALR;DGLNEQQNK;ENKDEGEEEEDIPNDAR;ENKDEGEEEEDIPNDARK;GAGGGVQPEFK;GAGGGVQPEFKDGLNEQQNK;HITPPNGEGTR;LHESLPK;YVIEYGVLTGTK
A0A125YL45	TGGT1_218920	Proteasome subunit beta	1.0578	0.443165	2367600000	2324200000	2042600000	2142500000	2314400000	2471200000	2140600000	2463800000	303	AIYQAAHR;AIYQAAHRDGGSGGVVR;ASMGTYISSQSVVK;AYVADLSFLSDPTR;DEKPELYFVDDK;DEKPELYFVDDKATR;DGGSGGVVR;GGIILAVDSR;GTTTLGFVFK;GYGLCCGTMIAGWNEK;GYGLCCGTMIAGWNEKDEKPELYFVDDK;HMWLLCK;KGTTTLGFVFK;KVIPGMDVSELHYEYAAK;KVIPGMDVSELHYEYAAKK;LHFALPHVQNPGAFACSLFK;LKGDLFSCGSGSTYAYGVLDNEYK;LRNGEPIPVAAASNMLANIFFHWR;NGEPIPVAAASNMLANIFFHWR;RAIYQAAHR;VIEISDIILGTMAGGAADCSYWER;VIPGMDVSELHYEYAAK;VIPGMDVSELHYEYAAKK;WDMTDEEAVE…
A0A125YL47	TGGT1_226710	Uncharacterized protein	0.672684	0.0183755	1011600000	1208300000	1242300000	1242300000	683740000	914540000	805950000	760410000	104.77	EPPLCSLEGASADAAVQMVK;FLGGTEGDWHR;LLFANAADAAYLLSEEHK;LLFANAADAAYLLSEEHKR;RLLFANAADAAYLLSEEHKR
A0A125YL72	TGGT1_285760	Peptidyl-prolyl cis-trans isomerase	1.04499	0.618167	5090300000	4348000000	3968900000	4440100000	5068100000	4608700000	4312800000	4660600000	170.09	CDWLNRK;ESMQVVR;HVVFGQVLGK;IEHVTVDGGNRPR;IPVTVTQCGEL;KHVVFGQVLGK;KIEHVTVDGGNRPR;LSIYGSSFPDEAFVLPHFR;NFMIQGGDFVK;NFMIQGGDFVKGDGTGR;NLAPKSAENFR;PLLHPDNPVVFFDISIGSHEAGR;QFCTGEFR;QNQVPIGYK;SGLLSLANSGPDTNGCQFFITCAK
A0A125YL77	TGGT1_203080	RNA recognition motif-containing protein	0.936448	0.497949	207900000	220460000	170510000	213850000	194660000	190540000	182750000	193120000	130.46	FQEITVVQAANSK;GYGFVSFSDPNDMLK;IWSDPTLDEWPENDFR;KTHAPPTTYGR;LGVSVNGGK;MTYQYIK;QQEAAVMGSKPK;RQQEAAVMGSKPK;VFCGDLGNEVTDEVLTNAFR;VFCGDLGNEVTDEVLTNAFRK;YVGNRPIR
A0A125YL80	TGGT1_266800	Putative integral membrane protein	1.43166	0.0645799	98171000	137600000	144960000	94486000	164330000	181360000	160480000	174180000	163.26	AAHSLDLYR;ADAQSMVDITFK;DFVEAEK;EEWEVENCPEEEKR;ELTGDHKENHTNTSSDYVK;EMVEIYTEK;ENHTNTSSDYVK;FVGQNPTK;PASGAGYAGGSIVPDGR;QREEWEVENCPEEEKR;REMVEIYTEK
A0A125YL82	TGGT1_248460	Putative ubiquitin	1.37928	0.0383108	2010100000	1754600000	2409600000	1713600000	2577100000	2617900000	2909900000	2774700000	323.31	DAEEKKNAAVSSTPVNQDEAAQEN;DGSTVTLFVK;DGSTVTLFVKLFYFNNQK;ICEELGDNENYPLSK;IIDMRPGLVASR;ILLYMGK;ISLELYDILDIK;ISLELYDILDIKVK;KNAAVSSTPVNQDEAAQEN;LFYFNNQK;LLADDWEELR;LLADDWEELRSVGIK;LVVEVDSDITVAELK;MEPCTVTVTDFTGGR;NAAVSSTPVNQDEAAQEN;PGLVASR;QGSDKDKLVVEVDSDITVAELK;QLTTYNK;QTYVLEVPDHETVGFLR;QTYVLEVPDHETVGFLRK;RICEELGDNENYPLSK;RLLADDWEELR;RLLADDWEELRSVGIK;SVGIKDGSTVTLFVK;SVGIKDGSTVTLFVKLFYFNNQK;TKISLELYDI…
A0A125YL86	TGGT1_292270	SAG-related sequence SRS36C	NA	NA	0	0	0	0	0	0	0	0	-2	DGVLICAYGDK;EEANTTATLPTCR;ESTSATLKACK;GQKEEANTTATLPTCR;LVIPEGGFPAQEETIVLGCNVR;NADVECLVK;SNTSVPEVTLNAENNSLTIQCGEEGEMQPAPK;SWWTEDDKNGK;SWWTEDDKNGKAPK;TPYEFVPQESTHVCIAK;TVVNLTEVMPSFAK;YLTAYHCTDTNIENCK
A0A125YL86	TGGT1_292270	SAG-related sequence SRS36C	NA	NA	0	0	0	0	0	0	0	0	-2	DGVLICAYGDK;EEANTTATLPTCR;ESTSATLKACK;GQKEEANTTATLPTCR;LVIPEGGFPAQEETIVLGCNVR;NADVECLVK;SNTSVPEVTLNAENNSLTIQCGEEGEMQPAPK;SWWTEDDKNGK;SWWTEDDKNGKAPK;TPYEFVPQESTHVCIAK;TVVNLTEVMPSFAK;YLTAYHCTDTNIENCK
A0A125YL90	TGGT1_242290	Proteasome endopeptidase complex	1.32415	0.0768583	3546500000	3005100000	3549000000	2526000000	3696600000	4097700000	4603600000	4321600000	323.31	ACASGTKEQEATNILEK;ARQEAGEFAYK;ASDIEVGVVTK;ASDIEVGVVTKDQPAFR;EQEATNILEK;EVIECAISAMQHVLAMDFK;FDPAGFFAGYK;GDDSACLVVQK;GDDSACLVVQKK;HITIFSPDGNLYQVEYAMK;HLDSSFVSSLYTLSPTIGSCLVGVFPDCR;IADINQVYTQFAYMR;ILSEHEVEDHLTSIAER;ILSEHEVEDHLTSIAERE;KVAAHQLTQDK;KVAAHQLTQDKHLDSSFVSSLYTLSPTIGSCLVGVFPDCR;LHACTGIMISYDEEAGPSIYK;NCNLTCVAIK;NCNLTCVAIKGDDSACLVVQK;NCNLTCVAIKGDDSACLVVQKK;NGYDMPVYALAK;QEAGEFAYK;RIADINQVYTQFAY…
A0A125YLA5	TGGT1_208780	Ubiquitin-conjugating enzyme subfamily protein	1.08802	0.546695	417210000	346020000	441150000	422840000	429450000	415340000	537690000	387960000	151.87	DHPPGFSAK;FNPVLFHPNVYPSGTVCLSILSEDEDWKPSITIK;GSIWEGGEYK;KGSIWEGGEYK;LTMDFSEEYPSKPPK;QILLGIQDLLDNPNPNSPAQAEPYMLFCQNR;QILLGIQDLLDNPNPNSPAQAEPYMLFCQNREEYIR;QQALSMRPRD;RDHPPGFSAK;VKQQALSMRPR;YAPMADGQGGQDIMK
A0A125YLB6	TGGT1_233350	Putative nuclear transport factor 2	1.06107	0.308031	3461400000	3576100000	3711800000	3797600000	4206500000	3627100000	3774100000	3827600000	323.31	EKLAELYTEQSMMTYENEQFQGVGAILAK;FCQTFNLVPNGGGGYAVFNDIFR;HNVVTCDCQPTPNNGIVVLVSGDLAIEDNPPMK;LAELYTEQSMMTYENEQFQGVGAILAK;LQKLPAVVK;LQLNPQFDAIGK;MLQLNPQFDAIGK;MLQLNPQFDAIGKQFVQHYYATFGAQR;QFVQHYYATFGAQR
A0A125YLC2	TGGT1_255900	Putative Bax inhibitor-1	1.17642	0.0536852	77330000	86864000	89530000	77920000	96460000	93491000	94572000	105630000	39.648	HIFNFAPLSPIQQEHLTR;MNVFEQYNQR;QGAMNLK;VVQILADK;VVQILADKER
A0A125YLE0	TGGT1_243960	Nuclear transport factor 2 (Ntf2) domain-containing protein	0.614223	0.0258988	495510000	540930000	373960000	500110000	347600000	304600000	261460000	259820000	323.31	APNAPATPISPR;ATAQDAPFQQGESSPTTVEAPATTSLVPEQSSPR;AVAEQLK;AVAEQLKK;DGGMLILVAGR;DGTVPHSAPHHTDVR;EAVVPSSPSPR;EDAPNVDASTPDANWPRPGETK;EFAQTVFLAK;EGETGADGGQWIDAGK;EGETGADGGQWIDAGKK;FGRGEGENGVFAPAAEK;FGRGEGENGVFAPAAEKEGETGADGGQWIDAGK;FIDAQENK;FIDAQENKDGGMLILVAGR;FNEGQAVEIR;FYDFDSQMIR;GEGAFEDEGR;GEGENGVFAPAAEK;GEGENGVFAPAAEKEGETGADGGQWIDAGK;GEGENGVFAPAAEKEGETGADGGQWIDAGKK;GEYSGPK;GEYSGPKGEGAFEDEGR;GFAVPAS…
A0A125YLE4	TGGT1_203340	Metallo-beta-lactamase domain-containing protein	NA	NA	0	0	0	0	0	0	0	0	3.329	DAIQFIHDQTVR;GFFVNDIAHQVK;ISLQQQFELLPVR;LPEHLANHPFLQPFYGTVPWAVR;SAEWNLEKNK;SLDAEYLVLGHTRPLVGK;SLPNIYAIR;VLLGADNLYR
A0A125YLF4	TGGT1_318150	Transporter, major facilitator family protein	0.657826	0.151237	66297000	71377000	121850000	61444000	49522000	45266000	56071000	60282000	22.225	AEPSGGALAADPAVAVTVHS;AGAFEWLCR;EAPTVNAR;EEPHVTDKR;KMHVAVVSAK;MHEPETR;MHVAVVSAK;QLEASLIPFSR;RAEPSGGALAADPAVAVTVHS;TGSQAAAALQPR;VLFGWPSLSSMLFR;VVGITSATGGLLSLLR
A0A125YLF9	TGGT1_295730	Tetratricopeptide repeat-containing protein	1.26763	0.0141302	485540000	524930000	549000000	457350000	612120000	645060000	655030000	644380000	323.31	AQCHLILGELVACVNDCR;ASFLLELFR;ATDSQAPASR;EGNSWLTIGAR;GITVASPVYSIAPVVSHCSGPYVQLDEAGRPR;LDPSIVK;MALQCYSAGLEQQCGDK;MALQCYSAGLEQQCGDKTLEAVLYSNR;NEEEKAEQEEK;QLRDEAQAR;QSSAFAAAGLERDPNNTDMK;SLGFYLCHMFPSSSSEEQR;TADEPDFPSWDVEQK;TLEAVLYSNR;YKDENFPLFMDELPENLEGNPHLVALQQLAYEGETAK
A0A125YLG0	TGGT1_250770	Putative eukaryotic initiation factor-4A	0.665789	0.00233438	15854000000	16912000000	14765000000	15498000000	10524000000	10922000000	9753000000	10765000000	323.31	AGVHMVVGTPGR;CHACVGGTVVR;CHACVGGTVVRDDIAK;DFTVSSMHGDMDQK;ELAQQIQK;ELAQQIQKVVLALGDYLQVR;GIDVQQVSLVINYDLPATK;GIDVQQVSLVINYDLPATKENYIHR;GIKPILDR;GIKPILDRHDTIGQAQSGTGK;GIYSYGFEK;GIYSYGFEKPSAIQQR;GVAINFVTSSDVEQLK;GVAINFVTSSDVEQLKEIEK;GVAINFVTSSDVEQLKEIEKHYNTQIEEMPMEVAEFF;HDTIGQAQSGTGK;HDTIGQAQSGTGKTATFAIAALQLIDYNINNCQVLILAPTR;HLRVDDMK;HYNTQIEEMPMEVAEFF;ILVKNDELTLEGIR;KGVAINFVTSSDVEQLK;KGVAINFVTSSDVEQL…
A0A125YLG3	TGGT1_311750	Mago binding protein	0.981517	0.987434	129720000	119390000	78848000	127490000	122700000	115610000	97230000	111490000	75.32	AFPDERDEVPTR;AGYVPLEER;AGYVPLEERR;CGDAETPNAR;EADDLCR;EIEALQQK;ELDAEVLDLER;ELDAEVLDLERR;GRFPELDSR;KKELDAEVLDLER;LSVGVQEK;LSVGVQEKDTPVSETDSLK;LSVGVQEKDTPVSETDSLKK;RLAELEKN;SDGSLRVEER;VDAGQTLGAEQMGK;YLVDMTTGEK
A0A125YLH9	TGGT1_263080	Uncharacterized protein	1.11237	0.227464	2353200000	1983500000	1784400000	2032900000	2372700000	2188400000	2253300000	2255900000	216.61	ECMLSQVAK;GKPTAGSCAAGTAVVNPEDPTK;GKPTAGSCAAGTAVVNPEDPTKVTLK;GRYTNFSLQHIWEK;LLDPEINAGLTPTVFMR;MPAPAASGAAAVLSK;PAPAASGAAAVLSK;VPPETQDPETQAK;WMQAFAAVK;YDYLQTHLLLR;YTNFSLQHIWEK;YTNFSLQHIWEKYDYLQTHLLLR
A0A125YLI7	TGGT1_293480	MoeA N-terminal region (Domain I and II) domain-containing protein	1.19317	0.199996	133870000	136760000	101140000	150890000	150190000	172680000	151080000	149670000	197.26	AALVDGYALR;AGGESCAFR;ALVFGLPGSPQAVR;AQGRPASFDREVSTFPVGR;AQHFLPDDVAAVR;AVGSDVAAGLPLMEQGQR;CEGLLSSR;DACVEAALSSLR;DVTPQALLPLFSVR;ECIQALLPVLPHALEVVTSGA;EVSTFPVGR;FCSACNSPQVYLHAFPTGAQQSSR;GESTCCLGEASAPK;GGTEPGDEACLGNGSDLIR;GVNVAGSSSVDGATQASSK;IDTEIHFGR;IVPDEQEQIQK;LAAPLRPDASRPEFQR;LALLQLQEETR;LALLQLQEETRK;LAPAGGVSPDQAR;LEVYRYLNVHTLAIGDELVSR;LLTLQEER;LLTLQEERQQR;LNVKPGKPAIVASLR;NPVSEDSLEKDGQNATHVGECGEA…
A0A125YLJ1	TGGT1_306600	RNA recognition motif-containing protein	1.1333	0.12812	810940000	730170000	641320000	695130000	848580000	797980000	820290000	794290000	62.14	AMKVEFSSK;EHLNQGMLDGR;EIFGLYGVVTSCTVAVDK;EIFGLYGVVTSCTVAVDKVAGIPK;GYAYVEFDSVR;LAAAAGPAASSGAR;NVREEHLR;NVREEHLREIFGLYGVVTSCTVAVDK;RVLECTLNVSSLTR;VLECTLNVSSLTR
A0A125YLJ3	TGGT1_263090	14-3-3 protein	1.05354	0.240496	28168000000	28079000000	30239000000	26391000000	29092000000	30453000000	29699000000	29676000000	323.31	AFDDAITEFDNVSEDSYK;AFDDAITEFDNVSEDSYKDSTLIMQLLR;AKLAEQAER;AKLAEQAERYDEMAEAMK;ALAAEYR;ATETAEAELPSTHPIR;DELSVEER;DNLTLWTSDLQADQQQQEGGEKPAEQADQ;DSTLIMQLLR;ICHDILQLLTDK;ICHDILQLLTDKLIPK;IISSVEQK;IISSVEQKELSK;KQAADQAQESYQK;LAEQAER;LAEQAERYDEMAEAMK;LGLALNYSVFFYEILNLPQQACEMAK;MKGDYYR;NLLSVAYK;NLLSVAYKNAVGAR;NLLSVAYKNAVGARR;NLRDEYVYK;NLRDEYVYKAK;NLVENCLDEQQPK;NLVENCLDEQQPKDELSVEER;QAADQAQESYQK;QKVEEELNK;…
A0A125YLJ8	TGGT1_280760	RUB1 conjugating enzyme	1.3937	0.271711	132530000	166320000	244460000	122760000	155580000	233950000	291440000	247330000	55.513	ELEDLDLPHQCVLTFSSLEK;ELEDLDLPHQCVLTFSSLEKR;FLFFIAIPANYPHDPPK;GAAEASSPQLLGNSLLNMQLK;ISPDDGFWR;IYHPNIDQHGNVCLNILR;LQKELEDLDLPHQCVLTFSSLEK;LQKELEDLDLPHQCVLTFSSLEKR;SNPSEFQR
A0A125YLL6	TGGT1_230430	Putative vesicle-associated membrane protein	1.34423	0.00214771	1291900000	1262100000	1238400000	1256900000	1754500000	1582300000	1691000000	1759600000	323.31	DLMDSFNENHQAEAMGR;GERIDILVDQSER;GERIDILVDQSERLNQESVQFR;GSVVLAEHSDMEGNFPTVTR;IDILVDQSER;IDILVDQSERLNQESVQFR;IDILVDQSERLNQESVQFRR;LKDLMDSFNENHQAEAMGR;LKNAVWWR;LNQESVQFR;LNQESVQFRR;LRMQIDGIHNVLIDNIDK;LRMQIDGIHNVLIDNIDKILQR;MQIDGIHNVLIDNIDK;MQIDGIHNVLIDNIDKILQR;MSYVYDR;PLIYALAAR;SFLAMYGATVHTAIALAMQNSYGPR;YIFHYMVVR
A0A125YLL8	TGGT1_249920	Putative diphthine synthase	0.984412	0.926653	650530000	610070000	473990000	554960000	545530000	543020000	509760000	655550000	323.31	ALSSNVAFLVVGDPFCATTHADLYLR;EAGFHTLCLLDIK;EFFELFSGK;EQSVENMMR;FGETVSIPFFEESWRPDSFYMK;FMSVEAAVR;GLEEVKNADFVYLEAYTAVLGVGPPK;GLEEVKNADFVYLEAYTAVLGVGPPKLEEFFGK;GRQIYEPPR;IGAPSQQITSGTLEELLSVDFGPPLHSLVICAPTLHEMER;IIEADRTFVEQGSDEMLER;LEEFFGK;LEEFFGKK;NADFVYLEAYTAVLGVGPPK;NADFVYLEAYTAVLGVGPPKLEEFFGK;NADFVYLEAYTAVLGVGPPKLEEFFGKK;NKEAGFHTLCLLDIK;QIYEPPR;QLLEVEDK;QLLEVEDKLGGK;TFVEQGSDEMLER;TKEQSVENMMR;VLIIVG…
A0A125YLM5	TGGT1_242070	cAMP-dependent protein kinase regulatory subunit	1.00531	0.90646	4393300000	4135100000	3767000000	4048400000	4181300000	4185800000	4069500000	3994000000	323.31	AATVIAADDMLLWALDR;AATVIAADDMLLWALDRDSFTNIVR;AEIVNEVSLAAPVVTK;DSFTNIVR;EGETGDTFYILLEGAAEAIK;EGETGDTFYILLEGAAEAIKNDK;EGETGDTFYILLEGAAEAIKNDKVVMEYK;EIFEESLK;EIFEESLKEVR;FPGEKENK;FVAPVYPK;GGFFGELALLK;GGFFGELALLKDQPR;ILEDMDPYER;KFPGEKENK;KFVAPVYPK;KGGFFGELALLK;KGGFFGELALLKDQPR;KGTVIIR;KKFVAPVYPK;KREIFEESLK;LLGPVEQILMR;LYLIETGEVDVMK;LYLIETGEVDVMKK;MHPGDAFGELALMYNAPR;NDKVVMEYK;NDKVVMEYKK;QGDDGDRLYLIETGE…
A0A125YLN0	TGGT1_215590	Succinate dehydrogenase [ubiquinone] flavoprotein subunit, mitochondrial	0.861415	0.289239	1398700000	1506200000	1132200000	1439700000	1431300000	1118900000	1062900000	1104700000	323.31	AAFGLASAGIK;AEFPLTYR;AFGGQSLR;AGGPDKIVQGLYAAGEAACASVHGANR;AGLPLEDLEFVQFHPTGIFPAGCLITEGCR;AGLPLEDLEFVQFHPTGIFPAGCLITEGCRGEGGILR;AQVLTTSR;AYQSCTSAHTCTGDGGGMVSR;CHGVVAMCMEDGSIHR;DASAPSLPPNAGEETLAMVDR;DASAPSLPPNAGEETLAMVDRLR;DDKNWMK;DHIHLDLTHLPPATLHER;EGVEMMKDVAK;ELESYGLPFSR;EPIPVLPTVHYNMGGIPTNWR;EVEKAEFPLTYR;GCGPNRDHIHLDLTHLPPATLHER;GEGGILR;GSDWLGDQDAIQHMCR;HSNGPLTTAQIR;HTLSWQTHR;HTVLATGGYGR;IFAGVNA…
A0A125YLN1	TGGT1_208790	Putative MC family transporter	1.08964	0.2103	1150800000	1106200000	968810000	1051000000	1231800000	1161700000	1091600000	1175100000	323.31	AIQDQLNK;AIQDQLNKK;AIQDQLNKKN;ASSAATSLAPSSSAAVPATANK;ASSAATSLAPSSSAAVPATANKK;DGFTGLFFR;EVLSKDGFTGLFFR;FFLMPIDAWK;FGDTAANVGVLAALDANPR;FYCGLLPALMQSPLSR;GGIAGASAQVVNVLAFMWLR;ILTNGLQGMVFSVGWK;KLYGEGGVR;KLYGEGGVRR;LYGEGGVR;LYGEGGVRR;LYHGSLAAMGATWVGHYPWFFTHNYLSETVPQFEFAYGK;QTSVVPLTYLQTLR;QVEGGGGLK;RFYCGLLPALMQSPLSR;TALASCGAAGWR;TPLEIIMYSK;TPLEIIMYSKDQAFR;TQDLPIGIK;TTMNYQYR;YALIGFASSVVSDTCSNSIR;YGGTTFGS…
A0A125YLN2	TGGT1_294670	Eukaryotic translation initiation factor 3 subunit G	0.770048	0.00465679	3543600000	3351900000	3079700000	3196700000	2446700000	2574300000	2575000000	2547000000	323.31	ALREDDEAGAAGGDGDEETGLR;EDDEAGAAGGDGDEETGLR;EGETLKDVENR;EGETLKDVENRR;FKEEEEEDDFYMGDLNPSK;GFAFITYQR;HGYDNLLLNVEWAK;HGYDNLLLNVEWAKPSNR;INKDVYAR;KFKEEEEEDDFYMGDLNPSK;KNIVPFGLDAADGDPSLSATTVR;KWADFELDDDYELGDLVNTATGFETKPDEEGVK;NIVPFGLDAADGDPSLSATTVR;REGETLKDVENR;RREECTIR;SHEEIIIEVPR;TVTTYTQTLR;TVTTYTQTLRGETLK;VTNLSEDVKDEDLTELFGK
A0A125YLN4	TGGT1_225730	Putative membrane protein	1.10376	0.481605	4151800000	4298100000	3101200000	5230100000	4671500000	4766400000	4532700000	4551900000	113.07	EIISDRYTWLHER;ERVSFSQFFDSEYFWTK;KLNEREIISDR;LLRMSSPRLGLLPLGR;LNEREIISDR;LNEREIISDRYTWLHER;MLEDEVER;MLEDEVERVLLEQVPAGGFDK;TRPGLLLGPSTL;TVYASCR;VLLEQVPAGGFDK;VLLEQVPAGGFDKTRPGLLLGPSTL;VSFSQFFDSEYFWTK;YTWLHER
A0A125YLP7	TGGT1_286510	Uncharacterized protein	1.13073	0.0423409	48239000	46995000	50294000	50192000	52216000	59493000	55304000	54293000	94.662	ESEASPVSGFATGR;ESHTSSSHAATGTETLPR;FLGGSLVAAPVLQDLLLQQR;IGGETQLTESSLRR;LGVEIEADKGSVTSVR;SAAVLSSEPSGASSSEVR;SSPEGVAPPDVLTMPHFLR;VVHPYLPECLK;YATLQGDYEK
A0A125YLP8	TGGT1_258470	Uncharacterized protein	0.831534	0.153845	1911500000	1834900000	1755300000	1500300000	1221700000	1611300000	1563800000	1425600000	173.88	DAFKPLEQELMGGYPGQFFTLAPK;EATPQSVSFLR;EATPQSVSFLRK;GGFVYNPHHPNMDFAR;GSTNGLPESGGLGLAK;KLSSYLQDIPLGFFQSR;LSSYLQDIPLGFFQSR;LTDPSVQPYR;QLSVAFAESVETEEELKER;TETTMSTTWCASEK;TETTMSTTWCASEKEATPQSVSFLR;TWGEEKLTDPSVQPYR;VEIEYPTSSGAFQPPTYEWR;VITPFHQTLPGYGK
A0A125YLQ5	TGGT1_301690	Uncharacterized protein	NA	NA	0	0	0	0	0	0	0	0	-2	VSSAWYTVSTR;WGEFVNTIVGMFGDKDVQMRR
A0A125YLQ8	TGGT1_258550	SAG-related sequence SRS28	NA	NA	0	40022000	0	32582000	0	0	0	0	16.763	FNCPSTLEEIKPAYEAGDSTK;LSVTDLPQQQQK;SALEQSGLIK;VCTTADCSNEAALKDVLK
A0A125YLR0	TGGT1_218940	Uncharacterized protein	1.04317	0.698935	5945600000	4937700000	4177900000	4657000000	5428900000	4669100000	5113000000	5358400000	172.42	AGAGAFHTSGSTGGCPIPTDF;ATSMDHGMQYSSIYWETSHR;AVLESAWK;CDIDEQIKEK;GAAATAFR;IMDDQIR;LPKPVTTEPFVFSSGSPYIR;PVTTEPFVFSSGSPYIR;TYLPFWASLTQK
A0A125YLR7	TGGT1_318410	Putative TCP-1 chaperonin	0.909468	0.257579	2141100000	2339400000	2177900000	2306400000	2364900000	1963100000	1869200000	1956000000	323.31	AATAQDESTGDGTTSSVLLIGELLR;AVCTPENGCTFVVLNQK;AVVPGAGAFEIAAYAALQDFK;AVVPGAGAFEIAAYAALQDFKK;CLEVLDQLKVPVALSPLPDR;CLEVLDQLKVPVALSPLPDRELLHSVAR;DALRDGLR;DGCVLLHEMQIQHPTASMIAR;DGILALR;DGILALRR;ELLHSVAR;EVPGKEKLAIEAFAQAMLSIPK;FTDEKVK;GIDPPSLDLFAK;GLQEVVK;GMVMDHGAR;GPNDHTIAQIK;GPNDHTIAQIKDALR;HGLASETK;HPDMPTHLR;HPDMPTHLRK;KCYILTCNVSLEYEK;KQMLSIAPTLAQQLLLVDEVLK;KRQPVGLNLTTGDALSPSVEGIWDNYR;LAIEAFAQAMLSIPK;…
A0A125YLS4	TGGT1_265990	Uncharacterized protein	0.80865	0.142193	73707000	78894000	56980000	63243000	59703000	55458000	48016000	57442000	93.703	AAALVLSR;EGASLGVSASPAEQDVAGSARPPSAASATQSAEEK;GAAPAADGSPAEDGKK;KVLQLER;LFHQHQLK;LLQQQQK;QFCQLQKPQESSR;QIEQLNELR;QIEQLNELRK;RAYGGTNPFVESNMR
A0A125YLS5	TGGT1_249900	Putative adenine nucleotide translocator	0.98936	0.912802	16190000000	16591000000	13732000000	15985000000	15894000000	15707000000	14671000000	15561000000	323.31	AAPTVSAGGK;AAPTVSAGGKEK;AMLFGPNNDANLFYK;AMLFGPNNDANLFYKWAVAQTVTAAAGVASYPFDTVR;DFLAGGISAGVSK;DFLAGGISAGVSKTIVAPIER;EFTGLVDCLGK;EKKGNADSQLMNTAK;FFCTNVASGGLAGASSLVIVYPLDFAR;GAGGALVLVFYDELK;GAGGALVLVFYDELKK;GAWANVLR;GAWANVLRGAGGALVLVFYDELKK;GAYFGLFDTAK;GEQEIQYTGTADCWK;GEQEIQYTGTADCWKK;GFFKGAWANVLR;GNADSQLMNTAK;GNADSQLMNTAKDFLAGGISAGVSKTIVAPIER;GNEREFTGLVDCLGK;GNMANVIR;KGEQEIQYTGTADCWK;KGEQEIQYTGTADCW…
A0A125YLS7	TGGT1_281510	Ribonuclease	NA	NA	0	0	0	0	0	0	0	0	1.8819	DLFGWSIHAIR;EATAGGIERPAFFLR;ITNFFAAK
A0A125YLS9	TGGT1_251390	Rieske [2fe-2s] domain-containing protein	NA	NA	45131000	0	56201000	0	0	0	0	0	14.173	METQVDADGRVWYAAFSIEEVQR;MLPVPLPWK;NTPFAVDANCYHAGGALEQAVDIEEVSGQACIR;TQPIASDKYAVATLNRE;VWISLVAR;YAVATLNRE;YVISIETGESFYQPVEFVK
A0A125YLT8	TGGT1_250710	Microneme protein MIC10	0.758788	0.418097	317330000	339170000	562380000	579830000	265070000	284960000	276930000	537880000	136.19	DMDSAMEER;DQEERELAR;IDEQQANYEQR;IDEQQANYEQRQQELR;KQEAVIQELK;KQEAVIQELKEVAK;KVAGAGSLQASIGEHDFFNDYDQDEEYR;KYHEELRR;MALSSLNNIR;NSDKVMEELKEK;QEAVIQELK;QQELQNQSPEEVEEAK;QQELQNQSPEEVEEAKR;QQELQNQSPEEVEEAKRK;QQELRDMDSAMEER;RIDEQQANYEQR;RKQEAVIQELK;RQQELQNQSPEEVEEAKR;VAGAGSLQASIGEHDFFNDYDQDEEYR;VAGAGSLQASIGEHDFFNDYDQDEEYRKR;VMEELKEK;YHEELRR
A0A125YLU9	TGGT1_258410	Photosensitized INA-labeled protein PHIL1	0.976382	0.844358	7425500000	5787600000	7126600000	7254000000	7096000000	6612900000	6276900000	6956200000	323.31	DQYGHPHTTLDFSR;ELNAPVIVHDR;GDCQSEWSNAFVSR;HPLAQEYFSER;LHENSASDRHPLAQEYFSER;QRGDCQSEWSNAFVSR;SIPLKQGPVFR;SQPNLQYAHTGAIEDYYR;VDPCECGYPEETYTPYEVAR;YRDQYGHPHTTLDFSR
A0A125YLV2	TGGT1_253080	Uncharacterized protein	0.90411	0.16097	186550000	187050000	219910000	190200000	170420000	171880000	180530000	185730000	124.01	ACFELEDGTGVVDCEWLLGDDITPYK;FFGQQLPDPLEAPPPGLR;GPAASHGPAQKPSSSLSPSHGYGR;IGAVMNAFAEKPDDSAISLAPPPAPPLHLLR;IKFFGQQLPDPLEAPPPGLR;MDFGHDPGPEGAR;RVESTIR;VHAVRPVTSAGELLFHEADCCSSFVK;VSGHLADGSVDYAAGR;VYGQMSTLGQAVPMLR
A0A125YLV4	TGGT1_268850	Enolase 2	0.846505	0.0254562	21025000000	19524000000	22620000000	20143000000	16988000000	17903000000	18328000000	17305000000	323.31	AAVPSGASTGIYEALELR;AAVPSGASTGIYEALELRDK;AAVPSGASTGIYEALELRDKDQTK;ACNGLLLK;AGAAAKGMPLYK;AVENIHK;DLCQKYPFVSIEDPFDQDDFHSYAQLTNEVGEK;DPCDQKGIDK;GIDKLMVEELDGTK;GIDKLMVEELDGTKNEWGWCK;GNPTVEVDLLTDGGCFR;IAADVAASEFFLQDDK;IAADVAASEFFLQDDKVYDLDFK;IAADVAASEFFLQDDKVYDLDFKTPNNDK;IEESLGSDCQYAGAGFR;IEESLGSDCQYAGAGFRHPN;IEKAVQEK;IIKPALIGK;IIKPALIGKDPCDQK;KKYGLDATNVGDEGGFAPNISGATEALDLLMEAIK;KTGEELR;KYGLDATNVGDEGGF…
A0A125YLW1	TGGT1_270650	Deoxyribose-phosphate aldolase	1.38492	0.240634	167600000	156590000	271490000	154430000	174650000	295120000	292430000	276640000	188.99	AAAVCVWPSAVK;AALESGADMLK;AIKEYQEVHK;AIKEYQEVHKDSR;ALSDGADELDLVVDWELLNR;DANAGEAALR;GSVEVVTSEALR;IGASSLLAGAR;KVLPSRLPEAAELTVATVLNFPSGK;KVSGSAVLK;LCEDALK;LCEDALKIPR;LPEAAELTVATVLNFPSGK;MDAEQQACR;RVISLIDATDLSEGSTEQSVTK;SLDVCAQYLNLVSDALGADFVTK;TLVSAVR;VILETGMLSSDVPDLVVR;VISLIDATDLSEGSTEQSVTK;VLPSRLPEAAELTVATVLNFPSGK;VSGSAVLK;VTVNATLPAVR
A0A125YLY4	TGGT1_305820	SGS domain-containing protein	0.786588	0.0140999	684960000	705390000	624610000	628800000	554790000	511120000	480690000	532950000	219.92	DLEEWRR;DMVVVTLQK;EPTEAAKDLEEWR;EPTEAAKDLEEWRR;FAAPPKLEQDADPSASIMSLMK;IAHLECSEADFSER;IAHLECSEADFSERDEVK;IAHLECSEADFSERDEVKR;IQGVQDIPEK;IQGVQDIPEKQVVAK;LEQDADPSASIMSLMK;LNNVIVPETCSYR;LTNRPSTSTQMHFLPLTSFAWNQTDR;NLYEEGDDEMKR;NYSLVFKR;QSMELEVHDLSGK;RLNNVIVPETCSYR;RPQETSISR;RPQETSISREPTEAAK;SAPCNLSQPVK;SGGQWWSDISFK;SGGQWWSDISFKENK;SLANRPNVLK;SWMESQQQR;TIAKSWMESQQQR
A0A125YLZ4	TGGT1_266630	ANK_REP_REGION domain-containing protein	0.994157	0.965231	210440000	165650000	253280000	187010000	200730000	207940000	202060000	200880000	237.93	APPFSVDNNDGRPK;AYADLVVSR;AYADLVVSRK;AYIGTALTYPYLYTASMYEAFK;AYIGTALTYPYLYTASMYEAFKR;CADSDVYK;DANASMYVQHDIMR;DSPPESRPETFTNPFR;EQVQLEQEHLQGEFLVAVEQFLERPPSK;EYPLHYYISSYDVYAFLATLR;FITQQQLFDK;FITQQQLFDKQDIFKWEDLLYTLMQHR;FRPYFAALLAR;IKNGDSEDFFRDQQR;KYELCLPLKR;LFNSLMEQLGLCDDR;LMNSADQQAYLPETVK;LMNSADQQAYLPETVKYPCEER;LNLMMVIIK;NGDSEDFFRDQQR;QAPGTGSEEDNILPAPLPPVSESPAADFWSLRD;QDIFKWEDLLYTLMQHR;QGADPAKR;RLNLM…
A0A125YLZ9	TGGT1_308050	Thioredoxin domain-containing protein	0.143158	0.00465679	203200000	222210000	284200000	300630000	54995000	38782000	17926000	32921000	135.11	AGGGLDDEDLEELR;AGGGLDDEDLEELRAR;AISSALIQQR;ALEEKEAHLDAALEAAAAAEAQQK;EAHLDAALEAAAAAEAQQK;EKGHGQLQELHNEKDFFQAAK;GHGQLQELHNEKDFFQAAK;IWCLPTLVLVSDGK;KLIAHFFRPSNR;KQLQQQQLLLEK;LIAHFFRPSNR;QLQQQQLLLEK;RWNLLPEEK;TAFLCER;TEHSIVGLDELGGDK;TEHSIVGLDELGGDKFTLDDLETVLR;TEHSIVGLDELGGDKFTLDDLETVLRR;VCDVVDAR;VEEQVLK;WNLLPEEK
A0A125YM04	TGGT1_309800	RNA recognition motif-containing protein	1.05423	0.286953	505290000	530660000	466390000	483890000	499150000	522530000	541250000	531020000	134.66	AEGALPTPQPAK;AIQGMQGFVYHDQPLR;EDGTFTPRPPGPK;GQAWIVFASVESATK;HAGMIEVRPVLWR;INYSVTK;KAEGALPTPQPAK;LGGPFPPAAPVPPPAVDMNFPAMPNK;LPELKENLR;QIVAMSSFWR;RGQAWIVFASVESATK;SDIIAKEDGTFTPRPPGPK;VAFVEYDNEMLAANAMNALQGYNMNGSSIK;VLFLENLPEDATMEGLVSLFSK
A0A125YM06	TGGT1_214940	MIC2-associated protein M2AP	0.946212	0.784744	2048700000	2432000000	3106200000	2216400000	1489200000	2150900000	2653100000	2982800000	323.31	DIDGVPSDK;DIDGVPSDKAGK;EVSLPIK;KLYASSGLTAINDDPSLGCK;LYASSGLTAINDDPSLGCK;NFSGEDSSEIDEK;NFSGEDSSEIDEKEVSLPIK;SHLASIMCYSK;SHNDAFMFVCSSNDGSALQCDVFALDNTNSSDGWK;VNTVDLGVSVSPDLAFGLTADGVK;VTGAGWDNGVLEFYVTR;VTGAGWDNGVLEFYVTRPTK
A0A125YM13	TGGT1_209690	Small nuclear ribonucleoprotein	1.28713	0.24761	687870000	566450000	750760000	457080000	612600000	821630000	961340000	773560000	101.99	APPAVTQSPGQR;ATGETGQFSLFIENLPPK;DFLGKPLR;GQAFVVFADLGSATAALR;GVAFVDFSTQAQAAVAMQGMQGFK;GVAFVDFSTQAQAAVAMQGMQGFKVDPSHPIK;LNDQFKPR;NKVDAGAGSATK;TKSDAILK;TSLDILFGQYR;VDPSHPIK;VVTAPTAAGDVPPNQTLYCNNLNDK;VVTAPTAAGDVPPNQTLYCNNLNDKLHK
A0A125YM18	TGGT1_205710	Lysine--tRNA ligase	0.786628	0.0539933	1493200000	1198800000	1254100000	1172700000	1040200000	1103400000	923970000	959020000	323.31	AGDFSEVHNR;AQKPEEELDPTQYFEK;AQKPEEELDPTQYFEKR;CHLVQDLQR;DSKQQQQEGNSSPAVNNK;ECFMDQAK;ELCNAYTELNDPVR;ELCNAYTELNDPVRQR;EVILFPAMR;EVILFPAMRPQPLVGIPGK;EVTLLSPCLHMLPER;FELFLMGK;FLEDRGFVEVETPMMNVIAGGAAARPFK;FQVTLTIPEFIK;FYDIRGDGEK;GDVIGIR;GELSIFPR;GFVEVETPMMNVIAGGAAAR;GFVEVETPMMNVIAGGAAARPFK;GVPAYPHK;GVPAYPHKFQVTLTIPEFIK;HGSDAGAPGEASAPAQ;IAPELFLK;IAPELFLKMLIVGGMDRVFEIGK;IQVMSNFSYHDEK;IQVMSNFSYHDEKAGDFSE…
A0A125YM19	TGGT1_246570	Uncharacterized protein	0.984088	0.968551	96189000	89872000	53118000	94722000	83850000	82553000	74275000	87910000	46.788	FMDQCEAGDVLMIK;HPLTHQVER;IVSSGSTIQGFETK;KADHELTAEER;QKGDADGDFDKVVQDEVSR;SGALVFK
A0A125YM23	TGGT1_311680	FUN14 family protein	0.882313	0.240496	1111900000	1442500000	1201500000	1346600000	1177900000	1042200000	1080100000	1201800000	237.03	ALRFGALLCGIGFISVQTLSHYGYIR;ASSTPTQVNAAKPEELASSSSTLSPISSPPSSQGENESFFTR;FDHEDITVIK;FGALLCGIGFISVQTLSHYGYIR;MLAQGLPSTAGLSVGLLCGLR;NLSSYTLACK;NVSNFSDWMQLNNK;QVEEDLMKPLDMNGDGKFDHEDITVIK;YLGSSILYTDEIGTGLIFGYCAGYAVNR
A0A125YM30	TGGT1_215775	Rhoptry protein ROP8	0.877627	0.584978	843210000	774880000	490180000	806340000	703710000	678680000	561980000	613570000	323.31	ALLAGFLR;ATISYHR;AVDIVLDQR;CKNIPQPVR;DAPLGGSDWIFR;DAPLGGSDWIFRR;FIFPFDLVK;FIFPFDLVKDPQK;FIFPFDLVKDPQKK;GFEPPELEAR;GFEPPELEARR;GGVFLTGFEHLVR;GTDPGDVVIEELFNR;GTDPGDVVIEELFNRIPQANVR;GTLLGQEDPYAYVEATDQETGESFEVHVPLSK;GVTGGSDAGEEAPQTPRPPLR;IPQANVR;LLAGLHHYGLVHTFFR;LLPLQAMETPEYEQLR;LQLTLQVIR;LQLTLQVIRLLAGLHHYGLVHTFFR;MIQGVSDEGAGWIVNGFFLYPR;MQTNLQTLGEVLLSHSSTHK;NIPQPVR;QPVFPPDEFPEDVDTNPIYFR;RATISYHR;RGVT…
A0A125YM37	TGGT1_293670	Transcription elongation factor A TFIIS	0.918235	0.54885	360360000	399140000	270630000	354930000	314740000	319720000	313040000	324310000	323.31	AALEDGQQGGAPGAAVTPLLGVR;AALEDGQQGGAPGAAVTPLLGVRDDVLEALTVLDR;AALEDGQQGGAPGAAVTPLLGVRDDVLEALTVLDRVDMSR;ADEGLHGVPVDR;ADEGLHGVPVDRAPEK;AGISGGGLAK;AHGLSSNSSPR;ALWQEYCVR;ASTAVEDYPGPASGDAVR;ASTAVEDYPGPASGDAVRDR;CTQLVHK;DDVLEALTVLDR;DDVLEALTVLDRVDMSR;DVDAQGPNAHSK;ESMEACQSDWEMKK;GQGKPPTGTLGNDTANEK;HTDSSAAVPASSDMSERPMVSGSGTNTAAIFATCSPLER;IGVSVGK;KLMEGASEGGQFPCFK;LMEGASEGGQFPCFK;LRTHPDSQIR;RDLGADR;SMESEQTSV…
A0A125YM44	TGGT1_220930	Uncharacterized protein	0.889573	0.266677	353500000	350610000	437790000	350670000	371270000	312640000	319470000	324370000	143.59	APASGNAVYVTSTFPTAPPTASYSSR;CVSQCPSEQDVEAGK;DLPFLYVPLDPR;DVGWYPPLVALGLGAK;ELLLDAQQEMM;EPMLTDLTPSAQAFSTTSVAGFPDAEAEPPQRK;GLNYQGK;GYALPTR;HHLGSFVVGGLVLGVTR;HHLGSFVVGGLVLGVTRPLR;HSPVVQSLTDCFR;LFFAWASSK;QIQVALGSFR;QQMGAVLNSHFR;SVMQPITFVVDR;TCGVDGSVR;TIPVPVR;TIPVPVRETDTDPNR;TQVTSGIDPNGDVDVLPLHR;VHAPACLR;YASLMVDDAR
A0A125YM50	TGGT1_363030	Rhoptry protein ROP8	0.916965	0.380909	14660000000	14157000000	18274000000	14702000000	13953000000	13456000000	14714000000	14539000000	323.31	AAAAIPAAASR;ALLEGFLR;CKNIPQPVR;DDGSYICLEATDQETGEPLEVHVPYFTERPPSNAIK;DGASAVSPIGR;DMWVLSR;FIFPIDLVK;FIFPIDLVKDPK;FIFPIDLVKDPKK;GFAPPETTAER;GGVFLTGFEHLVR;GGVFLTGFEHLVRDGASAVSPIGR;GPVLRDDGSYICLEATDQETGEPLEVHVPYFTERPPSNAIK;GRTGGSDGGGEPPQTPRPSLPTR;GTDPGDVVIEELFNR;GTDPGDVVIEELFNRIPETSVWNENER;HFHSPIEPVAFIDGEHVEDK;HGGSWLEQEAAEEVTPLLNSHTETPTQSPSAFR;HWQNSEAAVSVRPPGGASPR;IPETSVWNENER;LAASLQHYGLVHADFQVR;LDERD…
A0A125YM51	TGGT1_278270	Putative nucleolar protein, structural component of H/ACA snoRNP	1.0116	0.927116	685710000	564570000	699400000	628970000	743780000	666870000	584590000	613310000	23.267	FSPDDKYSAER;LLPTQQPAPEF;THAPDGTPTLSAHPPR;YYTDEQGKR
A0A125YM57	TGGT1_253640	Ion_trans domain-containing protein	1.06765	0.234658	77476000	87750000	84483000	87300000	84364000	90816000	92327000	92300000	89.171	AFGDEFGPNDSQHVR;TGAEAQDAQTAVEEQPIVFDSHAASAAR
A0A125YM68	TGGT1_305600	Uncharacterized protein	NA	NA	0	0	0	0	0	0	0	30023000	5.7764	KIENASQKPQQVYVGLPIGK;QRPEELTHVSAGGDVSQGLSR;SWHVPLVGIEGR
A0A125YM75	TGGT1_291330	RNA recognition motif-containing protein	1.51232	0.103819	817080000	593030000	898020000	482300000	902870000	996150000	1257400000	1063600000	181.54	AIEVYEGR;AIEVYEGRR;ELFAAVGEVVK;EPTAVVR;ERPREPTAVVR;GFSSWTSQDHWEGR;GTGGCIFR;GVQDVELW;LEGLPLR;LEGLPLRLELQPPR;LEGLPLRLELQPPRQEYR;LELQPPR;LELQPPRQEYR;LELQPPRQEYRR;RAIEVYEGR;RAIEVYEGRR;RLEGLPLR;RLEGLPLRLELQPPR;RSAASPFFSDR;RSAASPFFSDRGEGR;RSPFGPYSQDFSR;RSPFGPYSQDFSRR;SAASPFFSDR;SAASPFFSDRGEGR;SHAFFPR;SKGTGGCIFR;SPFGPYSQDFSR;SPFGPYSQDFSRR;SVFDAKR;TQSMLDMSLDDIVAAHR;VSNLDYSVLEEDLK;VSNLDYSVLEEDLKELFAAVGEVV…
A0A125YM81	TGGT1_270270	Uncharacterized protein	0.840968	0.68728	0	0	197920000	121910000	0	110760000	123510000	169180000	38.192	AGLSPAEEAFLSYDWAK;ALVNPQTTSPTAAAQQR;IDAFISGLVYKPMCPPFVASLYR;WQAYLDSLYPTPPLNK;YSTCGFTHTTFR
A0A125YM82	TGGT1_238070	Glutaredoxin domain-containing protein	1.45356	0.0599794	2681500000	2068200000	2661600000	1710300000	3088400000	3099400000	3533300000	3537700000	323.31	AGCVQMLK;ALCEDGSFNEVFPPEAFA;ALLFVQAAHGPSQQMQEVFENFQEDFPTVAFGVVDVASNK;ALTAWTNAGR;CFAHANGVTEVPTTIFYEDGELLGR;DLQPSHQPPSK;DLQPSHQPPSKDTAVSLEER;DTAVSLEER;FSNWPTYPQVYVK;GELIGGVDIIR;KFSNWPTYPQVYVK;LSSLVNSHPVMVFMK;LVGALPAVVAK;LVHFGAFDVFDDEEVR;LVHFGAFDVFDDEEVREGLK;LVHFGAFDVFDDEEVREGLKK;NGDEATAFR;NGDEATAFRK;QLMGIFAEK;QLMGIFAEKR;RLVHFGAFDVFDDEEVR;RLVHFGAFDVFDDEEVREGLK;STLVSSLR
A0A125YM86	TGGT1_293040	Uncharacterized protein	1.09244	0.494348	276820000	228010000	258200000	211000000	291320000	267270000	0	239460000	2.4425	EASQHSFSR;ERLSSHALGR;FGDDFSAR;LSSHALGR
A0A125YM99	TGGT1_267740	Uncharacterized protein	2.5289	0.00371446	287770000	385220000	252920000	297500000	651680000	774800000	818850000	848550000	283.78	AASIGWR;ALAVAAAVGGVGSTMWGVK;DYYRPLLDR;EAELISLSPGGHDR;GRDYYRPLLDR;IPVNWDLNFEHSPDEASEVESAVDSLLR;LAITAGLISAIGGGMLLTFPVVAK;QKENEEQDKQTAFGTSLDD;REAELISLSPGGHDR;SAYAVSAPEGDSNESSDEESLK;SAYAVSAPEGDSNESSDEESLKNSK;STEPQPGGDINSEFAAEVFATEIEK
A0A125YMA0	TGGT1_216790	Putative ATP-binding cassette sub-family E member 1	0.573818	0.00387441	533740000	434300000	502670000	434460000	247910000	291580000	287960000	265770000	323.31	ADEEVELPNLHVSYKPQTITAK;ASIKPQYVDHVPK;CPFEAIAIINLPR;DLGKDVTHR;DMELDHLVDR;DMELDHLVDREIGNLSGGELQR;EGINIFLDGFVPTENLR;EIGNLSGGELQR;ESFNHPQFQTDVVKPLQLETIMDQEVQHLSGGELQR;ETEAVDDAR;FCICVTAIQK;FGANSFK;FRDESLNFK;GAELMKDMELDHLVDR;GAELMKDMELDHLVDREIGNLSGGELQR;GSELQNFFTR;GTVGQVIQLK;GTVGQVIQLKDETGR;IAFISEPLCIGCGICVK;IAFISEPLCIGCGICVKK;IAIVNADR;IRESFNHPQFQTDVVKPLQLETIMDQEVQHLSGGELQR;KCPFEAIAIINLPR;KETEAVDDAR;KT…
A0A125YMA6	TGGT1_221380	Alba 1	0.639741	0.00741213	3377500000	3798100000	2894000000	3216400000	2139200000	2326400000	2035000000	1999000000	323.31	ATGNAIAR;AVTLAEVLK;AVTLAEVLKR;CGSTTITDVYEPTEEGLDK;CGSTTITDVYEPTEEGLDKVK;CGSTTITDVYEPTEEGLDKVKEDR;DKEPIGSNEIR;DPGYQAPIDESLVK;EMKPEEITK;FKGLYQITK;GGNYEGEYR;GLYQITK;LLTEQNMR;LLTEQNMRK;VMNYVAYAAR;VPKDKEPIGSNEIR;VVSFLEITLSFDALDQK;VVSFLEITLSFDALDQKDPGYQAPIDESLVK
A0A125YMA7	TGGT1_214930	Uncharacterized protein	1.05522	0.479474	1081400000	914850000	928980000	1025200000	1092400000	965260000	1010200000	1100700000	316.05	ALPQYLNCR;ALPQYLNCRGEQK;ALPQYLNCRGEQKR;AMESAFQSLSWDDADVLK;HPFVLSPFAATDK;HPFVLSPFAATDKSTSAGAMTAEKPF;LFSYDQK;LFSYDQKHPFVLSPFAATDK;LLAAYDSAAGWQEPK;QTLMSLWMK;RVDFAYAALCPR;RVDFAYAALCPRPVDEK;SPPTASASVASSGSSPHMDR;SPPTASASVASSGSSPHMDRLLGDLK;STSAGAMTAEKPF;VDFAYAALCPR;VDFAYAALCPRPVDEKDPK
A0A125YMC5	TGGT1_297070	Alpha-carbonic anhydrase domain-containing protein	0.794791	0.00747889	2770400000	2927400000	2717600000	2495900000	2209800000	2129700000	2174800000	2157900000	323.31	DDLPTQAQYLSAIGAHETLVR;DENDGNFR;DHSSGSDPSLPSSHWR;DWGGMCATGMQQSPVDLHIEGLQEPEYR;ENSSTAVGSIPHFSALPESEWDYK;ENSSTAVGSIPHFSALPESEWDYKQHGK;GDFFYTYPHQFTK;GSLQGTATRDDLPTQAQYLSAIGAHETLVR;ISSQAGQSEK;MLNPHQLR;MLQNVEDNMR;MLSTLLSAER;NEGNVFLVQGFPLQVLIANSLGFDTMAK;NLTNVYMNAFAGTQPSR;NSGRPHSLLQDVAEER;QHGKDWGGMCATGMQQSPVDLHIEGLQEPEYR;QPLPVATETMLR;RDHSSGSDPSLPSSHWR;RGDFFYTYPHQFTK;SRDENDGNFR;VISLTFMSEELDQTSLAELK
A0A125YMD0	TGGT1_215400	RNA recognition motif-containing protein	0.704169	0.0065246	359130000	381050000	360370000	359200000	223740000	255540000	271070000	277560000	138.23	FFSQFGK;GVIYLGHLPQGFFEPQLR;GVIYLGHLPQGFFEPQLRK;HNKAEGEMASAR;KFFSQFGK;LKELGIDYTFK;QSPGGPDTSDHTHDLGK;STATGFNEVVSPEEMEAR;SVQAWVQAQLR;TLVCHVVPPQNLSEK;TVLDDLKDKADAEESGR;VATHPDDEPSR;VFSNADKK
A0A125YME3	TGGT1_297880	Dense granule protein DG32	1.57049	0.0349699	2242200000	3257700000	3076800000	2739500000	3651100000	4260700000	5120200000	4740000000	248.02	FFAESPEDPVDALTTGVWK;GANQSSFK;GANQSSFKELR;GLLQLFTEK;GLLQLFTEKLQDAFR;GVGEHIGGTPVDLVLNDLYPLIVK;KFFAESPEDPVDALTTGVWK;KGVGEHIGGTPVDLVLNDLYPLIVK;KLYEAYMR;LADGVADVVMSELEFYLFGEK;LYEAYMR;LYEAYMRK;MADLLFDSNLTLVK;QGLGGVLGK;QKKPLAR;SWTDAAHLQIMQLSSSSAR
A0A125YME6	TGGT1_215430	Uncharacterized protein	1.15249	0.292777	4678300000	3977900000	4852000000	3721000000	4171600000	4872300000	5457400000	5355200000	323.31	AKVIQVHEYMK;DILNEDLTFEQAYER;EDGSEAKEADGEPK;EFIKDILNEDLTFEQAYER;ELAVDPDFVR;EQVITILR;FGLTSEDVESAVIYNHK;FGLTSEDVESAVIYNHKELAVDPDFVR;HPDDPLEQYGLTMPDFDNLLDK;HPDDPLEQYGLTMPDFDNLLDKYQHDPQIK;HPDDPLEQYGLTMPDFDNLLDKYQHDPQIKDLIVR;IMSSSAPSEPNPR;ISGEATKEQVITILR;KFGLTSEDVESAVIYNHK;KFGLTSEDVESAVIYNHKELAVDPDFVR;KISGEATKEQVITILR;LVDYIQK;LVDYIQKSSTR;NVTLTAQAFVGAK;QILLIAGGTAAAGACLYYLLR;QILLIAGGTAAAGACLYYLLREDGSEAK;…
A0A125YMF4	TGGT1_209910	Histone H2B	1.02753	0.709672	39371000000	42448000000	39159000000	45161000000	46880000000	42089000000	40622000000	41122000000	323.31	AVTKYTTSGA;EIQTAVR;HAVSEGTK;KRTESFALYIYK;KSMSIMNSFINDIFDR;KSMSIMNSFINDIFDRLADEAVR;LADEAVR;LLLPGELSK;LLLPGELSKHAVSEGTK;QVHPETGVSK;QVHPETGVSKK;RTESFALYIYK;RTESFALYIYKVLK;SGKGPAQK;SMSIMNSFINDIFDR;SMSIMNSFINDIFDRLADEAVR;TESFALYIYK;TESFALYIYKVLK;TESFALYIYKVLKQVHPETGVSK;VLKQVHPETGVSK
A0A125YMG3	TGGT1_264990	Uncharacterized protein	NA	NA	0	0	40551000	0	0	0	0	0	3.848	IENGADGLSIMYPGKR;LAEQHLR;TPSGAAVPERQEGNDKVPQSAAPSASR
A0A125YMH4	TGGT1_310870	Putative integral membrane protein	0.885775	0.040427	644140000	664260000	704730000	705010000	638520000	576310000	595390000	597440000	75.629	ELDALEAVCGSDASGK;ELDALEAVCGSDASGKR;LFGVANLSR;SAVPPGASLCTAAGLFMLTMMSTR;TKQLASYR;YSPSSPADEER
A0A125YMJ3	TGGT1_232440	Brf1p family coiled coil protein	0.639079	0.0144252	2670300000	3342700000	2433900000	3106600000	2051900000	1791200000	1741000000	1799500000	323.31	AIDELKAK;AKINDLQQR;ALKREEQEK;AMLDEAR;DRIEAETR;EEEYFFAPK;EEQEKYFALVK;EFKDRIEAETR;EIQDEYK;EIQDEYKK;EIQDEYKKENWK;ELEAIDAR;ELIEERDR;ENWKYQAFLAQQR;FAGLEAGASSFEETSVYPLR;GDGMALLPK;HDIGTLLYFEQCGVAAPVCEGDLEPCMK;HNKPLVGK;IAALEHSMMTSTLTLK;IAALEHSMMTSTLTLKEEK;IAALEHSMMTSTLTLKEEKK;IMDEHNQTQDGSPGTEQK;IMDEHNQTQDGSPGTEQKK;INDLQQR;ITSVVGGR;ITSVVGGRDEYNR;ITSVVGGRDEYNRK;KLGFSSTEEIDKR;KTPEAPK;KTPEAPKGDGMALLPK;LAPVPK…
A0A125YMJ9	TGGT1_201710	WD domain, G-beta repeat-containing protein	0.990981	0.920237	126510000	120350000	108470000	130320000	119880000	121870000	119440000	120080000	231.06	ACLNSFYGHTAPVSR;AGGHFRPVLDVCVAPDER;DCCVILWDLQEEKK;EVGVTAMAAMR;FASQNSETSAEK;FASQNSETSAEKR;FFCSVGEDELVR;FNSFPSSAAAAVAR;GHKRPLTCVAAPGVGDASEATPEPLSSGAAPSASPLDR;GHSGPIR;IAQQFLSQLAAR;LDVIQPNKPLTVGEDNCAR;LWNLTLR;QTAETEPALR;QTAETEPALRK;RKDDEQEEDDEEQDEEEDEEEDAEMDR;RPLTCVAAPGVGDASEATPEPLSSGAAPSASPLDR;RTDAFFSGTEDGR;SAFSSAGDIELVTCSADK;SGTAFAPIASSLSLSPAPLAFLR;TDAFFSGTEDGR
A0A125YMK2	TGGT1_294750	Uncharacterized protein	NA	NA	54445000	0	0	76030000	0	0	0	0	4.5514	ADVLAHLLHSR;EEVMSALATVTPLVLAATSVSR;LALPLLYPLNSGGALTNPLNSAASPDSPAALNSIATSR;VHFLRPQLWR
A0A125YMK4	TGGT1_232390	18S rRNA biogenesis protein RCL1 protein	0.692987	0.00882803	122370000	145470000	151120000	127610000	93300000	88815000	97030000	99621000	101.42	ASASGLSLPGLRPHEASLLR;AVTVPTLQR;EQSADGSEELGQSEK;GGAGGSSPLSLEVK;GVAFAENVSPLLAR;GVGVALVAETITGNVR;HLCYEGSAFLR;HVFNAFLPDVWVYLDVK;LLALVGSR;LLLSTLTGQPVR;LTPYTTQFLR;RGVGVALVAETITGNVR;VHIDATGTVLTYVPGQLLGSDEASPDR
A0A125YML2	TGGT1_312480	Putative uracil phosphoribosyltransferase FUR1	1.05969	0.766215	4066400000	4189400000	5488400000	3113600000	3480700000	4336800000	5238300000	4808200000	323.31	AGESMESGLR;AIEVLLR;AMMTIIR;AQVPASGK;DETTAEPK;DKETPKEEFVFYADR;DRWVMLLDPMCATAGSVCK;EEFVFYADR;ETPKEEFVFYADR;EVTTPLDVSYHGVSFYSK;FPNVVLMK;ICGVSIVR;IIFVNILAAPQGIER;ILIQRDETTAEPK;KEVTTPLDVSYHGVSFYSK;LGVKEER;LIYEKLPADIR;LIYEKLPADIRDR;LLIEEALNELPFEK;LLIEEALNELPFEKK;LPADIRDR;MVTAAVDICLNSR;VFKEYPK;WVMLLDPMCATAGSVCK;YSTNDQEESILQDIITR;YSTNDQEESILQDIITRFPNVVLMK;YYIVPGIGDFGDR;YYIVPGIGDFGDRYFGTM
A0A125YMM2	TGGT1_232410	PDI family protein	1.2841	0.0640088	14120000000	10520000000	13017000000	12015000000	17037000000	15378000000	14239000000	17130000000	323.31	AGGEGVNIQLPPNYGDMDLILFPEGSLK;AHMPWLSIDLENPLTEILK;AHMPWLSIDLENPLTEILKR;ALMQAQK;CASLLPFLLNYYR;DREAFESHR;EAFESHR;EAQFLPICSGLEEGDR;EAQFLPICSGLEEGDRALLR;EYEVPTYGYGSR;FASDQFHVR;FASDQFHVRPTLLEQ;GKSVALYFADGADPK;IEIIFVSLDR;IEIIFVSLDRDR;IEIIFVSLDRDREAFESHR;NSNNTVIPQSHLK;SQPVFASPLNVEK;SQPVFASPLNVEKR;SVALYFADGADPK;TGVPSVIVIGSDGR;TGVPSVIVIGSDGREAQFLPICSGLEEGDR;TGVPSVIVIGSDGREAQFLPICSGLEEGDRALLR;TMNEGGANQK;TMN…
A0A125YMM8	TGGT1_295000	Uncharacterized protein	0.820102	0.048161	117880000	123840000	148240000	125450000	107150000	107680000	107960000	99899000	196.96	ALDAGGPPAGLSHPAKPAAAPCVEDVYR;DIHVFGDPSPCLHAAAAVQLLQQELK;DLHQSALGAHLHR;FLLLDEK;GAFDPAGGLLEDGNGEVLEQLVPVAPPVR;GFPVLLPCGR;GLIQQHGIR;GQGAGPEPLAEPAGCCAAPPSQGDAAHSETVSTR;HQQFLEDQR;HYVVLFVPSASDFLANELRR;LAGPLSLLVDAPTLQQHGVDR;LALLPLLVQHIHFIEK;LASFLASVTKDPAFFR;LGAAPPAK;LIASCGEDPEDPCER;LLCLASVVNGGLK;LLQFLHEQPNGWR;QADGVGAGGSTAGGK;QKVPLFSDGLFATLR;QLEGLRK;QQQQQSPSGSLQASQQK;RCFLDSLSTLVGR;SIQEISVFMNK;SQFALGPVSSH…
A0A125YMN3	TGGT1_235690	Uncharacterized protein	NA	NA	0	0	144030000	0	0	0	0	0	27.881	AAASQYPSPYPAFTEQYADGTTSAQIYGTVK;KVDPPTPAVAASEPK;LEHCVVGNPQVGAEGAQR;VDPPTPAVAASEPK
A0A125YMN9	TGGT1_289950	Uncharacterized protein	1.29864	0.0360954	81374000	100230000	76413000	78704000	104240000	110700000	106510000	115830000	103.44	EESTSLGAVSSAR;EFVEVLPISGWLNFDR;FIILKPEYR;GPRPSPAGGPLGPTPR;GQAPTAEDAEHQSR;HFMNAFKVKEK;IPDTLAALR;IQQVVHK;LNEYIDSALSVTAVR;LVAGQAEK;LVAGQAEKGDDADLK;LVAGQAEKGDDADLKSR;PAQTTRPAPSAK;QKLNEYIDSALSVTAVR;QPISIQQDVPVLPAGEENNTLLR;QVFAASDKVEPK;QVFAASDKVEPKEESTSLGAVSSAR;SPVTPGARPAQTTRPAPSAK;SRGPRPSPAGGPLGPTPR;SRPLLIAR;VFLSKPNDVNADCFFLLVQGK
A0A125YMP3	TGGT1_267840	Tetratricopeptide repeat-containing protein	1.03907	0.32005	319690000	312660000	316720000	286280000	322680000	321150000	316570000	323210000	140.24	ALAKGEENDDTPGGPLDSAFGAAALR;ALWTLILTSR;GDLLLAYGSCLLR;GDLLLAYGSCLLRK;GEENDDTPGGPLDSAFGAAALR;GEENDDTPGGPLDSAFGAAALRR;GIALEAQGQWAAALCHYDSLLSQQPHDPLTR;LAGIYEK;MRPPQSLDDPASLSFADLVK;NGTGAAAAEDELK;NGTGAAAAEDELKTLLHLSLGAVR;NSLENACADR;NSLENACADRK;QQQSASSSQTEGR;QQQSASSSQTEGRGDLLLAYGSCLLR;QYAAHVVSLQPQNSR;RLAGIYEK;TLLHLSLGAVR;WATYCLQALQTR
A0A125YMQ8	TGGT1_222380	Importin-beta N-terminal domain-containing protein	0.990973	0.888652	572910000	539820000	554430000	570680000	571760000	599170000	578300000	468410000	323.31	ADCLSQLILGTSR;ADMEDVIKR;AEQLDVLTQLGR;AFADWTAK;AYYSFLDLATK;DQERADCLSQLILGTSR;DTALLDIFK;EGLLATTASASLGAAEENAGGGNGGAEMAGEAGAPSGAFPVHTPPQLR;EPLIGLVR;EVSSILVSYGK;EVSSILVSYGKR;FAAVLGASNDDEVLGLLVTK;FTAEFVHNR;FTDTPESLELGYLYFLEQFRK;GADLLHNAPEILGHFVR;GICMACNTTESYSTMFSWLINHPK;HFVLNYLYQR;HWSQIPDPLKQDTR;HYLLGVWAHMVSPLLFFR;IGFNLQQR;IIDKNLGLHNDMCYHEFCR;INAANQLSELCTSK;ISFDQASANGILLFK;ISFDQASANGILLFKEVSSILVSYGKR;I…
A0A125YMR8	TGGT1_204320	Uncharacterized protein	0.989173	0.88097	416750000	397610000	401540000	417080000	332960000	427230000	472830000	382280000	29.043	AAAEAVAAK;AAAEAVAAKK;ALEGEFR;EDTKELVNQK;LGQIEQLMLDDFYKR;LSSDPVVPLEK;LSSDPVVPLEKR;SAEESPLEGLPATR;TEFAHMVAFAYPFPAGPDTPR;TRTETADTLR;VVSAFENMSK;WFEEVVTSIGQDAAR;YLDINGGAAR;YNAGEGLGR
A0A125YMS2	TGGT1_222930	NFACT-R_1 domain-containing protein	NA	NA	0	0	0	0	0	0	0	0	3.8509	DFPGAHVILR;IMEERVELNNK;VSLVVARPTDLWFHVR
A0A125YMS8	TGGT1_214150	Putative mitochondrial inner membrane translocase subunit TIM17	0.779475	0.0802498	594370000	730820000	717840000	828390000	606890000	513950000	522110000	595250000	180.5	ASALDDDYLR;EDEPTNAPIAGAAAGALYK;IAGDLYLNGYGK;LNAILNGCSDYAPK;LRLNAILNGCSDYAPK;QFGDKVTYSAGISYAAGLTLGGLYGFGAGLK;TGGVHSNLSLLSSPVSPTSLSAPLYPSQSSFALSSQPAK;VLGAYSLTASLAFAGIDQYLR;VLGAYSLTASLAFAGIDQYLRKYV;VTYSAGISYAAGLTLGGLYGFGAGLK
A0A125YMT4	TGGT1_310470	Putative cytochrome C oxidase subunit IIb	0.617054	0.231685	5574200000	6951400000	2592900000	6026000000	3486100000	2688400000	3516300000	3356500000	323.31	ADAIPGR;ADAIPGRLQR;EGVFYGQCSELCGALHGFMPIVIEAVSPETYAAHAK;FLITATDVIHSWAVPALGIK;INTFIQR;KGETPLQNVAAADYVTPQK;LTLPTRTHIRFLITATDVIHSWAVPALGIK;NLEVDKR;THIRFLITATDVIHSWAVPALGIK;YLDDPDKIPTYYVFQSNMVTDEDLLPGMLR
A0A125YMT7	TGGT1_272520	Uncharacterized protein	1.32244	0.145315	107510000	165870000	116110000	164100000	208360000	188800000	163350000	171580000	323.31	ACFTNMPLQQDALPR;AEEIKDPVQQEETKDDTDELSGEANER;AYVEEPSSALQR;EIIHVPR;EQSKVEASLVGSTLSEGNSSVYYR;EQVYAQTYAPSLGSSHHR;EQVYAQTYAPSLGSSHHRVSVK;GAWPVGYVPPKDPSDYK;GVQVGSVQK;GVQVGSVQKQEGNAETECTGCR;HIGYPLTVSK;KEDDCDLPSHTELNGHSGSLGEER;MAYVEEPSSALQR;MTTHSVQACDYFTTDSALSNKK;QEGNAETECTGCR;QISDHIPLWQVPFATAGALIDCLSCPR;RGDVTIEQEAAVSNSEK;SQVQPMPYTVR;SVTSESNELSIR;TMSCLGTPVQTYVPSPVQYVPGAPNVR;VEASLVGSTLSEGNSSVYYR;VNGTTQATT…
A0A125YMU4	TGGT1_292950	Uncharacterized protein	0.845368	0.168209	76944000	86261000	105850000	96472000	79599000	71563000	76919000	80924000	251.03	AATPFSGCLSSAAGAATDAEKEGER;AFRPFESFTSFLQK;AGHTLASTNFHSLFPGGFFPEK;ALSSAVAVHMVPTQPGATLAAPPPQYVGHPVAPTASSGHHQK;ALTVSLLK;AMWLPTSLGTTSTAVSHISSVSSK;APVTAQGDTAETR;ASLCESVDEGR;CVAYPHPTLSTTPVSFTAFK;DGLTEEQVKELQNEVITLR;DGQQGYSDSTFR;DLAGHPAR;EFSVNANATR;EGVSPTTR;ELQNEVITLR;EPAACVCLPSAAATYSQTHLAGGPFASGLGFR;ESSPTIWTVGVPTEEHR;FLGPAVSVSSVLQLK;FTGDVAAAQKK;GFLLDEEIKVQQER;GGTQPHTVAPPAGLQVSPPVGR;GLSTTDELMIQR;GRDPSVES…
A0A125YMV7	TGGT1_305850	RNA recognition motif-containing protein	0.874959	0.214246	3194700000	3150700000	2583400000	3008100000	2243300000	2752300000	2724000000	2724700000	323.31	AAPAPVVSPVAYGSSHGPSLVGK;ADIKNSFSEK;ALAELQGSK;DGAFTNGGGAEWYVDAR;ELENLLR;EYLLEGSGTQGAFK;FDGGDLNAHTIR;GGPPSGLLGHCPPTLAFVPR;GPGGDFAR;GQPTGPAPPR;GQPTGPAPPRGPGGDFAR;HAALEAVR;HAALEAVRR;HFGVCGSVVR;KLDMSLDELIAQENATK;KLDMSLDELIAQENATKGPQR;NLPLDVPER;NLPLDVPERELENLLR;NLPLDVPERELENLLRR;NPGEAYIGFNESSSCSK;PGGPTPFVPHVYTVK;QAATQAGTTIIISNVPCDLTAQELQDAFSVVGAVLR;QKNPGEAYIGFNESSSCSK;RFDGGDLNAHTIR;RHFGVCGSVVR;SAGVSPAS…
A0A125YMW0	TGGT1_289530	Ribosomal protein RPL19	0.825691	0.375276	14499000000	12666000000	17804000000	10163000000	9579000000	12224000000	11763000000	11956000000	112.38	ALQEQLEAR;ALQEQLEARK;DNLIIRK;EADSPASA;EKALQEQLEAR;EKALQEQLEARK;HMYHSMYMR;IDKHMYHSMYMR;KEADSPASA;KIDKHMYHSMYMR;KLVKDNLIIR;LAASILK;LAASILKCGR;LPAKVLWMR;LVKDNLIIR;LVKDNLIIRK;MSLQLQK;RLAASILK;RVLIEAIHNEK;RVWMDPNEASDISMANSR;SLQLQKR;SLQLQKRLAASILK;VLIEAIHNEK;VLIEAIHNEKNLK;VRLYHEAKR;VWMDPNEASDISMANSR
A0A125YMW4	TGGT1_289180	Putative thioredoxin family redox-active protein	1.76026	0.0352738	126980000	174650000	193140000	110170000	238200000	243400000	288960000	294290000	49.372	FSGPASLGNR;FSGPASLGNRFR;FTQIFER;FYNCLKPTGMFEVVYVPLDR;GFVQTMPWYALPLR;NYGDLLRK;SFTSALVR;SLCLAPSAPALDGK;SLPALVLVTPDDAVMTGDAVELVK;SLPALVLVTPDDAVMTGDAVELVKER;VSDASVCSR;YVGLFFGAAWCPACK
A0A125YMY8	TGGT1_239820	D-3-phosphoglycerate dehydrogenase	0.892899	0.685264	2985200000	2911100000	5096100000	3105500000	3016000000	3449200000	2971100000	3151700000	323.31	AEATAQK;AEATAQKR;AVAEALMANELAGAALDVFEEEK;AVAEALMANELAGAALDVFEEEKEFSK;AVAEALMANELAGAALDVFEEEKEFSKDNPLIQAK;CDHIVNFVNVK;CDHIVNFVNVKR;DACIINASR;DNPLIQAK;EALLGGLPQSAVNLQCVR;EELTTPPQNSILELR;EELTTPPQNSILELRVETK;FLGTPIYLQMPSR;FLGTPIYLQMPSRR;GGVIDEK;GSVDSANADVLLLSAAQGVLR;HLINADK;HLINADKLK;IAQEHKVELVVSK;IAQEHKVELVVSKEELTTPPQNSILELR;IPQADASVSR;IRGSVDSANADVLLLSAAQGVLR;KDACIINASR;KFLGTPIYLQMPSR;KIPQADASVSR;LA…
A0A125YMZ5	TGGT1_226540	Protein kinase	NA	NA	17563000	0	0	0	0	0	0	0	8.4273	AIHGTVLLAEHQPTR;DTALHLSLLR;EKNLINAAGK;GGQVEPQEQALLDR;HSIAPVDGIIR;IIDFGQAEPLFDETGKEK
A0A125YMZ7	TGGT1_318730	Glycosyl transferase	0.842601	0.337999	185500000	120270000	183600000	156760000	151940000	136670000	129730000	126090000	323.31	APIFAILDSHIEVSPQWLEPLLLR;APSPPTDLSMPQALAR;ASVIIVFYNEPFSTLMR;DVQEGVSSFEESGGAQLPPR;EDGNQQLVEYLK;GGGFNLYLSDHLELDR;GGSGYSSPGDSITINK;GSDFSSPSLNNNSDASR;HIAGGIGCK;KGGSGYSSPGDSITINK;KGIVGAR;KVGHVMPVNDDEACLQPSGR;LGIKPDGQPGYTR;LMEHSYEGHQTAR;LWQCGGVLECAPCSR;QCLSAFGR;QLHYDLSTLPK;QPSPTDFQTSPAMAGGLFAANK;SVHSVLNGTPPQILEELILVDDGSTLPYIR;VGHVMPVNDDEACLQPSGR;VHALEVLEGAGPGR;VMTPPSAPHPR;VNYRPESLEK;VVMPQIDGIDAETFK;VVM…
A0A125YMZ9	TGGT1_262960	Putative U1 snRNP-associated protein Usp106	1.15435	0.0436925	324400000	321030000	290180000	334060000	367960000	386820000	346570000	364290000	237.37	ALDDDIDEK;ALDDDIDEKLR;AQLAALMESIK;AQPTDFTDPEVCK;FSLGPCKK;IHVGFQK;KVDVLTEQGDHDAAANLGEVVASLQVK;LDEHFQGR;LLFKGAEGTPQK;LRPCDVCGALLSVFDTDK;LRPCDVCGALLSVFDTDKR;QLIEEAER;RLDEHFQGR;RYGYEELSIQIVK;SDEGHIAPPEHVR;THSEELR;VDPAAIAAIAR;VDVLTEQGDHDAAANLGEVVASLQVK;YFLTGLCPHDLFENTESGLYIK;YGYEELSIQIVK
A0A125YN04	TGGT1_221590	Dual specificity phosphatase, catalytic domain-containing protein	0.608331	0.0533863	513970000	700270000	406560000	521110000	362520000	373280000	306110000	261080000	17.252	GVTVLVHCEK;IHSYLAR;LGISHINHPLLDSPSQELDFSR;LVVTVAWPYGSWPLQQRVLYSR;NMVVGRPVTLQSAER;PNPGFFVQLQR;YRPIARPNPGFFVQLQR
A0A125YN16	TGGT1_306980	Uncharacterized protein	NA	NA	0	0	0	0	0	0	124060000	0	14.803	DADFQDSVLATLAHDIPR;IEDVPGAR;YAALELK
A0A125YN19	TGGT1_245710	Putative phosphatidylinositol-4-phosphate 5-kinase	1.14228	0.0159321	205110000	212010000	221730000	205910000	252910000	240900000	232490000	238650000	71.817	AHGYGVYNHADGSK;DGYGVQIWDDGAR;FQWADGR;GAEQWPDGAK;GTFSWPDGR;GTFSWPDGRK;GTYITSK;IYQGDYR;NGEWEDGRR;RYEGEWEK;SLIGDTSDEVIFGQDGKR
A0A125YN21	TGGT1_294770	Armadillo/beta-catenin family repeat-containing protein	1.0967	0.144883	166410000	152830000	156680000	179010000	174640000	176360000	177580000	189680000	189.59	ACNTLGNLGCETPK;ADSQQVGYIISCTARPPAFSGFSR;AGLEGPVVSSTR;AINIGVVQAMVEVLQNPAVSNPTTR;DFALLRPAAGVVPAVVEAVK;ESDAPAAGSSAGAAGQGEAAASIESALDSLVHQLSSSSLTGGR;GAAPAYLASPLAISSSR;GLDNILEVGAQEAR;GTFSQTR;IAFVGSTVQIDR;LAVLGLFTK;LEATQAYR;LFHEVQGDLK;LGTSQLSLVYGTPR;LLGLTENPYAK;LSQMQFFPDYNIAAK;MAEQLKSEDIAAR;QELEQQQK;QIVSSTLVDSLVQILLGVTSGR;QVQPIIETR;SLAHRQELEQQQK;SVGLPHPHLQLESILLVQR;VGAGAPELR;VVFDALSVAAK;YFEDATTWNTR;YFED…
A0A125YN25	TGGT1_203460	Uncharacterized protein	1.22089	0.0621907	55795000	50858000	63148000	60386000	76768000	64043000	69907000	70315000	30.708	ACVLEEIER;ACVLEEIERK;ALYDACWNHWYR;GQLQQNCNHFFEEYR;KQDYAAAGAAR;PGPASESPPR;SDSSARPAEDAGPSSSSSPPTK;SLGEIAAAPFSLTSWKENSKDA;VEAIQSCVHEK
A0A125YN31	TGGT1_215740	Putative notchless	1.03242	0.888904	162910000	188330000	141610000	219660000	240810000	159980000	168560000	166260000	254.1	AKQQGGEVASPGSGVNK;DSITQVK;EGYLYTASR;EQLEDLVNQLLLEEPTEEDEDEKK;EQLEDLVNQLLLEEPTEEDEDEKKVR;EVVIQFCDHQDNLLGTQLAVPLSMHR;FAPLAAFK;GAQPFASASEMR;GASGDAAGIPLK;GHGHWVNSLALSTDYVMR;GHTKPVTALAWQPLHLSSVCGDDSEQSRPFPSLMLASASK;GHVGPVYQLAWSSDSR;GLVQVCR;GVYLSTLR;KLKEDLPGHADEVYAVDWSVVGSYAASGSK;KRYEACIK;LLLSASGDSTLK;LVNHVAFSPDGR;LWCLNTETPLR;LWNTTTFQCLR;MHLAEEVSAPPAKR;QQGGEVASPGSGVNK;VLSGSDDSTLILWK;VWDCVSGR;VWHAETR;WS…
A0A125YN38	TGGT1_202680	Putative peptidase M16, alpha subunit	1.01417	0.82664	4405400000	4660600000	3744900000	4293500000	4230500000	4400500000	4479300000	4236500000	323.31	AFVDYNAIPPSK;AFVDYNAIPPSKR;AGPAPEYR;AGPAPEYRR;DYVPPHSNIQYSK;EHLVYSAECLR;EKLIMAR;ENTKGNVYEGIPLDQSILEPADLR;FEDVTNFGVTHMIQNLAFASTAHLSLLR;FLPWELK;GGLTASLGLFVHAGTR;GIVMEDVGR;GNVYEGIPLDQSILEPADLR;GNVYEGIPLDQSILEPADLRDYVPPHSNIQYSK;HYMLQHFSPENMVFVGVNVNHDELCTWLMR;KPPTVVAYGDVSTVPHYEEVR;KRLEHMPDQMVSELLHTTAWHNNTLGHK;LEHMPDQMVSELLHTTAWHNNTLGHK;MGSVTKEELQR;QLLMSNR;RLEHMPDQMVSELLHTTAWHNNTLGHK;RTVASPVYTGGDVR;RVP…
A0A125YN53	TGGT1_295690	2-methoxy-6-polyprenyl-1,4-benzoquinol methylase, mitochondrial	1.23977	0.525035	118490000	127770000	24581000	103610000	94844000	125410000	129580000	114400000	48.587	DAFVDLVQFPALLPVASPSAGGADSR;DAYQYLVESIR;FLCLEFSR;GLPVWPIVHSHQEVETQLAK;ILDLAGGTGDIAFR;LQEATER;NFTDVKK;QACTSALEK;QQMVASVFSSVAER;QTAGSTVSFGYR;TQLGGFDGKR;YDLMNDLMSMGLHR
A0A125YN62	TGGT1_205340	40S ribosomal protein S12	0.639396	0.00606272	22050000000	21144000000	19048000000	23625000000	14856000000	13310000000	12300000000	14437000000	323.31	AQVCFLSESCSEPAYK;AQVCFLSESCSEPAYKK;EHGIPLLDVTDSK;EHGIPLLDVTDSKELGEWAGLCK;EHGIPLLDVTDSKELGEWAGLCKVDK;ELGEWAGLCK;ELGEWAGLCKVDK;ELGEWAGLCKVDKDGTAR;GLHEVAK;KAQVCFLSESCSEPAYK;KAQVCFLSESCSEPAYKK;KLVQGLCK;KVVGASCVCVTDFGEESEALTFLQNHIK;LVQGLCK;LVQGLCKEHGIPLLDVTDSK;LVQGLCKEHGIPLLDVTDSKELGEWAGLCK;NALIHDGLVR;SDVESVADEVVAPVEEEEEVKDLMTAIR;SDVESVADEVVAPVEEEEEVKDLMTAIRK;VLKNALIHDGLVR;VVGASCVCVTDFGEESEALTFLQNHIK;…
A0A125YN73	TGGT1_310030	Putative cyclase-associated protein	1.08784	0.467681	8114400000	8353200000	6421000000	7336200000	7397300000	8850000000	7635800000	8996600000	323.31	AGESTATDSGTMAK;CSGVDLYVSK;DCKGVGIQIESK;DIIKIDSATMK;DVEVTTSK;ESKDVEVTTSK;GTCHSIAIDK;GTCHSIAIDKCSGVDLYVSK;GVGIQIESK;IDSATMK;LCVNSLISGAEFVNCR;LCVNSLISGAEFVNCRK;MVLSSCTCLQFVHGNKEQTK;NGVLHTR;QKVQIRDCK;SGEMNLNFPK;SGEMNLNFPKTDEEDGDWAEVPIPEQFHHNIK;TDEEDGDWAEVPIPEQFHHNIK;TGAEQLELHGDTWR;VCNFVDK;VCNFVDKK;VCNFVDKKDIIK;VLSSCTCLQFVHGNK;VLSSCTCLQFVHGNKEQTK;VNSVIIDNCDNLR;VQIRDCK;VSELYSC
A0A125YN80	TGGT1_210760	Putative glutamine amidotransferase	NA	NA	0	0	0	0	0	0	0	0	3.0654	EHFVLGLQFHPER;GDVFFSLQVNSYHHQGVR;HGLWVNAR;SCGALLSAEDVLER
A0A125YN91	TGGT1_208850	SAG-related sequence SRS11	NA	NA	711090000	576020000	1118500000	860750000	0	0	0	0	166.42	ECTNESLALTGGAQVSLK;EKQVFCYTCSATPAAAAATTAAEK;MKTASLK;QVFCYTCSATPAAAAATTAAEK;SEAQTQSVYTLVLGPAPK;STKSEAQTQSVYTLVLGPAPK
A0A125YNA0	TGGT1_223930	RNA recognition motif-containing protein	0.849958	0.0489833	1053200000	1102500000	968400000	1000800000	827110000	948570000	824850000	905460000	236.97	DALRGSDVLGK;DGNTGTLYVRPVSTVHVSGNWTDPNSLDAYR;DVVLQHGDLK;DVVLQHGDLKK;ETEKFVEYFDLR;FVEYFDLR;GSDVLGK;GSDVLGKR;KVAVYPEKR;LPEDVTEDSLR;LPEDVTEDSLRDVVLQHGDLK;LPEDVTEDSLRDVVLQHGDLKK;MAFVEFYDLR;PVSTVHVSGNWTDPNSLDAYR;RMAFVEFYDLR;RTPESYGPVR;RVEVQFSAVK;SSPGSGAAVSTSYAGTAPAPAAGTTSVAAPR;TPESYGPVR;VAVYPEK;VAVYPEKR;VEVQFSAVK
A0A125YNA2	TGGT1_315270	Uncharacterized protein	1.00492	0.912512	506850000	504370000	299790000	564460000	532560000	492220000	445590000	414330000	323.31	AAAGVSGSPAAGAGFTGEDEEELKR;AAAGVSGSPAAGAGFTGEDEEELKRQEELQK;AAQASQQIQHPAASLAQAFSEENKPGAGPGQNASSSFSAR;ANTPPAGGSGDLGR;APREDDEDLDFAAVR;APREDDEDLDFAAVRDR;AQSQQSPSFPASAPR;DAALGGSFVNGK;DGEGATFGPGGPGAR;DKDQVLIK;EDDEDLDFAAVR;EGSFPGHR;EGSFPGHRAPR;EMGVGVTLLPSAPKPVDEAALAAAEK;EMGVGVTLLPSAPKPVDEAALAAAEKER;EMVNMIK;ENMEGVLEVVK;ENVSPENGASPSPPSSRPLESQSALESKPGR;ERFEEQR;ERFEEQRR;EVSAAFSSPGEKDDLQASSPETAK;GETAAIR;GGMGS…
A0A125YNA7	TGGT1_242800	Putative ribosome biogenesis protein NSA2	0.804944	0.0747776	84504000	100650000	102590000	82314000	78988000	68309000	79569000	71010000	52.067	KNPQSHLYTSLGVITK;NPQSHLYTSLGVITK;PQNEYIELHQK;PQNEYIELHQKR;SAEPEQAPDGAVPAYLLDR;TTFHLDIVGVK;TTFHLDIVGVKK;VCFVGEDFTR;VLSNMVK;WQVPLPK
A0A125YNB2	TGGT1_261070	Apicoplast triosephosphate translocator APT1	1.37749	0.109308	245510000	0	174250000	253140000	328950000	339110000	295690000	272130000	14.043	AFGCALVSALGSSAR;IHTTELFVTR;LGVSALPPQYGTVSTGGAR;LGVSALPPQYGTVSTGGARPAK;VAAVWEACTGPDSPWTGQQIIAK
A0A125YNC0	TGGT1_240590	DNA-directed RNA polymerase II RPB5	0.924882	0.665095	2151500000	1550000000	2074300000	1494100000	1785200000	1663800000	1613800000	1661000000	140.86	AILVTQNVLTAFAR;DAISEAAPR;FKENECNR;GYIVSAQEK;GYIVSAQEKNESWNDFLQR;HIIENFMESELLVNITK;HIIENFMESELLVNITKHELVPK;HVPLTNDEK;HVPLTNDEKQNLLNR;IIRPSETAGR;IQSADPVAR;KTCCDMLQDR;MEDSTRR;MLLIASHK;MLLIASHKVDPDNR;NESWNDFLQR;TCCDMLQDR;TGVKPIR;VIVYFADETK;VIVYFADETKK;VKEIQLPR
A0A125YNC8	TGGT1_244440	Nucleoside transporter protein	0.621868	0.0976085	206440000	273910000	385750000	212940000	146810000	150690000	193650000	179870000	30.957	AVAAQQMSK;EAQYEQQDGNVFAVTAPTSIVDEESGVK;FFPDLSQFSPK;KPWAQGPFER;LVVPLCLLR;QALEDVAAK;QALEDVAAKEK;SVFYVPFFLGYK;YFSWTMIPPK
A0A125YND3	TGGT1_289770	Mu1 adaptin	0.825591	0.0254562	503370000	538540000	463880000	491810000	387520000	426040000	398460000	437180000	316.79	AGASAVFILDLK;AIEMEDIK;ALEEESIR;DAYLKKPINVK;DFVMTATFGLPSVGVEAR;DYRGNVSLASAAER;EFIKNEAHQLSVDALRPPTAMTNAVSWR;FEIPYFTVSGITVR;GNVSLASAAER;KNEVFLDVVEK;KPINVKFEIPYFTVSGITVR;LGLNDKLLLETSGR;LLLETSGR;LNLLVSSNGTVLR;LNTQVKPLIWIDAVVDTGR;LSEVLQEYFK;NEAHQLSVDALRPPTAMTNAVSWR;NEVFLDVVEK;NSNAMMLLSFLYK;SEGIFHK;SEGIFHKK;SEILGSLK;SFLSGMPELK;SGYQALPWVR;SVASGVEIHVPVPPDADSPHFK;TISFIPPDGEFELMSYR;YITQNGEYQLR;YLPEKDTMVWFIK
A0A125YNE8	TGGT1_217580	DNA-directed RNA polymerase III RPC6	0.54272	NA	39437000	28380000	47705000	30019000	19747000	0	0	0	11.496	GTGLCCLLRPSNVIGK;IVAAFNR;STGLQTHIIQR;VLNTLEFEQK;VPTLGQPTFVWSK
A0A125YNF0	TGGT1_290900	Hydrolase, NUDIX family protein	0.88864	0.418097	908860000	786170000	870570000	637890000	670220000	643120000	787740000	745670000	86.731	CETEEEAHLR;EYCPGVNER;FLPYIVK;GGTLIPVMDSPDR;GMYTLVAGLYEEK;HASVEDCVR;HASVEDCVRCETEEEAHLR;ITSTGCMMLFMALHK;LAELLSGGGGLPILSER;QVQFPNGQPVTFDVTDAPPAVLVLPWCSK;VSDPRPLDEDEIILPVHEITPDEAVWLALHGR
A0A125YNF3	TGGT1_260370	AtPH1 family protein	1.12848	0.106636	2440600000	2437700000	2218700000	2503800000	2929800000	2665900000	2473100000	2765500000	199.15	ENAFRVDTPNR;ESWIGHIGR;GDVVKEGWLCK;MNAFQSPSLDITISR;PTEILFLR;QMVRPSVMVNDSYGQDSD;RWFVLTPYCLCSFK;SADEDIQK;SADEDIQKENAFR;SADEDIQKENAFRVDTPNR;TSDIYHSKPTEILFLR;VDTPNRVFFLIADNNQEKESWIGHIGR;VFFLIADNNQEKESWIGHIGR;WFVLTPYCLCSFK
A0A125YNF5	TGGT1_261380	Putative ribosomal protein S8	1.46118	0.13919	0	56302000	47725000	80621000	87919000	78524000	110470000	82825000	10.058	ACEMVVSLLR;CPFHVLNVQILDLLQR;DIWLTPHELK;FNTGLWIMQTSCGVISHR;GFKVDGTKIDILLK;VDALSQR;VDGTKIDILLK
A0A125YNF8	TGGT1_242330	Ribosomal protein RPS5	0.648861	0.00288654	15600000000	15393000000	14694000000	15456000000	11060000000	9745300000	9026700000	9841300000	323.31	ACVFVPHTAGR;AMCPIVER;ATEAKLFGR;ATEAKLFGRWSYDDVNVSDLSLVDYIAVK;DKACVFVPHTAGR;ESSNAYAIK;ESSNAYAIKK;HAFEIIHLMTDK;HAFEIIHLMTDKNPIQVFVNAVENGGPR;HAFEIIHLMTDKNPIQVFVNAVENGGPREDSTR;IGSAGVVR;IGSAGVVRR;IVRHAFEIIHLMTDKNPIQVFVNAVENGGPR;KAMCPIVER;LVNSMMMHGR;NPIQVFVNAVENGGPR;NPIQVFVNAVENGGPREDSTR;QAVDVSPLR;QAVDVSPLRR;RQAVDVSPLR;RQAVDVSPLRR;RVNQAIYLICTGAR;TIAECLADEIMNCAK;VNQAIYLICTGAR;WSYDDVNVSDLSLVDYIAVK;WSYDDV…
A0A125YNG1	TGGT1_306060	Rhoptry neck protein RON8	0.88022	0.025194	1079300000	1163200000	1133200000	1175300000	999630000	948150000	1013600000	1044500000	323.31	AAAAAEGTER;AAAAAEGTERDSAGEPLSRPK;ACGIHPSLLEAPFGVYLLK;ADLGEVEDR;ADLGEVEDRYLMGPDDVR;AFQQAAK;AGIDIVTNPEAMETGDAYAPPIR;AHPNLKPANVK;AQPSFPLFFVDGEGQEHPSLGR;ATVIPVIETFGPDGELLK;ATWGQLCR;AWNEECTAAWIAR;CPGMADLKKPFTFELSIR;DAHLAGR;DALNGGVLGEEYYHRPR;DAVKPQFNNMVSGIAPQER;DFGQLFNLPGR;DFGQLFNLPGRPGVR;DIGVELR;DLLTSAK;DPHAFVTHLQSAGGFSPTDTVK;DSAGEPLSRPK;DSLGISDPNGILAEIVIDTIR;DYSYFDPNPGAWDPTLFGPSSGTFPQNTR;EETTHLDASLR;…
A0A125YNG7	TGGT1_217890	Putative alkyl hydroperoxide reductase/ Thiol specific antioxidant/ Mal allergen	1.32554	0.00721801	76060000000	68822000000	64884000000	64049000000	88680000000	90319000000	89359000000	94594000000	323.31	AMKPTAEGVK;AMKPTAEGVKEYLGSK;DGGIGKISFPLLADVSHK;EGVLQHCVINNLPLGR;FVHNAWR;GCQLLGVSVDSK;GCQLLGVSVDSKFVHNAWR;GLFLIDK;GLFLIDKEGVLQHCVINNLPLGR;ISFPLLADVSHK;ISLSQFK;KYVVLFFYPFDFTFVCPSEILAFHR;LHGEFEK;LHGEFEKR;MAEDYGVLHPEGMAFR;MAEDYGVLHPEGMAFRGLFLIDKEGVLQHCVINNLPLGR;MLDALQHVEQYGEVCPANWK;MLDALQHVEQYGEVCPANWKK;NVELKDGGIGK;NVELKDGGIGKISFPLLADVSHK;PAPMVSQPAPAFEAEAVMADGSFGK;RGCQLLGVSVDSK;RGCQLLGVSVDSKFVHNAWR;S…
A0A125YNH1	TGGT1_247550	Heat shock protein HSP60	1.08505	0.612251	3981500000	4701500000	3474000000	4965400000	5623000000	4183300000	4647500000	4124900000	323.31	AAVEEGIVPGGGTALLYASETLK;AKSVTVTK;AMLHDIAVMTGGQVVTEETGGSLEDAHQMPQMLGR;APGFGDHR;APGFGDHRK;ATIDERCDQIR;AVDAGMNPMDLLR;CNPGNVFQVR;DGTITVSEGK;DGVTVAK;DRIQDALCATK;DTTLVIEGGGEK;DTTLVIEGGGEKATIDER;EADPTKGFNAQTGEYVDMMAAGIIDPTK;EQKVELEKPFVLLYDK;GFNAQTGEYVDMMAAGIIDPTK;GINLAVEK;GRNVVIEQPYGSPK;GYISPYFITNSK;GYISPYFITNSKEQK;IQDALCATK;KAMLHDIAVMTGGQVVTEETGGSLEDAHQMPQMLGR;LADAVGVTLGPK;LIADAMEK;MMNLGAQLVK;MTGGVAVIK…
A0A125YNH5	TGGT1_286560	U6 snRNA-associated Sm family protein	0.964889	0.847934	878450000	942610000	754140000	1114500000	1048700000	911920000	771150000	828380000	225.04	GHDAVSNLVLDETEEFLR;GHDAVSNLVLDETEEFLRDPEDPYK;GHDAVSNLVLDETEEFLRDPEDPYKLLDQTR;GTAVVLISPVDGTEEIANPFVDASS;SVIDLNK;SVIDLNKFLNQR;TLGLIVAR
A0A125YNH9	TGGT1_212300	Uncharacterized protein	1.49715	0.0140999	369360000	420710000	334560000	372200000	480630000	616960000	549100000	594290000	323.31	AETEAAVAEVR;AETEAAVAEVRR;AMNDRLDELSDAQK;ANSMAAVVDQIR;ANSMAAVVDQIRK;ANVSNAGWLQSK;AVFQALGHTPQASAVVIR;DAQEHANFMQQQLNDMK;DAQEHANFMQQQLNDMKLDHLLLLQAVSSAETQLNER;DLEKYVEAR;DRFGFEFLR;DRFGFEFLRR;ELETGDFK;ELETGDFKADPHGR;ETNNLWQIMK;FGFEFLR;FGFEFLRR;FTTDVETYIIESGLK;FTTDVETYIIESGLKK;FVLPIFVVTQCPDSMER;GIAGVDISQLDESASFER;GKFVLPIFVVTQCPDSMER;GKQEYVYPK;IGGLPLTDVTEFNK;IGGLPLTDVTEFNKFQALR;IYQGIAPEPR;KVFDILVSTNTSQDS…
A0A125YNI7	TGGT1_220150	Putative 50S ribosomal protein L16	0.601553	0.0171217	101610000	114090000	89978000	119550000	63950000	0	58476000	69422000	11.562	ILFHIPQINPFHPFPEVEPNFAAFK;LPVPVVFR;SIVAVAPHR;SKEVHQNVHATYAVTR;VTAEQLEDARR
A0A125YNJ0	TGGT1_294640	Ribonucleoside-diphosphate reductase	0.0151694	0.0148463	60101000	45707000	409850000	63612000	0	1639400	2594300	2356700	282.17	AAVPVSSPTMALHTHGSLSSSFSEAVSPSKK;AIETYELMSQK;APFIDQSHSLNIHMVNPTYAK;ARDLFCALWIPDLFMER;ATNSYIR;DFDYDYFGFK;ENEQALNEALNYSR;FFTHATPTLFNAGTPR;FTVDSQLAMSAK;GEEEPVSFDQILK;GMYVVNR;GSLAIYLEPWHFDVFDFLDIKK;HRPVGLGVQGLADAFMLLR;IVERPQHMLMR;KGSLAIYLEPWHFDVFDFLDIKK;LSFGLHPLVDPAR;LSGATVGALTTTSSGADEDKR;LSGATVGALTTTSSGADEDKRQDVAETEK;LSTMHFYGWR;LVSTEVYEFVR;NTTDNFLTVIDQLHGYVDK;NTTDNFLTVIDQLHGYVDKLGR;NYYPVPEAK;QQLIAHNG…
A0A125YNJ4	TGGT1_205580	Nuclear factor NF4	1.16637	0.101847	556370000	517390000	542630000	566320000	583420000	734320000	604420000	623690000	323.31	AFSAVIPESAK;AKIDGGATHTTATSANGK;ASVLSGPR;DPSVSPAVTDAAPGEAEGVAAAK;EAFVTPK;EKPVPVYLTDLQTGAIR;ETEEPEFDSAAMR;FKYGWCTAESR;GVPMVIYER;HAEVSETSGGNAALQMPAASVAVSVGAPGAPAVALPSNSGLSGEGEGK;IDGGATHTTATSANGK;KPEENANTEEKQEDGTGGATSPAVSNLK;KPRDPSVSPAVTDAAPGEAEGVAAAK;LEIPGFGLVSGGVDLVIAK;LHLFTMGR;LLYVKTVLVHLLR;LTSEGFIHELQHGHR;RPPPHNGFTMMDDAQAVIECDFDISAVSR;SGALPLFWSAAELAANPR;TAGADAAGASAK;TRPPFAVDGR;TVLVHLLR;TVSAIRR;YG…
A0A125YNK0	TGGT1_260790	RAP domain-containing protein	0.576488	0.11742	87926000	129450000	84160000	116610000	0	0	69333000	51195000	15.412	AFQSAVAIR;AVVAQIAEEALAK;AVVAQIAEEALAKK;ERPPWPAILTDGPSSSR;GAVDHVAVATLYSDPLR;ILSELGWNIR;KHDLQLWHGFSK;LLLNALKK;RPSPLHWDVSNALAK;VLHPPVWQQLSK
A0A125YNK4	TGGT1_263150	Tetratricopeptide repeat-containing protein	1.12688	0.321868	380390000	468540000	344440000	407670000	392400000	485530000	447760000	478490000	323.31	AAHLIHTQLQR;AESLLNAFPPDFALALK;AIEVEPDRNPEK;AQVEGALGLAEAHGAGLPDALHLQASFLK;AVTLLETALQSLNASIADAEVR;AVTLLETALQSLNASIADAEVRDK;DKQACHSGQGATAAAVR;DSLEHLQQLLTSTGLAAEADHPVCVHTR;ESLELFR;ESLELFRR;FFYLAQIEEGR;GVSVHPSDVSLLVR;LLPSSSPASSEEEEDVSCR;QACHSGQGATAAAVR;QSLTPQAALSAR;RAVTLLETALQSLNASIADAEVR;RGVSVHPSDVSLLVR;RQSLTPQAALSAR;SAAAAELQK;TAEMLSEEGQLEEAK;TTGDIDGAR
A0A125YNL0	TGGT1_315610	Uncharacterized protein	1.5792	0.0958903	5757100000	4614300000	3367400000	3972300000	5060600000	8734100000	6757600000	7417000000	214.38	AAGSVVLVR;AAGSVVLVRPK;DVHVGSAETSNDVAVASTGSGTK;DVHVGSAETSNDVAVASTGSGTKPSK;DVHVGSAETSNDVAVASTGSGTKPSKK;GAGKNPMAAGK;SAPAPAPK
A0A125YNM0	TGGT1_321400	Microsomal signal peptidase (Spc12) domain-containing protein	0.957205	0.494572	2484800000	2664700000	2256200000	2586200000	2295800000	2512000000	2348600000	2407900000	144.22	GISSCGETLASCFK;HPVEWTPHDPAR;LAALFTQHQTQEETPQK;LAALFTQHQTQEETPQKGAGK;SGTVDFK;SGTVDFKGQER
A0A125YNM1	TGGT1_213830	Putative Ufm1-conjugating enzyme 1	0.801959	0.11594	1769200000	1842600000	1392100000	1896200000	1390100000	1388600000	1231500000	1523400000	302.12	CWYIHEMVK;GGRICLDVHFAPLWQK;ICLDVHFAPLWQK;IESNPEGTAWK;LKEEYISLIAYISQNK;LKEEYISLIAYISQNKR;LPELDGK;LPELDGKTSK;RSDKEWFK;SAHGVEEIPVCSVSAGPR;SDKEWFK;SDKEWFKIESNPEGTAWK;YEFQLLFDIPPTYPLTPIELR;YEFQLLFDIPPTYPLTPIELRLPELDGK
A0A125YNN4	TGGT1_261440	ARM repeats containing protein	1.28854	0.0628546	1348700000	1230400000	1210700000	1498200000	1516400000	1735700000	1973000000	1588700000	273.99	AQENEYGNR;AYDNNDIAEFVR;DQDVADAANLLLVR;EAGGIEALVK;EQEPHMKDEIR;GDIEGMR;HAAVVALSFLSVDNVENCIAMYNAGALPYLIQGMK;HMLSFGAVGDDVVR;HMLSFGAVGDDVVRFDR;KLQDCKDQDVADAANLLLVR;LCSSTCEIEK;LCSSTCEIEKLEER;LQDCKDQDVADAANLLLVR;MHPWAADPETIGALAATQLAIFSSR;NGGVTQLVR;NIYVLDVK
A0A125YNN8	TGGT1_242840	Membrane protein	0.778391	0.630634	1360300000	1556700000	541490000	1308200000	828670000	769750000	1146800000	965130000	75.859	GVYPPVAGGPVYWALR;MGVYPPVAGGPVYWALR;NMFIGAR;NSYNPSVNEWIWNVDTDLWNGAGGK;VVCNGVPR;VYDMNWDISK
A0A125YNP2	TGGT1_290660	RNA recognition motif-containing protein	0.884002	0.156357	5656400000	5851500000	4662300000	5320700000	4508200000	4875900000	4844000000	4769900000	323.31	EHGQVSK;EKSDTALIQYSDPLYATIAHNYIQGANVLGQSLQVGFSK;FTFKAPK;HALMNLHSR;LFKEHGQVSK;LGAGGPLGMSHPYHPGSNLLHLLDK;LGAGGPLGMSHPYHPGSNLLHLLDKLPR;LNELVVK;LPPPNSQK;LPPPNSQKTEATAEEEKR;NIYDGCNTLQIQPSR;SDTALIQYSDPLYATIAHNYIQGANVLGQSLQVGFSK;SPTMYQALIQFQSPDQAR;SWDYTVQSGGPSGSAGATGDLPPPGQAPGAAVPAGVNNGR;TEATAEEEKR;TIFVANLDENATDEEVQK;TIFVANLDENATDEEVQKLFK;TQMAMMEMGTEAEAVAAVMYLHNHELHGR;TTTAPPESFR;TVAFSIK;TVAFSIKDQR;VVLAS…
A0A125YNP6	TGGT1_231100	Uncharacterized protein	1.05926	0.68996	138790000	138030000	178850000	99842000	144880000	162040000	137590000	143920000	50.015	ALLHFTK;FGSETSEEGK;KVSDGSGALAFTR;NRGEEGDYNRPEPTGFFPQYLR;RIENAEENWER;SSSEEPSQQPASAAGGTDR;TLEAAAK;TVVFLSQDLANTVQHSLSPK;VLVEHLLR;VVDAHLLLAK
A0A125YNQ4	TGGT1_207450	RNA-splicing ligase RtcB homolog	1.07509	0.497949	248570000	256700000	238390000	268730000	303640000	233950000	295030000	255790000	146.67	DPNFPCR;EGYAWAEDKEHCEEFGR;EKQVCVMIHSGSR;EQLAQALFDHIPVGVGSQGIIPCK;GAPTGGFLPALK;GLGHQVATDALVAMEAAMSR;GLPQMGTLGAGNHYAEIQVVEEIYDAYAAR;GMQETWGSTCHGAGR;IEEHFVR;LIMEEAPESYK;LIMEEAPESYKDVSQVVQTCHDAGISR;MLHANATK;NNLQYQDVIR;QSPDDLDMHVVYDVSHNIAK;QVANVAALPGIVGK;QVCVMIHSGSR;QYTAQGGGR;SLLFDELR;SSIAFLAR;TNLQEEDVADKK;VGSPEGQDYLGAMCAAANYAWVNR
A0A125YNQ6	TGGT1_232610	Histone acetyltransferase subunit nua4 protein	1.14549	NA	0	0	43179000	0	0	0	54393000	44529000	7.7677	GWEGYISSSAK;LESDIQHIEAK;LFSLTSCTSR;LSTPSGAQDR;MPVLNEMISLQEKLESDIQHIEAK;PAFEATR
A0A125YNR1	TGGT1_216860	DEAD (Asp-Glu-Ala-Asp) box polypeptide DDX39	0.952324	0.145315	11529000000	10903000000	11108000000	10528000000	10383000000	10379000000	10753000000	10452000000	323.31	AIGDAGFEHPSEVQHETIPHAITGVDVLCQAK;CEVVYGGISIQK;DFFLKPELLR;DVQNIFMATPK;EIRDVCK;EIRDVCKR;EKGVEDVVVGR;ELAFQIK;ELAFQIKNEFDR;ELAFQIKNEFDRFSK;FEVHIAEMPQSIDASQYINQ;FMQSPVEVFIDDESK;FMQSPVEVFIDDESKLTLHGLLQYYVK;GKHLNAEK;GLAITFVASQDDTNVLNDVQTR;GNYVSIHASGFR;GNYVSIHASGFRDFFLKPELLR;GVEDVVVGR;IMVATDLFGR;INRYQQFK;KDVQNIFMATPK;KKQVMFFSATMNK;KLNDLLDTLEFNQVIIFVK;KQVMFFSATMNK;LLTECNFPSIAIHAGLDQEER;LNDLLDTLEFNQVIIFVK;…
A0A125YNR7	TGGT1_295360	Uncharacterized protein	0.86198	0.042208	640740000	661970000	638150000	620440000	493840000	568120000	580030000	565800000	323.31	CAAPPLDAK;FQSHGNMGDK;FQSHGNMGDKTEGWAPNLGMPR;GKNYWPVDYSGYPGDPAGGFR;GKNYWPVDYSGYPGDPAGGFRR;HSWGANELPAGQQGSPLAER;KLTTVSILWER;LTTVSILWER;MEQQQDELK;MEQQQDELKHSWGANELPAGQQGSPLAER;MNISFGADQVWNSDSGAR;MNISFGADQVWNSDSGARPSFSDVPFGR;NGYVDITNGEVEDVVPLGR;NYWPVDYSGYPGDPAGGFR;NYWPVDYSGYPGDPAGGFRR;PSFSDVPFGR;RGVYVGR;RVSIQITPER;SFVFSEEK;TEGWAPNLGMPR;TIVDEIQDR;TIVDEIQDRLCER;VAMANLPPR;VSIQITPER;YPGGAPRPTTCGTCGF
A0A125YNS1	TGGT1_240690	S-adenosylmethionine synthase	0.791148	0.0228634	613050000	697070000	574370000	644720000	477210000	482580000	503490000	537700000	303.25	ADLMEHVVK;ASVNYEQIVR;DTVKEIGYDDESK;DTVKEIGYDDESKGLDYK;EEEVGAGDQGHMFGYACDETEEFMPLSHSLATR;EIGYDDESK;EIGYDDESKGLDYK;FVIGGPHGDAGLTGR;FVIGGPHGDAGLTGRK;IVMENFDFRPGVILR;KIIIDTYGGWGAHGGGAFSGK;QGILPYIRPDGK;RVHTIVISTQHAPEASNEQLR;RVHTIVISTQHAPEASNEQLRADLMEHVVK;SLVANGFCK;SLVANGFCKR;TEEECAWEK;TGMIMIFGEITTK;TMNVVVAIEEQSPDIAQCVHVNK;TMNVVVAIEEQSPDIAQCVHVNKK;TQVTVEYEDR;TQVTVEYEDRNGVPVPK;VACETCAK;VHTIVISTQHAPEASNE…
A0A125YNT2	TGGT1_205330	Uncharacterized protein	1.17137	0.20455	94313000	115190000	87901000	78311000	103870000	116860000	108490000	110880000	117.9	EVGMVGVPQYFTK;EVGMVGVPQYFTKPTEDNMEDYK;EVGMVGVPQYFTKPTEDNMEDYKIFTIMGGGR;HEELSFEGENSWSQADTYFAR;IFTIMGGGR;SVITCCGK;SVITCCGKGE
A0A125YNT8	TGGT1_260630	DnaJ family Sec63 protein	1.05237	0.321868	452000000	439010000	458790000	451380000	451380000	515200000	450690000	478230000	323.31	AFYPSSYSK;AMQVEKEDDVEMR;AMQVEKEDDVEMREIIDQAVEPK;AYHPEEKPR;AYHPEEKPRPVWIHPEDLR;AYQALTDPVAK;CLVQGLDGR;DALDELLK;EIIDQAVEPK;ELGDFLK;ELGDFLKQDPEER;ELGDFLKQDPEERK;GLVDMSPDQQLDIQAFCHQVSR;GSVYIHCK;KAFYPSSYSK;KGLVDMSPDQQLDIQAFCHQVSR;KGSVYIHCK;KYAPNGVLVETLQFLTHYMAEGSR;LHHLMSDR;LKNFPEYLSASGESR;LRDALDELLK;MEATVFVEDEAEIVAGDFATCQVTLTR;NFPEYLSASGESR;NVNDPTSAAK;NYYLILGHMQR;PRPVWIHPEDLR;PVWIHPEDLR;RCLVQGLDGR;RVLN…
A0A125YNU6	TGGT1_226590	Putative cytochrome C oxidase subunit IIa	0.767855	0.522729	2727600000	2887400000	1170400000	2516100000	1702900000	1548000000	2034600000	1856700000	197.16	DLTTAETFHWEHAEAETPAQQIVSVNGR;DLTTAETFHWEHAEAETPAQQIVSVNGRK;DLVELFLVHQK;HHLNPDGTMR;MNVWGNHDLLMK;NIPFWPR;QWYWIYEVESPVDDEE
A0A125YNU7	TGGT1_309610	Uncharacterized protein	NA	NA	0	0	0	0	0	0	0	0	8.8106	MLGASPEVEVLADEGSAGCIASAGASELR;VAAAFQAR
A0A125YNW9	TGGT1_236890	Uncharacterized protein	1.51397	0.0986385	2012100000	2322500000	1169300000	1960700000	2720300000	2778500000	2571300000	3231100000	309.3	EIEAEFVDIPPDLE;EPSLRPLSQK;KQSNDADGEGEVDTGVAGR;KQYIHLDALNEDVEPEIK;QGVDAAR;QLQEFRDEQQR;QLQEFRDEQQREIEAEFVDIPPDLE;QSNDADGEGEVDTGVAGR;QTSMPTTHIGGLAGR;QYIHLDALNEDVEPEIK;QYIHLDALNEDVEPEIKEPSLRPLSQK;VHETVTNFLYR
A0A125YNX6	TGGT1_266140	Peptidase, M50 family protein	1.04371	0.681729	64150000	74332000	84675000	64736000	68990000	75938000	81934000	73614000	75.835	AMDDPTLQR;APPDLTPLAMQYFAVPYSQWR;EGQDPELGRPLR;GSILGCLR;SAAESHATDLQASGR;VPFFGHAVNVVAVTIFR;YMHPIPVPVDMR
A0A125YNX7	TGGT1_321660	Mannosyltransferase	1.27168	0.0877472	55506000	71856000	79207000	58480000	82201000	82128000	85389000	87340000	98.43	ASGTPTCSLDLTPHEAGSFELHGSPYALR;FSLDSPSVIALAPR;FWTGNKEER;IAFLDSLFPR;IPMGFLDCSPR;LHHLSALK;LPTQFPDKR;SLESTGNDEDKQPAHLR;SQQHISTNPAK;SSDAYSHVAEYSDPR;SVIHPALFAGLYWLLGR;SVVIQQLQASPLLDGDTHRPASK;VDDALLPMNWQQR;VSSVQPR;VSVEGELAR;VTLLDTGRPTEK;VVAHLQSLPEAASVFFLTSCHELPFYSHVHR;YGFAILR
A0A125YNY0	TGGT1_203630	Ribosomal protein RPL44	0.694105	0.0134235	12372000000	11885000000	10976000000	13557000000	8696000000	9413300000	7492600000	8263500000	93.642	CKSFELGAEK;CKSFELGAEKK;DSLVVQGK;DSLVVQGKR;GFGGQTKPIFR;GFGGQTKPIFRK;GKDSLVVQGK;GKDSLVVQGKR;IVLKLECTK;KGKDSLVVQGK;KIVLKLECTK;LRNTFCK;LRNTFCKGPK;NTFCKGPK;QKGFGGQTKPIFR;SFELGAEK;SFELGAEKK
A0A125YNY4	TGGT1_289750	Ribosomal-ubiquitin protein RPL40	0.805871	0.0986385	13508000000	14732000000	13327000000	16348000000	12146000000	13422000000	11045000000	10059000000	227.23	AKIQDKEGIPPDQQR;CGHSNQLRPK;EGIPPDQQR;ESTLHLVLR;IQDKEGIPPDQQR;LIFAGKQLEDGR;MQIFVKTLTGKTITLDVEPSDTIENVK;QLEDGRTLSDYNIQK;QLEDGRTLSDYNIQKESTLHLVLR;TITLDVEPSDTIENVK;TITLDVEPSDTIENVKAK;TLSDYNIQK;TLSDYNIQKESTLHLVLR;TLSDYNIQKESTLHLVLRLR;TLTGKTITLDVEPSDTIENVK
A0A125YNY7	TGGT1_254770	Ser/Thr phosphatase family protein	0.910368	0.564986	313230000	249090000	380830000	275830000	284600000	258000000	283300000	283820000	192	ANGVIFSHAGIPSDFAVLGLSK;DGSFFEWR;ICEELDK;ICEELDKTLGILDSEK;IIQLLGNHDVMNICGDFR;IYDYFASLSAQATEQGGK;LLLIDTGVSR;LTQQLREELANDCK;MVIGHTVQESGNIEVYCGGR;QFMDGGHYGNMLR;QGTDSEPNVR;QLNIPPLK;SFPLSIK;VYSMGQMTK;YAHPSETIEFGGALER;YVADSPR
A0A125YNZ7	TGGT1_218960	AP2 domain transcription factor AP2XII-1	0.804421	0.0465857	228150000	246320000	249810000	273780000	222560000	183860000	187280000	209160000	323.31	AAVAWAR;ACSPLQDFFR;AENLQGDK;AENLQGDKQVLLSK;AFDAFLADQK;AGEHDVVGEAGVWVAASEEEFGGFIIHR;ASLPWLDESDVLTDALLYR;ATKDDEDDERDLQR;AVDVDLK;AVDVDLKELTDR;AWAASWHIQGK;AWALAVCVR;AWLATWHDGVR;DAEKVEDEPVDYPK;DAEKVEDEPVDYPKLPDYEEVLGVTYAR;DFDAFVRPPGLTPFR;DGPGTSPEELR;DRAWLATWHDGVR;DSALASFAPTLAPGQESEYTR;DSHTGAGTPGGTDVADRR;EAAPEASR;EAERHEGISVK;EHLSDLSAFMPHLDAGR;ELLGGDRELGNAMDGAR;ETDAGAVSPDEVSR;ETLDVLLSDLYSVVAK;ETSSGASAAT…
A0A125YP00	TGGT1_209170	Uncharacterized protein	0.77787	0.0154971	219510000	210690000	236910000	213680000	157930000	166150000	190120000	170940000	319.45	AATESGDSQAAAAVLSIQESVR;AATESGDSQAAAAVLSIQESVRK;ADSTKVPIK;AHENEPEDMYVASMEQAR;APVLQPAPWLQLR;ELPGLDVR;FCSISVSGWILYAAHR;FWVLAANSK;GPDPFWSSPPVGSHQYWQLSVSPPR;IPPSTNPQFGQR;LAAAVQILR;LVDCDHLTFTAYSAK;LVDCDHLTFTAYSAKLQK;QNSQEALPAFSALFATVAK;SAALSGPPAETTATQES;SELAAGTGLR;TALHLEEETVDEK;TALHLEEETVDEKLVDCDHLTFTAYSAK;TLWPVFEQYR;TNPPLADLR;VRAPVLQPAPWLQLR;WTLANALVR
A0A125YP05	TGGT1_249850	GAP40 protein	1.00611	0.926019	3521800000	2525200000	3445600000	3212600000	3276700000	2994200000	3056200000	3455700000	161.83	FIGCGEEYMPMR;GNLLYNHQHIIGVALLPILCLVCGESR;LPTWQQIR;LPTWQQIRR;RTGQAPWR;STLQDIR;STLQDIRLPTWQQIR;STLQDIRLPTWQQIRR;TFCAYDVIMNAADVEAAR;TGQAPWR;TNCVATLPVTVSFAVVLHHVTR;VMHEVDGR
A0A125YP10	TGGT1_208030	Microneme protein MIC4	1.04101	0.800499	1381300000	1642300000	2476400000	1184500000	1396000000	1681500000	1885000000	1996100000	323.31	APTIGEPVPDVSLEQCAAQCK;AQTIGEVK;AQTIGEVKR;ASSLSECR;AVDGCTHFTYNDDSK;CQAEKECSHYTYNVK;CTHFTFNDNTR;CYLIGSGFSAHR;CYLIGSGFSAHRR;DREEADAVGSDDGLNAEATMANSPDFHDEVECVHTGNIGSK;ECSHYTYNVK;EFCDFGGSIR;EFCDFGGSIRDR;EGKPDLYDLTGGK;ERGVLGVTSGPK;GDKMQLYSSPGDR;GFSAFKER;GKPQFYK;GRGFSAFKER;GVLGVTSGPK;KTGVTGVTVGPR;LDLSCVHSDNK;LDLSCVHSDNKGSR;LEPHVPGFLQGFTDITPAGDDVSANVTSSEPAK;MCYLKGDK;MQLYSSPGDR;NDVDGVVSGPYTFCDNGENLQVLEAK;…
A0A125YP12	TGGT1_273760	Heat shock protein HSP70	0.905997	0.199374	14633000000	12354000000	14108000000	14116000000	12804000000	13470000000	11656000000	12091000000	323.31	ADSPAVGIDLGTTYSCVGVWK;AEDEQNKHRVEAK;AIQEALDWLDK;AIQEALDWLDKNQLAEK;AIQEALDWLDKNQLAEKEEFEAK;ARFEELCMDYFR;ATAGDTHLGGEDFDNR;ATAGDTHLGGEDFDNRLVDFCVQDFK;ATAGDTHLGGEDFDNRLVDFCVQDFKR;DAGTIAGLSVLR;DISTNSR;DKISSEDRDTANK;DNNLLGK;EAVITVPAYFNDSQR;EIAEAYLGK;EIAEAYLGKEVK;EVESVCTPIITK;EVKEAVITVPAYFNDSQR;FDDPSVQSDMK;FDDPSVQSDMKHWPFK;FEELCMDYFR;GKDISTNSR;GVPQIEVTFDIDANGIMNVTAQDK;GVTSSQVQDLLLLDVAPLSLGLETAGGVMTK;IIN…
A0A125YP21	TGGT1_269780	Putative ADP-ribosylation factor	0.825088	0.213423	126810000	119810000	141790000	115140000	111000000	113330000	77383000	113760000	13.172	AFFHEIVVR;ASGFDSGASLYK;EGDRDPQWGEALNFLFQHFAK;LAWFVVDAK;LGLLEAEDTTAASR;TLHLWDLSGNPALQR
A0A125YP28	TGGT1_286790	Nuclear factor NF2	1.01346	0.862859	323410000	338830000	248640000	280390000	292190000	314590000	298600000	301920000	323.31	AEGETMAAGEDER;AMCTELDTSEPR;EDRESSEVKAEGETMAAGEDER;ELDASSELPQLPVQTPLGNSAEVAADR;ESSEVKAEGETMAAGEDER;GLSADSDDASDKVSETKS;LEAPDEK;LEEVSTELSNK;LEEVSTELSNKENELMR;MFGALAGHLQR;NMEVFIGTEAQPTLFWAPAK;QLLMEQSTDLAHK;QQEQLRLEEVSTELSNKENELMR;RMFGALAGHLQR;RPPGELFSLDKPEASAPSLPQK;RQLLMEQSTDLAHK;RQQEQLR;TKIEHIEETDYTYRPQGSAAGR;VTYSFEGEEFQVEK
A0A125YP34	TGGT1_201260	Sugar transporter ST3	NA	NA	0	0	0	0	0	0	0	0	19.392	ALGEQESHAGAIIMQQEQR;GNRLPHVSPPRPLR;ILTPCSGR;IPEQVIR;LPHVSPPRPLR
A0A125YP37	TGGT1_234530	Uncharacterized protein	NA	NA	0	0	0	0	0	0	0	0	5.0556	ALCLAPFNASDFK;GPAPDAAPLSDNAWTGR
A0A125YP42	TGGT1_298600	Leucine zipper-like transcriptional regulator	NA	NA	0	0	0	0	0	0	0	0	1.8934	LSDFFCFHIPTR;PLISHSTLLYEVYMR
A0A125YP58	TGGT1_211040	Protein transport protein Sec61 subunit beta	0.835556	0.0199038	5993000000	6162200000	6112500000	6516400000	5556000000	5264100000	5115400000	4773000000	194.93	FYTDDTPGLK;GVPASSQGILR;MVGTNAPSAQASSAQHVGGAR;RVTAGGGASSAAGQR;SRGVPASSQGILR;VGTNAPSAQASSAQHVGGAR;VHQTYGGEN;VTAGGGASSAAGQR
A0A125YP61	TGGT1_321500	RNA recognition motif-containing protein	0.884765	0.0618924	10765000000	11455000000	9788300000	11030000000	9743400000	9645800000	9152200000	9537400000	323.31	AAGQWKEYFTQDGR;EAVIIRDK;EEALHAVR;EYFTQDGR;FAFKEEALHAVR;GEEQYVQHLLQPQNNPQGPR;GFAFVSYDNVESAATAVNNMNGFMAGGK;GFAFVSYDNVESAATAVNNMNGFMAGGKR;GNAGGMQQQWGSGYSQGGGVYGGSGGQQR;HKNSAFIK;HTFEGCTR;HTFEGCTRPVEVR;ILEQSMGPITVK;KGEEQYVQHLLQPQNNPQGPR;LFIGSIPR;LGFATSSCEPGQDQAK;MDSIAAADAAIR;MEGAIPQAGEMENGATVGAPVSGVPR;MEGAIPQAGEMENGATVGAPVSGVPRPAGHMAPR;PAGHMAPR;QFFSTYGTVEEVFVMK;QFFSTYGTVEEVFVMKDNVQNTGK;QQQMMNQQAMGGPQG…
A0A125YP66	TGGT1_270320	Protein phosphatase 2C domain-containing protein	1.11649	0.130722	467920000	417980000	439400000	454780000	475330000	520280000	457490000	534340000	323.31	ACLSLDAEIIR;ACLSLDAEIIRK;AFGDSDFK;AGGSVETFDVPR;AGGSVETFDVPRVDGVLALSR;AHEETFVPLEK;ATLIHSDGGLTR;AVFDGHAGEATSQYCAK;DHKPNQPTEASR;DLTVAEMQR;ESSEDEEERLLFADR;ESSEDEEERLLFADRR;HVAGSTGIIVAIER;IKAVFDGHAGEATSQYCAK;KACLSLDAEIIR;KACLSLDAEIIRK;KVITVNEWYTTTVAATMLGR;LIQEEEEAEHPELVGR;LIQEEEEAEHPELVGRYPR;LLFADRR;LNFSPMMALK;LSAPVVENVVGR;LSEFTFAEVK;LSEFTFAEVKK;LSKDHKPNQPTEASR;MNPNLPPEEQKVIAVPDVR;NAAMDHVHR;RPSDAEDDSV…
A0A125YP70	TGGT1_290040	Putative macrophage migration inhibitory factor	1.07348	0.500002	7721800000	6139900000	6852300000	6195900000	8183100000	6556000000	7035400000	7112800000	239.14	AVADALGK;AVADALGKPLSYVMVGYSQTGQMR;CMIFCPVAATPAQQDALLK;CMIFCPVAATPAQQDALLKDAEK;FGGSSDPCAFIR;IAAALSAACER;IYTTFTNK;PKCMIFCPVAATPAQQDALLK;PKCMIFCPVAATPAQQDALLKDAEK;PLSYVMVGYSQTGQMR;SPSEWAMGDR;SPSEWAMGDRTFG;VASIGGITSSTNCK
A0A125YP74	TGGT1_291080	TATA-box binding protein TBP1	0.77723	0.0428869	110490000	120570000	96218000	98457000	74118000	89482000	83541000	83753000	102.77	AATGGAWASQTGSSQTAQDSK;AIDTNSDANETEK;ALGNSVYNPEEFHSVR;ELHVDYEPERFPGAR;GAAPFVHAPAPTGLGGWSATEDEENRELIAER;MMGTGANSVEELRR;VSNILGSYTFSSPISLHALAALR
A0A125YP76	TGGT1_305590	ABC transporter transmembrane region domain-containing protein	0.955217	0.451627	45731000	39199000	42560000	41146000	42676000	38301000	39926000	40181000	161.3	AALAVSLHAPR;ASVASQSGSAFPFLPVQR;DGYTEDGSLR;DLERGDESIFLAPSVFR;DTIFALR;EARPEETACAGAQK;ENIVFNQTVDETLYR;GAILLDGTR;GDAQDVVSSHPLSDVQVR;GLVCVGEK;ILHWGSSSWASIR;IVADGEAAQGGR;KIAEAENQAAR;KSAFCLSSR;KVPLTFDSAGVFGK;LGLQLVGVEVR;LLGWEDIAECNIKR;LLQLDVTDASGFHR;MNISVGCLEDGR;NAAHATDAAPASPVDEK;NLMVNEQAASGQVK;QVIGVLPQNPITFK;RPGFHYVPR;RQELLSDLR;RQELLSDLRR;SEETIDGVLR;SLYDNQAALDKK;TLHDWSLQLR;VHEGTPAEASGVSTAAQAQDVVEEAR;VI…
A0A125YP80	TGGT1_300200	Histone H2A	1.11005	0.142113	14656000000	13824000000	14246000000	15137000000	17869000000	15952000000	15449000000	14961000000	323.31	AGLQFPVGR;ATIAGGGVIPHIHK;GDEELDTLIK;GDEELDTLIKATIAGGGVIPHIHK;GPSTQPMK;GPSTQPMKK;HLQLAIR;HLQLAIRGDEELDTLIK;HLQLAIRGDEELDTLIKATIAGGGVIPHIHK;VGSTAAVYASAILEYLTAEVLELAGNASK
A0A125YP89	TGGT1_293260	Protein-serine/threonine kinase	1.08717	NA	0	0	121970000	0	117810000	160000000	108350000	144250000	3.6619	AALDAQELSLHHLGVAPPVEIFVSEPR;AFLLAASR;APLAGNLR;LEVRPLSR
A0A125YP90	TGGT1_271970	Glideosome-associated protein with multiple-membrane spans GAPM3	0.889829	0.317022	2859500000	2958300000	3519800000	2661900000	3021100000	2651900000	2566000000	2438500000	101.11	GPCVDLPGFLCCGASGNSYFLR;IFFSYIR;LATFLDLLSSIMQFIFYLYIAK;MSPYYPAEETGASAPLTAAGSMVMGGMK;QEGFDDPRPSLR;SQTSMLA;WYAHFLEGGSER
A0A125YP95	TGGT1_214810	Uncharacterized protein	1.52912	0.0410826	63287000	63272000	84289000	70116000	121970000	84279000	103930000	119450000	95.668	AENSLPVGPNTPGPLPVGGISGNGSQNR;AGFGNQEAR;DFLHLPSLQKPQTGAVAVDR;GESNPVSVTATQYGNPR;GQFAVSQLHGVFLSLQR;LEGVLGGTLDGSGNSLGGQK
A0A125YPA5	TGGT1_318510	Putative N-ethylmaleimide-sensitive fusion protein	1.16631	0.0610421	355690000	351350000	414110000	361930000	408480000	459390000	420150000	441710000	323.31	AAEDEYR;AAEDEYRK;AFNVSLQVPLVR;AFVLTTVK;AFVLTTVKLPSKDVAFTNCAYVNPR;AREPVIVNGPEILNK;DEVALRPFQLPADR;DLSKPTDVETIK;DSENTQVLSILLHGPPGSGK;DVAFTNCAYVNPR;EAQFPFMK;EFSKPGPIK;EMLPFEGTSR;EPVIVNGPEILNK;FSNAVLQALVVLVK;FSNAVLQALVVLVKK;GMLLYGPPGTGK;GSNPSSAGVNDSIVNQLLSK;HVFPPEEISLVCESGK;IDGVEALNNILLIGMTNR;IDGVEALNNILLIGMTNRLDMIDEALLRPGR;IFPPAIVQEMGIK;IQILSIHTK;IQLRDEVALRPFQLPADR;IVVHDDKLEEEFR;KLGDNASLHIIIFDEIDAICK…
A0A125YPA9	TGGT1_301130	Uncharacterized protein	1.13044	0.467271	315530000	248120000	283310000	198680000	330900000	245080000	310790000	295260000	69.893	ATTIEIEHDK;EFDTDAAPAFSSQTSQK;QAQAATPEAVPLQSMAEAGGTENR;QAQAATPEAVPLQSMAEAGGTENRR;REFDTDAAPAFSSQTSQK
A0A125YPD3	TGGT1_265790	Uncharacterized protein	0.783189	0.106727	0	33162000	27303000	0	23169000	23644000	22078000	25820000	2.8082	EAAAIQYR;KLKDQAQMR;LKDQAQMR;VSDVTTR
A0A125YPD5	TGGT1_266750	Putative transporter/permease protein	1.09039	0.601815	35748000	34670000	33591000	24244000	28727000	40132000	34378000	36609000	39.913	FSELVIDPVR;GMILSTLDIINQLLKK;GQAGGDLLR;LSECDWR;QKLSECDWRR;SEDKPTPDVASEASPTSIEDGEEK
A0A125YPG5	TGGT1_258210	DNA-directed RNA polymerase subunit beta	0.686871	0.0027927	304990000	292580000	312410000	297830000	215620000	222510000	200550000	190930000	323.31	AFYIGYMVHR;ALGCISDRDILLR;AMRPLFVVDEGTR;AMRPLFVVDEGTRDLVMK;ARGPVTMLTR;CDISSETSIVR;CHLEELQR;DCSLCLR;DLPEHDLADVGECAYDQGGYFIINGGEK;DSAGVYAQTR;EGMQATSGFAVK;EVLPHVGTEVGCENK;EVLPHVGTEVGCENKK;FGWVAEVR;GDYSKLDADGLVEPGSR;GGRPGGQIVAALPYIR;GGSGGYGEPSYGAEGVGTR;GPTVGAQR;GPVTMLTR;GTIGITYR;HLPSLIFFGPTYYQR;HLWPYEAR;HMVDDKIHAR;INQDDRDHFGK;INQDDRDHFGKK;IPQTGDKFASR;IQEIIDEHPPIEIRPTPQYRPEEEVESNVIYR;ISQICIPYACK;KGGRPG…
A0A125YPH1	TGGT1_270140	Putative splicing factor DIM1	0.768013	0.202273	824420000	609810000	599890000	518440000	594730000	402530000	438500000	524640000	207.27	FGHDYDPECMK;FGHDYDPECMKMDEQLYK;GLVISPK;HMMIDLGTGNNNK;INWALNNK;MDEQLYK;QELIDIIECIYR;SYMLQHLHSGWQVDQAILTEEER;SYMLQHLHSGWQVDQAILTEEERLVCIR
A0A125YPH2	TGGT1_227290	Histone deacetylase	0.881966	0.308245	344420000	428580000	472440000	370370000	329960000	352470000	372730000	369930000	323.31	AAGATAHTAANAPYR;CVDVYRPGAIVLQCGADSLTGDR;CWAYETGVVLDR;EFSLQLK;EMSPHVPLNDYYDYYAPDFQLHLTPSSIPNSNSPEHLEK;FGDFFPGTGDVTDVGASQGK;GHAACVAFVK;HMEVYRPHK;KLNHHQADICVNWSGGLHHAK;LNHHQADICVNWSGGLHHAK;MAHALVLSYDLYK;NFNVGEATDCPVFDGLFTFQQACAGASIDAAK;SIEPELCLFHSSDYISFLSSVSPENYK;SLDIPLLVLGGGGYTIR;VAYFYDPDIGSYYYGPGHPMKPQR;VMTVSFHK;VMYIDIDIHHGDGVEEAFYVSHR;YYAVNVPLNDGMDDDSFVALFKPVITK
A0A125YPH6	TGGT1_294050	Uncharacterized protein	1.14072	0.396838	78229000	111270000	82805000	100640000	125970000	94599000	108470000	96387000	108.06	APSLGVQENLSPASDCPLCHLFR;EGWNELEADPKK;ELPGSPGAAAGAESGKR;ESHLGAAPVHDLR;GASSQWQEFR;IVEDDGQADEGGGSER;SGTAAEANVTSSGQHEK;VLPDVQLYNVPLRPEACVFLPLPAFFLAPR
A0A125YPI4	TGGT1_291040	Lactate dehydrogenase LDH2	NA	NA	0	0	0	0	0	0	0	0	38.256	ALDDSQATSIADTNVSVTSANQYEK;DIQATVIGTHGDHMLPLAR;ELADVVLFDVVTGMPEGK;FIADQLEISPR;IAGSDVVIITAGLTK;LAEIVER;NDLLPFNAK;SVDDVVELNK;YVTVNGFPLR
A0A125YPJ0	TGGT1_219800	Vacuolar proton pump subunit B	1.03715	0.67484	2138300000	2458200000	2345500000	2643500000	2706300000	2270500000	2536200000	2428600000	323.31	ADAALAHAAAASR;AFNGSGKPIDR;AFNGSGKPIDRGPR;AVVGEEALSPDDLLYLEFTDK;AVVGEEALSPDDLLYLEFTDKFENR;AVVQVFEGTSGIDTR;DHSNENFAVVFGAMGVNMETAR;DKYLEEQER;DKYLEEQERNDK;DVKDHSNENFAVVFGAMGVNMETAR;EDHPQVSDQLYANYAIGQDTR;EEVPGRR;EGQVLEVR;EMHVFVILTDMTAYADALR;EMIQTGISAIDVMNSVVR;FFRQDFEENGSMER;FPMYNEIVNIHLGDGSVR;GMTREDHPQVSDQLYANYAIGQDTR;GQKIPLFSAAGLPHNEIGAQICR;GYPGYMYTDLSTIYER;IFPEDMLK;IFPEDMLKK;IKEEELR;IKEEELRK;IPLFSAA…
A0A125YPJ2	TGGT1_215130	AP complex subunit sigma	0.861751	0.300287	171340000	162240000	122690000	143300000	135980000	144480000	122410000	113810000	41.114	AVIVVNNHGKPR;FYDGTPHEK;KLVDSEASLFAAA;LVDSEASLFAAA;TYQVVSQRPGDSSCCFAEDKELFGPETK
A0A125YPK4	TGGT1_293580	Prefoldin subunit protein	1.0004	0.998566	1568100000	1284800000	1442100000	1387000000	1540100000	1288500000	1332200000	1523500000	323.31	ALAAASSASASSDQK;ALAAASSASASSDQKR;ALAAASSASASSDQKREDGAGAAGLAELEK;EDGAGAAGLAELEK;EDGAGAAGLAELEKK;EDGAGAAGLAELEKKEWTVPELQQALHR;EKVILVSK;EWTVPELQQALHR;IQDLQQDTSEHR;IQDLQQDTSEHRLVLDAFAK;KEWTVPELQQALHR;KYLQLTGQAAPAAGK;KYLQLTGQAAPAAGKDAAPASK;LVLDAFAK;MVGGVLVQR;NLETLLATHSLYTR;NLETLLATHSLYTRK;QKVDATLELLEK;QKVDATLELLEKNLETLLATHSLYTR;REDGAGAAGLAELEK;REDGAGAAGLAELEKK;TVGEVKPALEEHK;TVGEVKPALEEHKQK;VADDKEVSGSS…
A0A125YPK7	TGGT1_227840	Memo family protein	0.89591	0.210618	1338800000	1349200000	1439200000	1302700000	1331600000	1115800000	1088400000	1328900000	323.31	AAHAGSWYSSDPGELTQLFDR;ALRPYFLQEGNLFVFSSDFCHWGR;AYATPLGDISLDTAVLETLR;CLATAEK;CLATAEKTEENVIALICPHAGYAYCAR;EGAALIEQQDPAGFQEYYER;GKSFTLVPIVVGDLRPSGHAAVAK;IGILDKEGAALIEQQDPAGFQEYYER;LFETLALR;LFETLALRDDEEEHSIEMQLPFLR;QVSPENVR;RAAHAGSWYSSDPGELTQLFDR;RVFVLGPSHHVFLPGCALPASSVR;SFTLVPIVVGDLRPSGHAAVAK;TAAWAWR;TEENVIALICPHAGYAYCAR;TGNTICGHNPISIFLHLLEASGR;TGNTICGHNPISIFLHLLEASGRPR;VFVLGPSHHVFLPGCALPASSVR;YSYLP…
A0A125YPM4	TGGT1_316360	Uncharacterized protein	0.819658	0.145806	235910000	272810000	239020000	326220000	234410000	201130000	225950000	218790000	122.88	AAFSAALAATR;ALDGAILASTFPLTVEETQGIAAIFDSDRFTAVGK;AYLGLIPPIAVPPLYEK;ELLSLLLQQQDWK;ELLSLLLQQQDWKDAAVFR;GILLQGER;GILLQGERYEVFCFHPPLIYGR;GSGANSEGIALVR;RGSGANSEGIALVR;SSSPSVGPVSSAAGR;YEVFCFHPPLIYGR
A0A125YPN5	TGGT1_234505	Putative phenylalanyl-tRNA synthetase alpha chain A	1.039	0.816005	765670000	1010300000	706110000	1143000000	1142500000	821470000	932690000	869800000	323.31	ADVASAALMDDFLQVLNK;AGFGSEADVAVSNAMK;ALQDLKK;DGNQDDAAALFK;DVQDTFFLQAPK;EFGLQPVVSTLALAENSEYGGK;EGSPEFR;EYNFFAAGK;EYNFFAAGKR;FKPAYNPYTEPSMEIFGYHAGLK;FKPAYNPYTEPSMEIFGYHAGLKR;FSLHLMKPVADLTAELLIGDAWEK;GAVHPLMQVMK;GGHGSIGWQYEWSEEESMGNILR;GLTIGHLMGVMETFYK;GNEEASLDVAAIK;IPQAYFNSVK;KFFSIDR;LLHINKVPESDNVK;LVAWLQQR;MLYGLAQEYK;MLYGLAQEYKK;NETLDATHLAEFHQVEGLVADR;PVADLTAELLIGDAWEK;QIGIEQLK;QLSELTATASPEK;RGAVHP…
A0A125YPN8	TGGT1_216050	Tetratricopeptide repeat-containing protein	1.20333	0.0228163	262320000	238510000	246350000	234290000	271830000	312280000	293890000	303030000	323.31	AAPDTQVPQSPDAASEGR;AAYEGDLSR;AAYEGDLSRLEQLLLDFSSSETGHSSK;AGQALVALGDHAEAAQLYWQALMR;AGQALVALGDHAEAAQLYWQALMRDPGNKDISR;AIALDPEWVR;ALEHAER;ALLAAGADANVVTQGATAFDLALR;ALLAAGADANVVTQGATAFDLALRYGHLATAALLK;ANAQFLLDNGANPDGEAK;AQLAELFK;AVLHANSCLMLLNLK;DEAEETPLLLLLK;DPGNKDISR;EAGGQAFEANR;EAMEREDVPR;EAMEREDVPRR;GDSVQCALPPPLVFASSAGHAETVEMLLR;GKNAHETNSAGAAFAGEYEAEEKPAELSEDQK;KKQANELVAQSK;KREGLLDLLQLLLDR;KVFASTLA…
A0A125YPP2	TGGT1_250810	Ribosomal protein RPL35	0.665659	0.00458851	13715000000	13646000000	12445000000	14563000000	9162800000	9806300000	8122800000	9099300000	11.735	FIPNDLR;KFIPNDLR;LTASQTR;QLEDLKK;QLEDLKKELAQLR;RLTASQTR;SQKELVK;VLTVYTQK;VLTVYTQKQR;VLTVYTQKQREEAR;VTGSAASKLSK
A0A125YPP8	TGGT1_208560	Carrier superfamily protein	1.63607	0.0326949	356420000	352890000	216310000	340180000	494330000	526920000	518580000	531110000	323.31	AADALVPR;AASPQEALTTVLR;AASPQEALTTVLRDDPSILK;ALYEIAEQR;AQGVSFK;DLLAHGMQGPVDAMR;DSPQSSLKPSEGK;EHAVEAVQATENSVVK;EHAVEAVQATENSVVKR;EQADITAEQTGTYR;GFYAQVLR;GLATRLTNLR;GTSGEADHDDGQTPDTR;GVLSGWFR;GVTSPLASATR;IQEAGNSLCCLR;LAIQSLLYPIDVVR;LFLSAVAADSVGSMYK;LGLREDVECSPDEDGTLASNSFDSSDGEPATETAR;LLSHHAGKLPTVAK;LQGLLGVCR;LSAGKDSPQSSLK;LSAGKDSPQSSLKPSEGK;LTSTVVTR;MLVAGPCNALSALLFER;QGDAQLKEQADITAEQTGTYR;QQAEQSSEGR…
A0A125YPQ1	TGGT1_248660	Uncharacterized protein	0.95831	0.938146	85000000	104280000	148560000	80676000	105900000	0	80521000	114380000	4.4512	DLAELIR;FIWDKYNWHAFFLR;LYEHYVKK;YNWHAFFLR
A0A125YPQ4	TGGT1_208440	Uncharacterized protein	1.16242	0.155886	3349900000	3066500000	2486100000	3309100000	3633000000	3540900000	3531800000	3489300000	101.57	HLFATNFK;IHGAVWR;MKHLFATNFK;NPLLQDAAPTK;SELIFMAGNALGYCTER;YAYALPK
A0A125YPQ6	TGGT1_249250	Ribosomal protein RPL35A	0.65388	0.00619579	6093100000	5401500000	5462700000	5179800000	4097200000	3428500000	3279100000	3670200000	323.31	DTQFYLGK;DTQFYLGKR;FRSNLPPSSIAGR;GIVLGYK;GIVLGYKR;IRRPHGNGGIVR;KDTQFYLGK;KDTQFYLGKR;LYVRGIVLGYKR;RPHGNGGIVR;RVAYVYK;SKVNQYPSCSLLQLEGVNDR;SKVNQYPSCSLLQLEGVNDRK;SNLPPSSIAGR;SNLPPSSIAGRVRVFLYPSNI;VFLYPSNI;VNQYPSCSLLQLEGVNDR;VNQYPSCSLLQLEGVNDRK;VNQYPSCSLLQLEGVNDRKDTQFYLGK;VRVFLYPSNI
A0A125YPS4	TGGT1_263990	Uncharacterized protein	0.981061	0.925202	1132300000	920780000	902960000	1211000000	1104000000	953520000	996000000	1034600000	33.237	DISSMFHR;EAYNSMAK;GVAGAEQVR;QAEDDQRYK;RVSVAEVLESDPAFR;VPSILTK;VSVAEVLESDPAFR;YKQLQYGR;YRDISSMFHR
A0A125YPS7	TGGT1_294790	Uncharacterized protein	0.92068	0.614649	819840000	554920000	807830000	745060000	666240000	635300000	690520000	703370000	319.36	DVEALNHTVTEEYQNIEQLR;EAPEAQPEKQEEPSKNEAQEAK;GLSAEQHIR;GMMQEVQHTLDGVNAVVSITELMGK;KDVEALNHTVTEEYQNIEQLR;NPEELTDDDFK;QDDTVIGEGK;QDDTVIGEGKNPEELTDDDFK;QDDTVIGEGKNPEELTDDDFKQMSTSQGLSILFSQGK;QLQDAQTAVLR;QMSTSQGLSILFSQGK;SQLNYLIPLNR
A0A125YPT4	TGGT1_276930	Uncharacterized protein	0.785511	0.130191	2400700000	2417600000	1822000000	2674400000	1908900000	1858500000	1591200000	1958200000	323.31	AMAFFEPK;AMAFFEPKK;CGDMAVSSATHPESIDRPAVAETVSR;ELFLGSAR;ESGGYLLFHPASNGTLFLVWSER;ESGGYLLFHPASNGTLFLVWSEREVDK;EVDKAMAFFEPK;EVDKAMAFFEPKK;FKVNGGRQEIFR;GLPDCLR;GLPDCLRKPK;KLTQTQTLSTSGVVAIGCVPMAQTTFDVR;KNYYEGWCQFFK;LLAGADTAPLK;LLAGADTAPLKVTVAFLYGTTVK;LLAGADTAPLKVTVAFLYGTTVKK;LTQTQTLSTSGVVAIGCVPMAQTTFDVR;NLLNDKK;NLLNDKKNYYEGWCQFFK;NYYEGWCQFFK;QSGAALAL;TAVEFNGECR;VNGGRQEIFR;VTVAFLYGTTVK;VTVAFLYGTTVKK
A0A125YPT7	TGGT1_240070	RNA recognition motif-containing protein	NA	NA	0	0	0	46942000	0	0	0	0	13.673	ADALAGDLSLPR;ASPAAPPSR;EYVDQLGHPDIPELNAAQTPPPPGVGAK;HFAPFGNVISCK;SGFGFVSYDNQASAIAAIR;TGISGREEGEK
A0A125YPT8	TGGT1_221510	Uncharacterized protein	0.781177	0.418984	1665400000	1453000000	798220000	1454200000	1182700000	861360000	1052700000	1098800000	256.84	DGTCIPVMGLYILDVVDKPTPLHQFVEPPLLK;ETDDLAHR;FKETDDLAHR;KSDDWVIEETNFCLGR;LRDGTCIPVMGLYILDVVDKPTPLHQFVEPPLLK;SDDWVIEETNFCLGR;VLHVMDSQLVK;WTWDHTYSEAYEDKPSAEASPK
A0A125YPU8	TGGT1_289550	WD domain, G-beta repeat-containing protein	1.00035	0.996886	86076000	99303000	83362000	98429000	88137000	90819000	84593000	103750000	169.52	AALNPTSYVLASQELSELR;AALVDVR;AANAALVWSLR;GAASGLADSSIKDLMVTSGIDGVAK;KPDSVMYAPLK;LWDLTNGACLHTYR;QTQSGEAQGSAASTHSTESNDSHEGPVMCLHVSPIK;SGAPSLVFER;SLKDTLLK;SQILASGSADETVR;STISAVCWVPR;WHPVEEAVLLSASYDRR
A0A125YPV3	TGGT1_256760	Pyruvate kinase	1.28863	0.114314	4290400000	6184500000	5123300000	6114400000	7350800000	6534400000	7775000000	6319200000	323.31	AAVETAECVNAAIILALTETGQTAR;AEAADVANAVLDGTDCVMLSGETANGEFPVITVETMAR;AMCLAVPPPISTQEAVAR;ASKQPQTLSAGAVESGR;CNVVGKPVITATQMLESMIK;CNVVGKPVITATQMLESMIKNPR;DHKPITLQQGATLK;DKHDILNFGIPMGCNFIAASFVQSADDVR;EEVAGSSNLLK;ELVTEGESIVAVHGMK;ELVTEGESIVAVHGMKEEVAGSSNLLK;ERELVTEGESIVAVHGMK;ERELVTEGESIVAVHGMKEEVAGSSNLLK;GDLGMEIPPEK;GVTTMQVPSFQGTDHVIR;HDILNFGIPMGCNFIAASFVQSADDVR;ICYEAETCVDYPALYR;IENVEGLVNFDEILAEADGIMIAR;…
A0A125YPV8	TGGT1_285230	PRP38 family protein	1.017	0.847125	180920000	159020000	131250000	177640000	159420000	159840000	165830000	174770000	236.5	ALATGKDYAR;APSTLFCCLYK;ELKQQEDDDGMKR;FVAGASVLACSK;FYGAPAAPPAALPHR;LNNPSQSSR;MQQLMER;NLYGTQLMAMDEHR;NLYGTQLMAMDEHRR;NMVEMTDSTTYNVNALLR;NTADIDRFVAGASVLACSK;QLEQLLDYSDSPYVR;SAPVSSSLNEPSSTTPK;SAPVSSSLNEPSSTTPKEPSHEHLK;SAPVSSSLNEPSSTTPKEPSHEHLKK;SFAQQLGILQK;SFAQQLGILQKR;SNILSSEYFK;SSAEATSDNPR;TQDGELPTVMR;TQHDLLK;TTTMGEYVESLIMEDKYFNTVLPR;TVPEVVDEITQYAQHAEPYCSGSSR;WYEQYFLDDEVFAASSDTKR;YVHPPEK
A0A125YPW3	TGGT1_262720	Putative eukaryotic initiation factor-1A	0.841518	0.271007	5213200000	4314700000	3406000000	3911500000	3831500000	3454600000	3254200000	3635400000	167.4	DFQNDKGDVIAK;EDGQEYGQVLR;ELQYKEDGQEYGQVLR;LEAYCFDGVK;LEAYCFDGVKR;LLKQYGELPANAK;MLGNGRLEAYCFDGVK;MLGNGRLEAYCFDGVKR;QYGELPANAK;RVWVNSGDIVLVSLR;VWVNSGDIVLVSLR;VWVNSGDIVLVSLRDFQNDKGDVIAK;YNPDEAR
A0A125YPW7	TGGT1_262140	Protein phosphatase methylesterase 1	0.623078	0.00157622	184100000	199290000	173970000	189770000	114400000	114740000	112720000	123660000	169.06	ACSPFIPVAPLPGLK;ACSPFIPVAPLPGLKR;ALGPQVR;AVLEERDEEEGSER;CIAYDAR;EISPGHEDDVVWTWR;ELMIAHMQGK;FQVQLVPYSGHVVEEDQPQEVANVLLNFISR;GHGETRCEEDTDFSAAR;LPALHGLVVVDVVEGTAMAALPHMASFIK;LVSDGLAVVEFYCR;NELNPADPAKDER;QIYESIHK;RLPTVFTSPR;SADPCIIIVGHSMGGAIATR;SGTLKNEESAR;VLICAGNDR;VLICAGNDRLDR;VSLPSQLVQTR;WAEAPAAEAGDSK;WSDYWEVQEDIHPTENPNDSFR;YRLDQSSVQPWR
A0A125YPX1	TGGT1_269330	Uncharacterized protein	0.768513	0.103556	54806000	56557000	68868000	57934000	58085000	40992000	43295000	40661000	21.043	ALLELCR;FDPLLAIVR;GEALFILR;LESQFLALAESVEK;RVEAAEPATLGR;SGLDDEDTLTVPR;VALVLEGSAIGSR;VEAAEPATLGR
A0A125YPX4	TGGT1_300260	Threonyl-tRNA synthetase family protein	0.919262	0.132919	1594400000	1609000000	1635400000	1512600000	1509800000	1528900000	1462800000	1337100000	323.31	AALEETGRPWQLNPGDGAFYGPK;ADKTVTVR;AEALELFADNPFK;AEALELFADNPFKVQLIASK;AILGSIER;AVWDSAEAALK;AVWDSAEAALKAALEETGR;DVLHSCGYEVGLDVSNNTVNK;DVLHSCGYEVGLDVSNNTVNKK;EAQLQQWNYLLVVGEK;EAQLQQWNYLLVVGEKER;EDQAFRR;EISIELPDGSK;EISIELPDGSKK;ENMYLFDVEGK;ENMYLFDVEGKEWGLKPMNCPGHCIMFK;EWGLKPMNCPGHCIMFK;FDSDEAK;FQQDDAHIFCR;FRGFQEVISPNIFSCDLWK;GFQEVISPNIFSCDLWK;GLAEASLVAK;GPHIPSTGK;GTVAALATEEK;GTVAALATEEKIGDPHFQVSENSPFL…
A0A125YPX8	TGGT1_288360	Tryptophanyl-tRNA synthetase (TrpRS2)	1.45599	0.00540316	6130700000	5970600000	5960200000	5811100000	8197900000	10011000000	8359300000	8190000000	323.31	AHHLLRR;AILIKELQALVLGHQER;AILIKELQALVLGHQERR;AKVTDDMVR;AQVLPPSGVEGDDFGEGDDDQTITPWDVQAAEGGIDYNK;CLIPQAIDQDPYFR;CSITLGPIEVEPTAAEEALLK;DIIACGFDPDK;DIIACGFDPDKTFIFSDLSYIQHLYPVILEIQK;DIIACGFDPDKTFIFSDLSYIQHLYPVILEIQKK;DLNLLLDSLEK;DLNLLLDSLEKR;DSLTLEETHR;EDGPGSEGLSGPGFYLYTGR;ELQALVLGHQER;ELQALVLGHQERR;FGCSSITPELISR;FIPALQGFK;FLFKDSLTLEETHR;GAACIALSLK;GAACIALSLKTAR;GADLDIDIPFQYLTFILNDDDQLKEIGEK;GADLDIDI…
A0A125YPY9	TGGT1_231630	Alveolin domain containing intermediate filament IMC4	0.93529	0.526331	4642200000	3657100000	4474400000	3880700000	3809600000	4300100000	3833700000	3633300000	323.31	DVVVEKPLEAVEILQEEEVVEVPKPVVVEK;EAMGNPK;EHIPTALR;EKIVEISQVDYR;EVPVPVHVQR;GPEDNQGQQAPHHQAGGEGPFVQVSVTPLAPGQQTQVNIN;HIPKPVEVPMTHYR;ILEPLVQER;IVEISQVDYR;LLPLYYQGTQEGVEGIVTPGHPCYSLSACCMPR;LVSGVVATQGEAR;LVSGVVATQGEARILEPLVQER;MFSECCQPCAPCGEGEPGAAQPTQVPGSR;NVMTPQYR;NVPVPVELQIVQEYLCPK;SDQHSSGAMTPVSAGAAVGSAPASPAR;TIEHPVPK;VIEVPQVQYVDR;VVEVLKEEIQER;YKEVPVPVHVQR
A0A125YPZ9	TGGT1_286470	AGC kinase	NA	NA	0	0	0	0	0	0	0	0	5.1478	DLKPENLLIDSQGHIK;IIAGKIEFPR;ILSSIEHPFIVNLLAAFQDEKR;NLSIDDFLFHETVGTGSFGR
A0A125YQ11	TGGT1_214290	DJ-1 family protein	1.3225	0.00949682	29270000000	25820000000	24307000000	27514000000	36802000000	33452000000	35500000000	35636000000	323.31	ADKLISAVENETYDCIAIPGGMPGAER;AGAEVVVASVEDTEIVR;AQGKLIAAICASPAVVLQTHGLLQGEK;AVAYPCFMDQFPADMR;AVAYPCFMDQFPADMRGEGR;CRDSAALTAMLK;DSAALTAMLK;IAAQLLYAY;IVTSVGPSSAIEFALK;IVTSVGPSSAIEFALKLIEVLYNKEQAK;KIAAQLLYAY;LIAAICASPAVVLQTHGLLQGEK;LIEVLYNK;LIEVLYNKEQAK;LIEVLYNKEQAKK;LISAVENETYDCIAIPGGMPGAER;RAGAEVVVASVEDTEIVR;VCVSNKIVTSVGPSSAIEFALK;VLVPVAHDSEEIEAVSIIDTLR;VLVPVAHDSEEIEAVSIIDTLRR
A0A125YQ15	TGGT1_292260	SAG-related sequence SRS36B	1.05579	0.834473	9163200	15810000	0	19037000	0	15745000	15232000	0	85.48	DGVLTCAYGAESNK;DSQNTLAVCNQDTTK;EAESGTTPAVELPK;EAESGTTPAVELPKCK;ESLTAYQCSGAENEGCK;FTFVPSTETDVCVWK;FTSSWWAEDEKNK;FYAGCISTGSDER;HSLLFSEHALPLTEK;HSLLFSEHALPLTEKR;LTEVMPR;LVIPEGGFPDQEETILLGCK;TFLNLDTDDLPK;TQQEECLVTVSVK;TSSVKDGVLTCAYGAESNK
A0A125YQ19	TGGT1_297850	Branched-chain-amino-acid aminotransferase	1.35695	0.0190995	33214000	27809000	33272000	30174000	39019000	40310000	47446000	42123000	30.17	DLILPGIVR;IGFLHPLPR;NETGNNELATPALER;VAANYAPTIQPCK;VALPQFAVDSFVTLCK;VHEVFCTGTGAIVKPVGVIHFEGEDFDCAPR;VLLFRPFDHGER
A0A125YQ48	TGGT1_262930	Dolichol-phosphate mannosyltransferase subunit 3	1.25646	0.00862706	1413200000	1408400000	1331900000	1486800000	1751200000	1653300000	1879800000	1802500000	84.43	EAAAELAQDLITAR;EAAAELAQDLITAREDLQR;FEDKKEAAAELAQDLITAR;FSSGQYNQWR;IAGDKFSSGQYNQWR;KEAAAELAQDLITAR
A0A125YQ53	TGGT1_235930	Domain K-type RNA binding proteins family protein	0.997077	0.962858	1382500000	1466500000	1568500000	1466600000	1430600000	1494800000	1492100000	1449400000	323.31	AEEETGTFIFLDGSR;AQEEAEDVK;AQEEAEDVKMDR;ARPIGAGPGR;ARQYLQWLCAQR;ASGAILEYVGR;DAPTRHPDGYWTDGK;DAPTRHPDGYWTDGKEAFILNIADEDASFILGSGGR;DDEEHFSNNPEFDTDRIPIK;DDEEHFSNNPEFDTDRIPIKLEDYSYALGQR;DDLTIIHVPHECVGYVTGR;DDLTIIHVPHECVGYVTGRK;DGELREDSGNGDDRR;EAFILNIADEDASFILGSGGR;EAGETEKLAIFGELR;GGGSYYGR;GGYGGGYGGGYGGR;GGYGGGYGGGYGGRDGGR;GTPDTIDK;GTPDTIDKAK;GYYGGGR;HAYIAGTLAER;HPDGYWTDGK;HPDGYWTDGKEAFILNIADEDASFILGSG…
A0A125YQ57	TGGT1_312270	Rhoptry protein ROP13	0.803087	0.00387441	3933700000	3912200000	3750800000	4099100000	3313200000	3050200000	3105400000	3136300000	323.31	CSEDFGR;EADFQTEGVPLDSAPQELVDHLK;EQLVDLENLCK;FMGLTPER;GSPEPDDCR;HLLDRIPGCAALSLPVYIGLVSSDVFK;HLLDRIPGCAALSLPVYIGLVSSDVFKSEEFTR;HPFLSILVNMACVAGSLCR;IPGCAALSLPVYIGLVSSDVFK;IPGCAALSLPVYIGLVSSDVFKSEEFTR;KRQEEWEQR;LKHLLDRIPGCAALSLPVYIGLVSSDVFK;LSFPVLDATDLR;LSFPVLDATDLRLTVKLK;NLGHLDASSFLSSPLNSDVELGR;QAANVAAQVVYANSLR;QEEWEQR;QEEWEQRK;RLSFPVLDATDLR;RQAANVAAQVVYANSLR;RQEEWEQR;RQEEWEQRK;RSALTPSAPDPDGDGDPATSL…
A0A125YQ64	TGGT1_205460	AN1 family Zinc finger domain-containing protein	0.85921	0.138773	131830000	114730000	125250000	116000000	116160000	93770000	113300000	95901000	25.497	ACDQNVCLK;AVFSDKGDVCSQALCGMR;DFLPFHCNK;ERLTDITTYHCK;GPPAPQLTK;HRPTCQPEKYEER;LTDITTYHCK;VFCVDHYVPESHNCPR;VYVCPTCLEAIPMRNEEGEASAAER
A0A125YQ66	TGGT1_215390	Putative TIM10 family protein	NA	NA	0	0	41875000	0	0	0	0	0	6.8768	ESTLDAGESSCLDR;IQDTCWTK;YTDVHTIVGK
A0A125YQ67	TGGT1_253430	Putative asparagine synthetase	1.0931	0.613823	4168400000	5365500000	3810100000	5617000000	6326800000	4508200000	5221000000	4670300000	323.31	ASVPMYLLCR;CDLGQLR;CGILAILMSSLSR;DAFKGYLPDEVLYR;DCEQVTVFPPGHFYLSTMNEGK;DPLGVCSLYVGYASDGSIWFASELK;EALEAAVR;EALEAAVRK;ELQNKLNLVHFYDCLR;EQFSDGVGYAWIDHLK;FHGPSICDK;FHGPSICDKLDGIFSFVISNGATGEFIAAR;FQECIDQSGR;GFLDFAMSIDPEDK;GFLDFAMSIDPEDKMCTNGR;GGLDQECMGK;GPDSNGVHVQEYSTTLCNALAHER;GSHIWTNQIHAFSIGLK;GSHIWTNQIHAFSIGLKDGPDR;GSHIWTNQIHAFSIGLKDGPDRK;GYLPDEVLYR;HRGPDSNGVHVQEYSTTLCNALAHER;KVTDTMMR;LAIVDPATGK;LA…
A0A125YQ77	TGGT1_210810	Uncharacterized protein	0.615392	0.056704	556730000	488590000	367160000	516210000	396500000	267090000	236190000	287120000	84.068	ALQLMDVTLQR;GMQCAQYSVLGK;HIPTAINDLLYPSCIAVAVTPNVGEGACFR;LEEEEENADK;LEEEEENADKK;LEEEEENADKKGDNGTDR;VYNIAVIMKPEEVLR
A0A125YQ96	TGGT1_291810	Thioredoxin domain-containing protein	0.952355	0.917314	111150000	119790000	217200000	121430000	151730000	89093000	164900000	136710000	25.338	APFFSQK;CLPSVVLFK;DGIAVHTIVGFTELGGVDDFRR;HLTELALLHLETR;LAICHFFSPTFDR;LGNIATNIVLEK;NKQDLYR;QQGHGKYEEIVEEEFLPAVTK;YEEIVEEEFLPAVTK
A0A125YQA0	TGGT1_280740	Signal peptidase I	0.947623	0.485602	2663100000	2460300000	2159400000	2530700000	2392800000	2276300000	2220400000	2410000000	266.06	AGDIIVFK;AGDIIVFKVDGR;AVMPACIQQLFQAVGDELR;DIPIVHR;GDILFLVDR;GDILFLVDRGPDLK;GDNNSVDDRGLYAEK;KVADALATPPSGEEVKEENK;TNVVGTTTTFLPYAGLVTIVLNDYPVVK;VADALATPPSGEEVKEENK;VADALATPPSGEEVKEENKLAR;VDGRDIPIVHR;VLSLHETSAGEMTMLTK;VLVVYSNSPSPVVVVLSGSMEPALQR
A0A125YQA5	TGGT1_214350	Obg-like ATPase 1	0.700552	0.00269451	3995100000	3843500000	3793900000	3489000000	2732300000	2706200000	2502300000	2652600000	323.31	AFEEADIVHSEGEVNPVK;AFEEADIVHSEGEVNPVKDLETISDELR;APQAAGVIHTDFER;ASEVEVLNEYQFLTAK;DLETISDELR;DYVVEDGDIIFFK;FNVTNSGK;FNVTNSGKK;GEGLGNAFLSHIQAVDGIYHVVR;GFICAEVYK;GFICAEVYKYEDLVAAGSENAVK;GKDYVVEDGDIIFFK;IHGWVEANVSGPIIPYSAQFESK;IVTTGYHALHLIHFFTCGEDEVK;KVHLDVLK;LAELPDDAAR;LIEELDR;LIEELDRLVGK;MGLVGLPNVGK;MNVPDDRFK;QAVPAENYPFCTIDPHEAR;QGTKAPQAAGVIHTDFER;QVVYLVNMSEK;QVVYLVNMSEKDFIR;SEVSATLAIFDIAGLVPGAHK;SE…
A0A125YQA8	TGGT1_205250	Rhoptry protein ROP18	0.929362	0.305411	5841200000	7032600000	6876400000	6384600000	5770600000	6106500000	6183900000	6227700000	323.31	ADSGCVIGK;ADSGCVIGKR;AIGTPGYEPPER;DGEVSGSAADSSSR;DGEVSGSAADSSSRPR;EMDSVVK;EPTDETMLDLQR;ERDGEVSGSAADSSSR;ERDGEVSGSAADSSSRPR;ERPTPADGIWDYLHFADCPSTPELVQDLIR;FMVPSDVVMLEGQPASTEVVIGLTTR;FVSVTTGETR;GAAQNFEQQEHLHTE;GAPLGSGGFATVYEATDVETNEELAVK;HLAGATESTR;ILAHMQEQIGQPQALENSER;ILAHMQEQIGQPQALENSERLDR;ILTVAAWPPDVPK;ILTVAAWPPDVPKR;INNSVGR;LDSKPTSLDSQQHVADKR;LFLGDFGTYR;LVANVQAQGIVHTDIKPANFLLLK;MLPLQALETAAFK;M…
A0A125YQA9	TGGT1_237560	Iron-sulfur cluster protein ISCU	1.40148	0.138176	481610000	384190000	781430000	477710000	822970000	711300000	740890000	702910000	85.052	AACGDVIK;FKTFGCGSAIASSSYATELIK;GKTCDDALK;HAILDYQK;HAILDYQKK;KVHEHFFNPK;LQVLVEDGKIR;LQVLVEDGKIRDAR;NAGAFDLSDPETR;NTDIAEYLNLPPVK;SAGEQEQAASAAPAQ;SKVGTAVVGK;TCDDALK;TFGCGSAIASSSYATELIK;TTQVSGSSTMDR;VGTAVVGK;VGTAVVGKAACGDVIK;VHCSLLAEDAVR;VHEHFFNPK
A0A125YQC1	TGGT1_212950	Putative ADP-ribosylation factor family protein 2	0.631076	0.00957314	204260000	189490000	157260000	171090000	128740000	107540000	114420000	105000000	25.17	INGDDWDTVSPTLGFSISTFAFQGYK;LAGATLLVFANK;LEICREELHK;LLMLGLDNAGK;LNIWDVGGQR;NYFEETDGVVWVVDSADRPR;QDVPSAMTAAEISQALDLDAMK
A0A125YQC3	TGGT1_239500	Proteasome subunit alpha type	1.42958	0.119657	2954300000	2882200000	3371700000	2089300000	3024100000	4121900000	4669700000	4335000000	323.31	AQELQAEEQAP;ATAIGVNSQSAQSILK;ATAIGVNSQSAQSILKQEWKEDLDVDGALLLAAK;EDLDVDGALLLAAK;HYGFQLYHTDPSGNYSGWK;IYKVDDHVMCAVAGLTADANILINQAR;KAQELQAEEQAP;LEIAIVR;LLSNEEVTALIK;LLSNEEVTALIKK;LYQVEYALEAINNASSTLGILATDGVVLAADK;LYQVEYALEAINNASSTLGILATDGVVLAADKMVTSKLLDQGR;QEWKEDLDVDGALLLAAK;QSYTQFGGLRPFGVSFLFAGWDR;TMDTAAPTADKLEIAIVR;TTTFSPEGR;VDDHVMCAVAGLTADANILINQAR;VLNKTMDTAAPTADKLEIAIVR;YLYAYDEPQPIEQLVLQICDVK
A0A125YQC5	TGGT1_288620	Sulfhydryl oxidase	0.948308	0.64865	351060000	311370000	275310000	363810000	322370000	284760000	306630000	320510000	257.73	AAWSFLHSSAATWK;AAWSFLHSSAATWKDDPATADQHR;AAWSFLHSSAATWKDDPATADQHRR;GKGDVFSSPGSEAAVSLDLAHGNQASR;ILKDDAPQDEDDDPPDR;LNQCVDAACR;LNQCVDAACRDR;NLPASSTPTPNGR;PAFPCDAAQLIR;SFFALFPCVHCR;SSAPASHSAAAALLASQVFPQK;THFAPYLQTHPPVVSGGR;TSLSVWTCEAHNHVNESLQRPAFPCDAAQLIR
A0A125YQC9	TGGT1_236530	Defective in cullin neddylation protein	0.897907	0.479259	163670000	155410000	116300000	160450000	145720000	134490000	114810000	139980000	117.66	AGATEFLR;AKENEAATEAGSAQS;ALDTYFAMPQR;ALPVDLCVAYWR;ANAFSKDPWIMLFDFMHAK;AQLAEDKVLAR;DPWIMLFDFMHAK;FAEDLGVGLDDVFFLVFAFFCECAEQGR;GAAAGTAIEVAGLER;GSAHLSQTQQSLLDTFQSVTGCTDR;GTLGGSGSSYGASSR;ITKEEFIR;LLLSETEFPLMTEWYTFVDEEYRK;QIAEAFQVYVHPTSEASER;SGVCTVAALR
A0A125YQD3	TGGT1_243250	Myosin H	1.06108	0.204816	157690000	148900000	161350000	150410000	173790000	159800000	156540000	165990000	323.31	AAAIGYAGIGGLR;AGIFAYLEEQCLIQTGSSESFTSACHK;AQSFVPMPVDLR;AQSFVPMPVDLRR;ATFQDFVDDNNVLMSVLGAK;AVHVVSSPLFSAVFSK;CALKDAPDYEFLNK;CLSAVILAGNIK;DAPDYEFLNK;DGALYVFGQAINGQLGLGSK;DQIYTYAGR;EACVAMLDR;EEFQLGNTK;ELYNTLFDYIVK;ENQSCVVSGESGAGK;ENQSCVVSGESGAGKTETAR;FLFLIVHTAAPVTYDTTEFVPK;FVSLDVAPTGGIHGGIISNYMLELSR;GAAAAPSAIR;GDHIYIR;GFPTDVPPHTYAVAQTAMDMLK;GGITGVAVDVK;GLQPDEK;GLQPDEKQK;GQLSIGASSTSGLPVPVQPISGILFPIK;G…
A0A125YQE1	TGGT1_232520	Brix domain-containing protein	0.762354	0.00533724	436860000	510750000	448610000	456830000	345290000	362830000	353150000	351410000	188.2	AADSSSSPAPK;ARGPQVHELTK;ASQSVQNMLADLR;ATAAAGKPLICLR;DFHPFEDVSTAEYLCQK;DLKKPDAIYLHSR;GGASHAGAVAGEGSAK;GPQVHELTK;GPQVHELTKR;KLHLEAGGTTATIEGAANAAVAATLPVPDAGNDQGGSGPSADK;KNVTTTTTGDVVGR;KPDAIYLHSR;LGSRPLVLLQGAAFESTEVHR;MFANELLDMYEFQVVHYMGASSFTGVEKPR;NDCGTFCMGSSSK;NIMADVFR;NLNLAVSR;NQKDFHPFEDVSTAEYLCQK;NVTTTTTGDVVGR;VELVEVGPQIDMVLDR;VFVDKPDWK;VVAITALETDGAASHLSR
A0A125YQE5	TGGT1_227310	Uncharacterized protein	0.607465	0.0439453	123910000	133740000	92273000	162890000	88894000	71254000	76927000	74441000	78.741	FLSGASGDAVHLESVGASNEAQGNRPSSSSSSSSSGGTR;FSLLPLADASLLLK;FSLLPLADASLLLKR;LILTQQHHILR;SLHGDPLVGSR;SLHGDPLVGSRR;VVAAAASSAASK
A0A125YQF1	TGGT1_254030	Zinc finger CDGSH-type domain-containing protein	0.918218	0.892681	1271800000	1056000000	553740000	1107100000	922360000	813200000	924380000	1002500000	78.45	GKVYWWCSCGLSK;GTPFKPVMYIPSITGK;GTPFKPVMYIPSITGKK;HSGSRPLCNGTHLWVK;KLLCGCK;PLCNGTHLWVK;TQPWCDGAHK;VWQEWWPYDPQPQPQTTNPYLVHCEK;VYWWCSCGLSK
A0A125YQG3	TGGT1_305860	Calcium-dependent protein kinase CDPK3	1.36824	0.103801	912970000	1257300000	927760000	1268900000	1810200000	1311200000	1489800000	1363800000	323.31	AHLSDRYQR;DKLTGAER;DLKPENLLLESK;DSMPMTPGMYITQQK;ELIEGYR;ELIEGYRK;ELTQIFR;ERLLAAFQQFDSDGSGK;FSEVDAAVIMK;FSFDPPDWTQVSDEAK;GDTVSDLDSSQIEAEVDHILQSVDFDR;GGELFDEIILR;GKFSFDPPDWTQVSDEAK;HAGAAGEKPDASLEK;HALTGALGNMK;HALTGALGNMKK;ISAEEALNHPWIVK;ITNEELGR;IVDFGLSAHFEVGGK;KLGSGAYGEVLLCK;KSSVTTTSNSGALLDEVAVLK;LAQAAMLFMGSK;LFGVTEVDDETWHQVLQECDK;LFGVTEVDDETWHQVLQECDKNNDGEVDFEEFVEMMQK;LGSGAYGEVLLCK;LGTAYYIAPEVLR;…
A0A125YQG5	TGGT1_217870	Palmitoyltransferase	0.740395	0.365499	0	58256000	80999000	69848000	30374000	68807000	66239000	41005000	26.709	ATALFGAFCER;DFASAPTTSLDGVSGK;FDWSWFLPVTPR;IRDFHPGYATTCTHCAQGLRPER;KIPYIKPDGSVGEGGVQSAR;LANMQQIFGK;LDPQSPVGGETAFPSGDSSIPVGLR
A0A125YQH1	TGGT1_207830	MORN repeat-containing protein	1.06265	0.297314	234420000	263420000	222150000	252000000	260240000	261650000	260890000	250110000	235.54	DQEIDIHEDPLEGIELDPPEDCEPVIMK;EANDKPQLSTGHAEALPGVVAAGGAQDSSDAK;EVTQDGSTYQGEYR;GVFFFVDGR;GVFFFVDGRK;IYEGDWSMSR;KYEGEFK;KYEGEFKDSK;LALWTQGVR;LTWPDGSAYEGGFK;LVRPDGSK;LVRPDGSKYEGEFVQGK;MQSPSGDVYEGEFSK;QADGVAYIGQFYDGHIEGFGR;VGGAGETGAATSTEPK;VKWLDEEESQEDGVLETK;WLDEEESQEDGVLETK;YCWPDGR;YEGEFVQGK;YTFADGSVYVGQWVADKR
A0A125YQI3	TGGT1_289600	Heat shock protein HSP29	1.10614	0.451627	2573000000	2701900000	1902400000	2854100000	2819400000	2963400000	2518200000	2795100000	323.31	ADSSGPGDAR;ASMEQGVLEVTIGLKDENQPTK;ASMEQGVLEVTIGLKDENQPTKK;DVEIELDK;DVEIELDKGALAISGER;DVEIELDKGALAISGERPK;FQLPGNAEEESIK;FQLPGNAEEESIKASMEQGVLEVTIGLKDENQPTK;GALAISGERPK;HLIASGQATWEDVKR;KDVEIELDK;KFQLPGNAEEESIK;LDAYYDANR;LGQDCNNIIK;LGQDCNNIIKER;LVLLFDLPGFEK;LVLLFDLPGFEKK;MILEDPR;MILEDPRTK;SFGFFYR;SFGFFYRK;SVPVTTTTSSFAASSCGTTTGPTTSATDFAFDDLKR;TKHLIASGQATWEDVKR;TTTYTIR;VTTIPGGTTTTTK;YLEDHGK
A0A125YQI9	TGGT1_211680	Protein disulfide-isomerase	1.00287	0.975145	22283000000	20987000000	21086000000	22058000000	19829000000	22140000000	22925000000	21768000000	323.31	AGEKTPMKFEGSR;DDKGEEL;DKDVMLEIYAPWCGYCK;DLDLVWLCGTEK;DLDLVWLCGTEKDFDEAK;DVDHLVVAK;DVMLEIYAPWCGYCK;EAPIAFVAELASK;EAPIAFVAELASKDSDMAK;EAPIAFVAELASKDSDMAKLFEEVANESR;EYPTLTLFR;EYPTLTLFRK;FVDTESFPLLGPINAENFR;FVDTESFPLLGPINAENFRK;FVLPEATTSLK;FVLPEATTSLKDAAK;FYAPWCGHCK;FYAPWCGHCKR;GHAENALGITEFPGLVFQSK;GHAENALGITEFPGLVFQSKK;GRFVLPEATTSLK;GRFVLPEATTSLKDAAK;ISQFFDDVEAGK;ISQFFDDVEAGKIDR;IVLAKVDATSETDIADKQGV…
A0A125YQJ5	TGGT1_214080	Toxofilin	0.989498	0.935299	35630000000	28080000000	29434000000	32260000000	33059000000	30581000000	28209000000	32238000000	323.31	AAALQTVHQLGAVALTPEQAK;AAALQTVHQLGAVALTPEQAKAALLDEILR;AAALQTVHQLGAVALTPEQAKAALLDEILRATQNLDLR;AALLDEILR;ALLIENQR;ALLIENQRK;ANEQYNVAEEDK;ANEQYNVAEEDKNFNEEQHASQLK;ANEQYNVAEEDKNFNEEQHASQLKK;ATQNLDLR;ATQNLDLRK;AYEQVQR;AYEQVQRDLSQLSPETK;DASGALQSGAVK;DASGALQSGAVKTAIQR;DLSQLSPETK;EKTLLEK;FESGDEGTSTMSPSVAAR;GRFESGDEGTSTMSPSVAAR;KYENLNTEQQK;KYENLNTEQQKAYEQVQR;LIAGQAK;LIAGQAKAAALQTVHQLGAVALTPEQAK;NFNEEQHASQL…
A0A125YQJ6	TGGT1_272900	DNA repair protein RAD51 homolog	NA	NA	0	0	90875000	0	0	0	0	0	11.178	FGLNANDCLDNVAYAR;FTTGSVQLDSLLK;GGIETGNLTELFGEFR;GLSEQKVEK;LEHLLAK
A0A125YQK5	TGGT1_255650	Palmitoyltransferase	1.07569	0.675328	42183000	35012000	48817000	6970800	39380000	35668000	35047000	32953000	15.046	EMHPALMTPAR;FANAVAAATR;GEEEGEQEPAEEK;LLSATYIDPSTGR;LQDEKFANAVAAATR;LVFLALPAR;QVLSSPFSLDDEERNSISSESEGKR;VTQEVVAAVGEKEEK
A0A125YQK7	TGGT1_216080	Apical complex lysine methyltransferase	0.988717	0.954779	116240000	131060000	162700000	127070000	144080000	144410000	129910000	112610000	186.63	AEESGPEVPAHK;AGLQVHPK;ATACWHYGEDDAFILR;CPLCGTGAMFFK;DAGNSESASFHQMER;EKVYGWLFTCQCVR;ELNFDEEAWAR;HFEDAYNLLYILCGEDHDYTVAAGTK;HFEDAYNLLYILCGEDHDYTVAAGTKK;ICLDKWVPDPDRAPSDDVLR;ISMMAHSCR;LAETDKSDVPDAELVYNQATR;NSGAVLTGAALGGAR;RQHGVLDHTDSIK;TACEERLPAS;TSTLDYSPYK;VFAQHWVLYQLHTILFEGYR;WVPDPDRAPSDDVLR;YNSFGHHTEQHGLVLYNR
A0A125YQL2	TGGT1_290580	ATP-binding cassette G family transporter ABCG89	1.3212	0.0783195	34734000	32078000	43236000	28394000	41527000	48587000	46866000	45930000	41.485	AATVNAMIEK;ETWLQIQR;EYESGVTR;GRDPFSTYVR;ILSLEGLK;LTWQSSDAWNK;LVTTVISALIPALMYYR;MPLYFIGR;SSFRPGDCVALMGSSGAGK;TEEQVHLLNDGVSR;TTLLNVLSGR;TVEWAER;TVVCTIHQPSSSVFAQFNK;VADSLIGNVSQQQLVGISGGEQR;VADSLIGNVSQQQLVGISGGEQRR;VTAVTDDNREAAVQR;VVLMSEGHLLYCGDR
A0A125YQL8	TGGT1_205720	Adenosine/AMP deaminase domain-containing protein	0.990254	0.927116	121530000	107300000	96972000	108320000	100410000	121260000	99951000	108270000	235.69	AAEEHKQTTESCYGANADEAAANVAR;DLKDHPFSYYYGK;ELHVLSQAYNLSLSDVMDLQR;EVMNPSGAHHGK;GNILPALEVLEK;GNILPALEVLEKEVMNPSGAHHGK;ICVEICPSSNMCTLNLR;IELHAHLFGSIR;IGHGCYLAVDQR;ILDLVAK;KGNILPALEVLEK;KVLSNAVCICTDDIGLFDTSLSK;LILSLNR;LKVTVHTSEVEGSEKETK;LTSEVETR;LTSEVETREETVK;QTTESCYGANADEAAANVAR;RKDDIVYALR;SALAAAFCRDEDKAK;SRLTSEVETREETVK;TIPEEGIDPDNYVALLVEELK;VLEDFSQDNVVYLELR;VPVLEEIR;VTVHTSEVEGSEK;VTVHTSEVEGSEKETK
A0A125YQL9	TGGT1_262860	Putative ADP-ribosylation factor family protein 1	0.924856	0.510659	359170000	384130000	292920000	374930000	354350000	287470000	327930000	335360000	69.36	AMDWLTDVLSQS;CYFPNTNAVIYVVDSADRER;GVALAVVANK;GVALAVVANKQDLPDAMSEGEISAALGLPALR;HELHLILQEEELR;ILILGLDNAGK;ISDAKHELHLILQEEELR;LHLNEVVETLPTIGFNVETVR;NVEFQVWDLGGQTSVRPYWR;TSAVKGEGLDR;YKNVEFQVWDLGGQTSVRPYWR
A0A125YQM4	TGGT1_272460	Uncharacterized protein	1.23347	NA	0	0	25121000	0	0	33983000	27989000	0	11.772	RGDNEQEVVPLRPR;RTQSALETLR;SVAQEGNAVSPEYR;VYVGALGTFR
A0A125YQN6	TGGT1_227650	Putative microtubule-associated protein RP/EB family	0.475673	0.00713956	211470000	278240000	342810000	282490000	131080000	137710000	119000000	142590000	323.31	AGTMEDPSGFSR;AGTMEDPSGFSRDENVR;ALAHASSGTVR;APDKPYNAYER;ATGYGSQQGEK;DVDPSSVGMMEGAFFVSR;DVLAVLYATDEHLEEGEDEAMDVQGEEEKEENRR;ELEATTLR;ETPSQASVSAQASTSPVTSR;FDYEYIQNYK;GKYQDNLEFLQWLK;GRGSPYGEGEAEAR;GSPYGEGEAEAR;HIEVDKLIK;IEQGASGAIYLQIVDGLFGGGSK;LAGSTFPDWAQPHDPATSSVSVSR;LERDFYFQK;LGGLGEECER;LGGLGEECERDLLAGK;LGGLGEECERDLLAGKR;LLQSVFNK;LSSMQSSVK;RAPVCARPGVETAEPMLQ;RLEVMCGPSGAGTLSVK;TELLDWVNTTFNLSLTK;TLEAD…
A0A125YQN8	TGGT1_292280	SAG-related sequence SRS36D	0.0171863	0.00465679	773320000	645530000	712450000	631000000	5163300	4784000	0	25658000	305.7	DGQSDSATLSESINSVTIQCPTTGDFK;DGVLICAYGDK;EEANTTATLPTCR;FFAGCLK;FVPSTVTDVCTAEETNITLK;GQKEEANTTATLPTCR;LVIPEGGFPAQEETIVLGCNVR;NADVECLVK;SNTSVPEVTLNAENNSLTIQCGEEGEMQPAPK;SPITAFLVDVDGSNAPK;SWWTEDDKNGK;SWWTEDDKNGKAPK;THSLTLPAENFPR;TVVNLTEVMPSFAK;WTVAPPESK;YLTAYHCTDTNIENCK
A0A125YQN9	TGGT1_316310	Superoxide dismutase	1.45655	0.0327774	39485000000	33852000000	43304000000	29228000000	49204000000	52512000000	53717000000	57032000000	323.31	AWWNVVNWDFASK;AWWNVVNWDFASKNLENALK;EFTSVENFK;EFTSVENFKDEFSK;HHAGYVAK;HHAGYVAKLNGFIEGTAFAGK;KEFTSVENFKDEFSK;KNDRPAYIK;KVGIEQTHDAGTPITEPMK;KVGIEQTHDAGTPITEPMKVPLLCCDVWEHAYYLDR;LLDEIKK;LNGFIEGTAFAGK;LNGFIEGTAFAGKTLEEVIR;MVFTLPPLPYAHDALAPHISSETLQFHHGK;NDRPAYIK;NDRPAYIKAWWNVVNWDFASK;NLENALK;TLEEVIR;TSTGAIFNNAAQVWNHTFYFSSMKPPMSGGGGEPTGR;VAAGHFGSGWAWLVWDK;VAAGHFGSGWAWLVWDKQGK;VAAGHFGSGWAWLVWDKQGKK;VFTLP…
A0A125YQQ0	TGGT1_264730	Uncharacterized protein	1.4086	0.309908	66909000	93708000	38364000	102160000	99712000	80994000	141950000	101530000	12.587	FFFVPALPVTIPYR;FFFVPALPVTIPYRR;RFFFVPALPVTIPYR;SSNPFCLLSANK;VGGTDPQPPVFPK;VPFPQPLGK
A0A125YQQ2	TGGT1_286450	Dense granule protein GRA5	1.11806	0.627994	6326100000	8272600000	5451600000	11665000000	7204900000	10184000000	7708600000	10362000000	323.31	AAVTGHPVR;AAVTGHPVRTAVGLAAAVVAVVSLLR;AAVTGHPVRTAVGLAAAVVAVVSLLRLLK;AIQEESKESATAEEEEVAEEE;DVGSGGDDSEGAR;DVGSGGDDSEGARGR;EQQQVQQHEQNEDR;EQQQVQQHEQNEDRSLFER;ESATAEEEEVAEEE;GREQQQVQQHEQNEDR;GREQQQVQQHEQNEDRSLFER;RAIQEESK;RAIQEESKESATAEEEEVAEEE;TAVGLAAAVVAVVSLLR;TAVGLAAAVVAVVSLLRLLK;TAVGLAAAVVAVVSLLRLLKR
A0A125YQR1	TGGT1_273520	Eukaryotic translation initiation factor 3 subunit E	0.828946	0.0851607	1883200000	1465700000	1614100000	1502200000	1364800000	1396100000	1242700000	1355700000	323.31	AALAEAAK;AALAEAAKK;AAVEAEIR;AAVEAEIREIEAK;AAVETHTAAQCILK;CINVDMIAK;CINVDMIAKK;DHFQAVITAIGQGK;DHQGNPPLPAGLTMSR;DPMAAVAASMASR;EAAQDEELLQTLDHGEDEEGDAAR;EGDDVVTSR;EQMGQSLLGQAATTPAGR;EQQLLNR;GAINEFAR;GRQWVQGGEGDGFYR;IGEECDSDFFLQPLK;IGEECDSDFFLQPLKGAINEFAR;IGGYPDRK;KAAVETHTAAQCILK;KDHFQAVITAIGQGK;KDHQGNPPLPAGLTMSR;KEAAQDEELLQTLDHGEDEEGDAAR;KVNMSPEAAER;LGDILDQVAAASSK;LGDILDQVAAASSKK;LLIFETYCR;LMSPYWDSHM…
A0A125YQR5	TGGT1_226970	Ribosomal protein RPS11	0.700747	0.00581927	13508000000	12375000000	12376000000	12619000000	10063000000	8829900000	8178000000	8581700000	323.31	AFQKQDGVSSLGR;ATADVQTER;ATADVQTERAFQKQDGVSSLGR;CPFTGNVSIR;DVGLGFQTPR;EGDIVTAGQCR;EGDIVTAGQCRPLSK;EGDIVTAGQCRPLSKTIR;FNVLKVEK;GMVISTK;HKNVTCHLSPCFEQVK;HKNVTCHLSPCFEQVKEGDIVTAGQCR;KCPFTGNVSIR;LHLTGQK;LHLTGQKK;NQVFGNVR;NQVFGNVRK;NVTCHLSPCFEQVK;NVTCHLSPCFEQVKEGDIVTAGQCR;NVTCHLSPCFEQVKEGDIVTAGQCRPLSK;NYLHFVPK;NYLHFVPKYSR;QDGVSSLGR;RNYLHFVPK;VEKNQVFGNVR;VEKNQVFGNVRK;YWKDVGLGFQTPR
A0A125YQS5	TGGT1_240810	Uncharacterized protein	0.763965	0.209139	275810000	369920000	493270000	314300000	284570000	276190000	271550000	277960000	223.82	ADLPGAR;ADNAPGAEER;DASGVYVPDLR;EPDSGEGEGEAGPYALENGAQGGESQNAQETR;GFALDDAGTIFR;GFALDDAGTIFREPDSGEGEGEAGPYALENGAQGGESQNAQETR;GWLAQLLPR;HLFPGSTGLIITILGSAASASFGIPLVLNTIVENHGVSVR;LHSCAGGEESSGQCLEK;LIGISNLTGGLLSLVSNPLYENITVNR;LRGWLAQLLPR;LYICDEQDAAVQK;NDGFAYLCPK;RADNAPGAEER;SGNSPLLNMDVK;TPFNLNR;TSAPSGSSSELAAVTVTPPQDSA;VADVVGIIR
A0A125YQT9	TGGT1_225080	Ribosomal protein RPS18	0.673027	0.00092329	25188000000	24200000000	25390000000	24686000000	17391000000	17173000000	15975000000	16403000000	286.61	ADIDTNKR;AGELTADEISK;AGELTADEISKVVAIASTPQQFK;EKVVVALTAIR;HKHVVANGLDTVWR;HKHVVANGLDTVWREDLER;HVVANGLDTVWR;HVVANGLDTVWREDLER;HYWGLKVR;ILNTNVDGR;ILNTNVDGREK;ILNTNVDGREKVVVALTAIR;IPTWFLNR;KADIDTNKR;RAGELTADEISK;RVSNLICK;SIQVSNNQDFQHILR;SIQVSNNQDFQHILRILNTNVDGR;VSNLICK;VSNLICKK;VVAIASTPQQFK;VVAIASTPQQFKIPTWFLNR;VVVALTAIR;VVVALTAIRGIGR;VVVALTAIRGIGRR
A0A125YQU6	TGGT1_241000	Uncharacterized protein	0.928702	0.475462	95704000	81313000	106250000	97583000	87499000	89249000	80975000	95973000	125.93	AVQTAVDDPEAPAEDQPLLGGSLK;TAEEIEEDALSAQFPSFAEDTPR;VLQAGGTGFEK;VTHSSASVAGR;VTHSSASVAGREDFPR;VTLSQYAVMTDTVSDQSGTRPVQVYR
A0A125YQU9	TGGT1_217820	Eukaryotic translation initiation factor 3 subunit M	0.819194	0.00331612	3896100000	4090200000	3740400000	3817600000	3262000000	3124000000	3157500000	3190300000	323.31	ADEAYPFLK;ADEAYPFLKR;AIGDALQLSEAGAEEVAVQAIGQGIVDAK;ALMGCMQSVK;ASTDMAEFR;DWNLPPSSK;DWNLPPSSKR;EEILSNGATISAAVELVEDSIR;HPQVFEEHGLNYEQCLGK;HVQFFQNEK;HVQFFQNEKEEILSNGATISAAVELVEDSIR;IDHWSEGVR;IENVEQAGQAAGTLCSVFR;IRDHFQLFELLLSQHQLVFNYATQAR;IRLLAVASLVHGR;KADEAYPFLK;KADEAYPFLKR;KTAHAPLIELLQIFVNQGPK;LLAVASLVHGR;LLQSLYNAFPPSFPYR;LPDVIVFDGLMDLHAVVHLR;NKHPQVFEEHGLNYEQCLGK;NPSQTQSYYTQFLEQFDKDEETGEQK;NPSQTQSYY…
A0A125YQV1	TGGT1_227360	Ribosomal protein RPL3	0.568554	0.00400136	8424800000	8740800000	7477300000	8690600000	4025000000	5037500000	4718200000	5171200000	323.31	AFPKDDPSKPPHLTAFMGYK;AGMTHVVR;AHVMEIQVNGGSIAEK;AHVMEIQVNGGSIAEKVDFCTK;AICHTQPSK;AICHTQPSKTPIGSK;AICHTQPSKTPIGSKK;AKFYGPLK;ALEPVNLK;ALVTVWAGHLSDECK;ALVTVWAGHLSDECKR;AVFTEGEMIDVIGVTK;AVFTEGEMIDVIGVTKGHGVK;DDPSKPPHLTAFMGYK;EIVEAVTVVDTPPMVCVGVVGYIETPR;ELDKPGSK;FIDTSAK;FQTSEEK;FQTSEEKAK;FYKNWYK;GCIVGCK;GCIVGCKK;HGSLGFLPR;IACIGAWHPAR;ITPMGGFPHYGTVNNDFLLLK;KAHVMEIQVNGGSIAEK;KAHVMEIQVNGGSIAEKVDFCTK;KIACI…
A0A125YQV7	TGGT1_288860	RuvB-like helicase	0.890675	0.564986	316940000	464010000	335810000	481770000	405550000	333050000	341390000	343780000	323.31	AAAAPAVGGGIR;AAGLVCK;AEEEDVELEESAR;AEVVPGVLFIDEVHMLDIECFSFLNR;AKDYDAVGPATR;ALEHETSPIVIMATNR;AQGFLALFAGDTGEIK;AQGFLALFAGDTGEIKSEVR;AVLLAGQPGSGK;EGVTAGDVITIDK;ELGESTPFTHISGSEIFSLEMSK;EVVHSVTLHEIDVINSR;FSQGMVGQPDAR;FVQCPEGELQK;FVQCPEGELQKR;GLGLTDALQPR;GSVVTVQDIR;GSVVTVQDIRR;IAAECSLR;IAAHSHIR;IIELRAEEEDVELEESAR;KAAGLVCK;KEVVHSVTLHEIDVINSR;KFSQGMVGQPDAR;MIDALTK;RGSVVTVQDIR;RGSVVTVQDIRR;RKEVVHSVTLHEIDV…
A0A125YQX3	TGGT1_229650	Josephin protein	0.666229	0.0044843	1121800000	1233400000	1269400000	1191100000	844310000	768180000	724740000	871130000	323.31	AARPSSGVVYWEK;AASAYGDDGDSKK;AVLADPSREEGFILNLNEHWFAIR;AVLADPSREEGFILNLNEHWFAIRK;DGTTLGR;DVGSLPAPEPQQVR;EEHSWPSDGGYR;EFFDEESGNVAHDGFFNVSVLMECLR;ELEELGFQR;EMEELQR;EQLMMMHL;FRQTDTMEHVFQWAEYETSQR;GASPRPSAEATLDGLDDDPELR;GASPRPSAEATLDGLDDDPELREALR;GRREEHSWPSDGGYR;IGYDFDRR;KQHVQCLSTSKPEVR;KSFLAWAPR;KVDGTWYNLDSLK;KVDGTWYNLDSLKPSPVAMTAEQLK;LDASGPR;LGGQICLCEGDTEGIPIKDR;LGGQICLCEGDTEGIPIKDRELEELGFQR;LSLETYK;…
A0A125YQY1	TGGT1_203280	Uncharacterized protein	0.961504	0.924917	167140000	131060000	101190000	0	130360000	139450000	121010000	121200000	22.16	DSRPTWEELRK;GFKPQGMVLNPIR;IEEQEKQHLELLR;KKEESANEFLER;LSNFFNEAR;NSKIEEQEKQHLELLR;QHLELLR;RSDTACTASNNPYR;YENEQFSGQLESFR
A0A125YQY3	TGGT1_314500	Subtilisin SUB2	1.06101	0.63562	94981000	90999000	91587000	69058000	101950000	81072000	90481000	94270000	45.316	AASATTSSVAAFLFGTGR;AEDDANDRSETHTNPTDPLCR;ALNYAIDHEVQVINNSWGGPQSTTVLR;AVDGGEGISEGKGPTITSIK;DAFGAVNAEQR;EHVFLPATTLEQFALSTPNENES;HADTSAEANKEFLNCSSR;ITASPVEQLQGVTR;KEHVFLPATTLEQFALSTPNENES;KHADTSAEANKEFLNCSSR;LAISAEPR;NQLTETHR;TIGEGGIQLQHQPTVFPAPPVLR;TVANAYNILQTQEGLALVNK
A0A125YQY5	TGGT1_277840	Ras family protein	0.968642	0.744439	95978000	106260000	104680000	114150000	118410000	89128000	103810000	96516000	47.571	AMEIYDLIESVR;ATGANFPILR;EAFSPITNGR;ENIRPIIYLVGSK;GVTDFTPFGMWK;MFHEMTYR;MGVIIVFDVNRK;TSLINAFVNNYCAPNSTFPTEWPTLFYK;VQQTIDEAEIYAQTK;YDVDPSSAK
A0A125YQZ7	TGGT1_299050	Ribosomal protein RPL17	0.696942	0.00581927	24441000000	21936000000	22651000000	22994000000	18001000000	15461000000	14600000000	16072000000	323.31	AFGQDLR;EFKHTQGRWPVK;EQEQAVEKPSVEGVK;FLEDVMEK;FLEDVMEKK;FTGCIGR;FTGCIGRK;FVLDLLR;HTQGRWPVK;INPYMSQPCHIEVILR;INPYMSQPCHIEVILREQEQAVEKPSVEGVK;KFLEDVMEK;KFLEDVMEKK;KFTGCIGR;KFTGCIGRK;NAESNAEMK;NAESNAEMKNLDVDNLVIEHIQVNR;NLDVDNLVIEHIQVNR;NLDVDNLVIEHIQVNRAPK;NTHATVQAIK;NTHATVQAIKK;SCKFVLDLLR;VHFKNTHATVQAIK;VHFKNTHATVQAIKK;VKYAKEPSNENK;VRVGGGSN;YAKEPSNENK
A0A125YR14	TGGT1_267800	Dynamin-related protein DRPA	1.06864	0.152244	239020000	250590000	257110000	274100000	275250000	273140000	275650000	266850000	279.43	AAGDVLSHIR;AAGDVLSHIRDFSLSDGTSFASACR;AALFVPEGAFEILVR;AALFVPEGAFEILVRR;AFFGGSFAGSALDR;ALAEFDPLEGLSDHEIR;ANPGALLLHFFSR;DFSLSDGTSFASACR;DGLKEEESFFR;EALPELR;EFSEQSVPASVDAAASALSSQRPGHSSADGETNR;EIERETER;ELVAQLYR;ELVAQLYREELFGELMK;EQIETDLIK;ESAALTAHPR;EVDPEGLR;FTDFEEIRR;GARPSASSFFPSASPTSSK;GYVGVVCR;INFIFHDWYSR;ISLPQVPSIVAPSEVPSEREQIETDLIK;KFTDFEEIRR;LQAHHSSEQLMGGAR;LQDVLASLGASASGPVLDLPQIAVVGAQSVGK;MEELI…
A0A125YR15	TGGT1_201860	Uncharacterized protein	0.624173	0.112385	244460000	352390000	314620000	335860000	221780000	183930000	116560000	256280000	35.19	ANSAGEDVDAAGAFAEL;EAFLDMWEEHK;EAFLDMWEEHKANSAGEDVDAAGAFAEL
A0A125YR19	TGGT1_244020	Activator of hsp90 atpase 1 family protein	1.1333	0.201081	1143400000	977390000	1242200000	1010700000	1325500000	1229300000	1136200000	1265700000	190.58	FAEWEPMVYSDVK;FDAEESDTTR;FGNGNCDVR;LTIEQSGIPLTDK;LTIEQSGIPLTDKFGNGNCDVR;MKFDAEESDTTR;QHILDRFEK;SIEGEITALTPNK;SIEGEITALTPNKEIQEK;VGLGAPAEIDPK
A0A125YR20	TGGT1_231080	Ribosomal protein RPL38	0.669936	0.0149588	7752900000	7798200000	7074400000	9080500000	5784300000	5292100000	4560300000	5604300000	59.179	AQKLEGSLPPSLEK;ATGGGASTVTK;ATGGGASTVTKFK;KFLLTAR;LEGSLPPSLEK;VSIPGKK;YLYTFVVEDR;YLYTFVVEDREK
A0A125YR22	TGGT1_230160	Uncharacterized protein	1.01994	0.882664	10964000000	7933800000	7952800000	9436200000	10594000000	9351500000	7991500000	9073200000	222.9	ATAEFTAK;CFILNITPGVSER;FPGWAWVGYHHR;HGVNNLLSMSK;LKSEAPLEETGK;MESRSAEVVYATGLKYTDPATR;PEVDTLETSATR;PKPEVDTLETSATR;QLNNYGR;QSIAEEHEP;SAEVVYATGLK;SEAPLEETGKPKPEVDTLETSATR;VDTDPEALGPLPEK;VDTDPEALGPLPEKQSIAEEHEP;VQVYTYQPATVR;YTDPATR
A0A125YR36	TGGT1_271888	Putative 3-ketoacyl-CoA reductase	0.771573	0.00233438	1214700000	1308400000	1273300000	1259400000	949460000	1000700000	938260000	1012500000	323.31	AAVAAIENGSLR;AMAIQMAK;CIIWLSNAVPR;FGEWAVVTGATDGIGK;FQLDKFGEWAVVTGATDGIGK;GAAEAFCR;GAIICVGSGASEIASDPLYCAYSATK;GPTTISPYCVHR;IWEAAYLPR;KFQLDKFGEWAVVTGATDGIGK;KTNLMTPSTEK;LRQTEQDLQAAVPALR;MDLFSCGCIK;NILVQCHVPLLVTTK;QTEQDLQAAVPALR;RGAIICVGSGASEIASDPLYCAYSATK;RIWEAAYLPR;SFAVDFSEGSTESLFQK;SFAVDFSEGSTESLFQKLDAALK;SLQPECASK;STLVTTR;TNLMTPSTEK;VLYPGMVSR
A0A125YR37	TGGT1_261710	Ankyrin repeat-containing protein	0.77774	0.0647132	1115300000	869040000	884020000	960530000	735700000	644800000	810550000	786830000	209.13	AELNPAQAS;ATDGTTALMTAVGK;ATTHLNK;CEKDSEVYK;DVDLTTR;GAADNINVEDNEGHTALDR;GAADNINVEDNEGHTALDRCEK;GAADNINVEDNEGHTALDRCEKDSEVYK;KNVVEYLISQK;KYWNSPVSDIDDNSSEAK;NGTEVVEVVDAGK;NVPVDWIR;NVVEYLISQK;YTMLQMAILLNK;YTMLQMAILLNKK;YWNSPVSDIDDNSSEAK;YWNSPVSDIDDNSSEAKYTMLQMAILLNKK
A0A125YR39	TGGT1_270120	Thioredoxin-like protein TLP1	0.943749	0.344798	497350000	549980000	472980000	538160000	489610000	480720000	465440000	506910000	74.665	AEDFQKVTDSEEDCSVK;KAEDFQK;KAEDFQKVTDSEEDCSVK;KVNTVVGGNTAK;MPASEVQFFHVDIDECPELAEEYDISSVPTFLFFK;QVTPTIEGWSEK;VNTVVGGNTAK;VTDSEEDCSVK;VVQFSASWCGPCR
A0A125YR46	TGGT1_293360	Uncharacterized protein	0.939651	0.736224	876140000	654910000	918660000	761950000	531060000	795900000	831120000	859760000	323.31	ADMTVPEELATLPK;AGPAYMDFDAAGNPILIPVKPEDLEK;ASSETSMDCFENQNFYR;CEDGSCPQPLSSFLPDSPFITK;DGTVAVDVYAVK;FQMKPEVTGTTADADDGELEENAEGLER;IEPLDEHIVSFYSMPSTASVAAMR;LTEGEVGGK;MQSLIAR;RFQMKPEVTGTTADADDGELEENAEGLER;SMLRPSQIDLF;THTNPTGAESEPVVEEPVDEEAVIDLEPR;YSIVPQVLER
A0A125YR61	TGGT1_265530	RNA recognition motif-containing protein	0.896759	0.210801	920570000	1062600000	910090000	894100000	907610000	757600000	850280000	880860000	323.31	APGLPPPGPR;ATLPPPRPR;EAIFNAQHAIGGK;EAIFNAQHAIGGKK;FFVGGIIPQATELQIR;FGTVDKVSIIR;GFCFVTMGSEEAK;GFCFVTMGSEEAKEAIFNAQHAIGGK;GFCFVTMGSEEAKEAIFNAQHAIGGKK;GFGFVVFASEESAK;GFGFVVFASEESAKEVLK;GYWDEDSSAGAASGGSGYYGR;HNLNEKDSCEVR;IFVGGVNPSLSESDVEK;IFVGGVNPSLSESDVEKCFSK;KIFVGGVNPSLSESDVEK;KVEVRPLHDDGNVSLK;QSPYYGTVGR;RHNLNEKDSCEVR;TASPGTAPATSAGYSSGYSPVR;TEENEETKEDGTNGAGKPEDPDAALK;VEVRPLHDDGNVSLK;VEVRPLHDDGNVSLK…
A0A125YR88	TGGT1_293900	Sporozoite protein with an altered thrombospondin repeat SPATR	1.11823	0.557291	261940000	361140000	337910000	287540000	274240000	317280000	413470000	391150000	300.87	AAEAAAAATAK;AAMSLHAPGWVK;ACVWDGKQPVHAEVTELR;ALELGVSVPPLVTASAGGSDILSTHSAASDAADAADR;DSSWTPR;GSSSASGDQATDDSRKEEGATDEAETR;HCLVADFYLCK;HCLVADFYLCKR;KAAEAAAAATAK;LEAMLPTDLAEFVK;LPAEELETAPASR;LQEKDSSWTPR;QPVHAEVTELR;SEDKTQLTEEQMK;SEDKTQLTEEQMKEK;TASGFAADPDKSAVVR;TLCDDDAR;VLLLHLDKLPAEELETAPASR
A0A125YR96	TGGT1_286210	Serine/threonine-protein phosphatase	0.869478	0.0321527	276660000	314410000	287570000	293040000	246370000	258350000	247120000	266910000	190.84	AASSMSLLDR;AFCHTNNIEIIAR;AGIEGPAAGEGAGGAALGSCEGPGENATK;AHQLVMDGYK;AKEILVEESNVQR;CECIPER;EILVEESNVQR;GAGYLFGADIVK;KLVTVWSAPNYCYR;KYGSSTVWR;LFALHGGLSPAISSVDEIR;LVTVWSAPNYCYR;QEVPHEGPMCDLLWSDPEDMQGWGYSPR;QITQVYGFYDECLR;QITQVYGFYDECLRK;TFEAAPPER;TFEAAPPERR;VDVPVTICGDIHGQFYDLLELFR;VGNFLPETSYLFLGDFVDR;YCTEVFDYLALAAIIDDR;YCTEVFDYLALAAIIDDRLFALHGGLSPAISSVDEIR
A0A125YRA4	TGGT1_286490	Putative G protein-coupled receptor 89 isoform 5	NA	NA	0	0	31017000	41828000	0	0	0	0	8.4547	IPDLVSAFPR;LLQTLTLIAEK;NITAFLSPVSQEQVAEVEQR;WVWNIDLVCVLLLLYLILPIFIVYNLLIPEQDVFR
A0A125YRB0	TGGT1_300000	Ribosomal protein RPL18	0.627333	0.00436727	17708000000	17656000000	15837000000	16604000000	12084000000	10736000000	9516300000	10200000000	237.44	AGGECLTFDQLALR;AGGECLTFDQLALRR;AGGECLTFDQLALRRPK;APMSLSK;EADKHFGAAPGTPGSK;EDHIAVLVGSVTDDIR;FNAVVLK;FNAVVLKR;FSETARR;GKEDHIAVLVGSVTDDIR;GKEDHIAVLVGSVTDDIRMVHAPK;HFGAAPGTPGSK;LKAPMSLSK;LLVKLYQFLAR;LLVKLYQFLARR;LTVCALR;LYQFLAR;LYQFLARR;SQNPYLR;SQNPYLRLLVKLYQFLAR;SREADKHFGAAPGTPGSK;TVKSQNPYLR
A0A125YRB3	TGGT1_318750	Deoxyribose-phosphate aldolase	1.27569	0.162697	131860000	132150000	181540000	108910000	195510000	160900000	164330000	186580000	99.583	ATEQIYK;DGADEIECLIDWR;DPAIVGVSVRPAFVR;ELRDCYESWDSVGVSPDTSP;IAAKDPAIVGVSVRPAFVR;IRVEGINR;LLVSEVK;LLVSEVKK;MNENVADGESR;SAPEVAGIK;TLLNFFEVAALTDGETNESVAAVCK;VGGGFNLLK;VVLSGGELQGGDIISR
A0A125YRB5	TGGT1_300270	Uncharacterized protein	NA	NA	0	0	0	0	0	0	0	0	3.914	ANAQLLADLLSR;LGVSPSR;SQVTGSASPRASSEVSNRQR
A0A125YRB9	TGGT1_288530	NOL1/NOP2/sun family protein	0.723199	0.0110562	120250000	140480000	119430000	126970000	92826000	99281000	92482000	82167000	230.94	ALLDAPCTGSGIIAR;CTSLMANLHR;DLAAALIAR;EDIGADGGVITR;EDIGADGGVITRR;FATESEPVDDDDEPEGIGR;FYPHVNNFDGFFVAK;GCNVDPLGEWTK;GFQSQNVADVQAHK;GFQSQNVADVQAHKR;GQQFHNSVPLYTR;GSALLPMR;IEETLHNLANFVQFR;KPEDFAEHSK;KSESGVTDLSSSDSAGSPAPTEVK;LGVTNCIVSCVDGR;LVPLGVDIGVPGLSGFR;NEGILFANDAK;NEGILFANDAKK;QRIEETLHNLANFVQFR;QSVSSGGARPAQGK;RFYPHVNNFDGFFVAK;RKPEDFAEHSK;SGADRVPSNAESKR;SSEGSSPVSPK;SVAHQSSSKEDIGADGGVITR;SVAHQSSSKED…
A0A125YRC0	TGGT1_234520	U2 snRNP auxiliary factor large subunit	0.955188	0.560282	156590000	153510000	138560000	162110000	145700000	158450000	130230000	149020000	250.86	ANFSGSVVTR;CEVFNESSR;DLLEQFGTLR;EKPSRPETGPDNK;EYEAICDDIKQEAEK;FCFIELR;GHDTEFDR;GHDTEFDRK;HGALEEVLVPKPNEDLSYR;HGALEEVLVPKPNEDLSYREGVGK;IYIQNLPPEMGEEQVRDLLEQFGTLR;KAQLMLNGR;LDGITYNGYSLR;LLSDPLVAVQVQAAR;LQPPPPSAPPPASGVGAAASAPVASALQSAVAAAQSLGSTR;NEQYAILCVK;TMAVTSLPNSMTQK;VGRPHDYVPPPGGDPAHQAYIPLLDDAK;VGRPHDYVPPPGGDPAHQAYIPLLDDAKK;VSPSASASASPPAGAAPPTCSSLGFVMPTVK;VVCAAFFPEEK;VVQLLNCVYQEDLIDPK;VVQLLNCVYQ…
A0A125YRC2	TGGT1_226260	Uncharacterized protein	NA	NA	0	0	0	0	0	0	0	0	24.273	ALIDLTQQLCVR;ELVGCDSSTASTVTVAK;GCEQGTSSEGAFELR;GNDAQALAEGSLGLVER;LIAANLCSLATQPR;LIAANLCSLATQPRPGK;QIYIQFDKR
A0A125YRC4	TGGT1_311260	Putative myosin light chain MLC1	0.88026	0.426645	163240000	195310000	177240000	249830000	183940000	161060000	174000000	172550000	78.274	DDDPNDLKELFK;LAGASPSNGEVAEFAGK;MSGGVDLAAFK;NILQGFGEPLTDAEFEAIAK;NILQGFGEPLTDAEFEAIAKDFLR
A0A125YRC6	TGGT1_234180	Uncharacterized protein	1.27368	0.31681	130700000	105930000	56909000	104050000	143950000	120510000	118050000	123890000	107.41	AYLEPDGGGTETEGIEVECEPDADHYLLFDDLKPGTVYR;DAVQQTRPTR;GSLVGVHGGDVFGR;HHLGNMLAAMLR;LFYVVPEK;LKLFYVVPEK;MSVHLISALPPR;RGSLVGVHGGDVFGR;SPVSTPSGR;THDRNDAMQETAVK;TSVVATVAVDRK
A0A125YRC8	TGGT1_269140	Trafficking protein particle complex subunit	0.743969	0.0527677	307550000	308110000	281370000	358210000	260290000	223990000	194170000	255410000	93.941	AQDNELEYMINDK;AQDNELEYMINDKQLLLNK;DMNHVNCGAFAAGIIEGILCSAEFPAAVSAHTVEDTPNSK;FLPEVIER;ILDLLVYR;ILDLLVYRER;LGGGGVTG;LHELGLR;SLTHPSLLDR;STTFLIK;VLSILTFVSTCVWR;YLFGHSGELLK
A0A125YRD1	TGGT1_235970	Putative eukaryotic initiation factor-2 gamma	0.818052	0.0154759	4079100000	4292600000	3653600000	3771500000	3190300000	3254700000	3218500000	3259100000	323.31	AFVAGTAADK;AFVAGTAADKAPIIPVSAVLK;ANATTDHLRPQDLETLDISK;APIIPVSAVLK;AVSGVQTVR;CSNPECPEPECYK;DFTSPPQMIIIR;DSAGNIQCR;DSAGNIQCRPIVSTIMSMFAEENPLK;EDEPPCPR;EDEPPCPRPGCGHK;ESQAQQQQEEIR;FNIDILCQYICTLVPVPVR;GEFLMVNIASTSVGAR;KGEFLMVNIASTSVGAR;LELTGPVCTR;LGYANAK;LIGWGQIHK;LKKGEFLMVNIASTSVGAR;LQHIIILQNK;LQHIIILQNKVELIK;LTPLSPDVISR;LVGQVLGHPGNLPDCFGEMEVSYYLLR;LVGQVLGHPGNLPDCFGEMEVSYYLLRR;PIVSTIMSMFAEENPLK;QATI…
A0A125YRD8	TGGT1_211850	Uncharacterized protein	0.620873	0.0425775	181690000	158790000	155690000	226490000	123130000	101560000	0	111820000	8.1286	AGCFECFDIYCER;IVELEMR;LFGGPSVSQR;RPPASGSAFSSR;YITQLQAK
A0A125YRE0	TGGT1_293440	Uncharacterized protein	0.82994	0.219956	2322100000	2246100000	2453500000	1976900000	1777400000	2377000000	1523000000	1790900000	323.31	AANPSTVEEAAITDK;AANPSTVEEAAITDKSPLVAK;AANPSTVEEAAITDKSPLVAKEETK;AAQACEEANGP;ATLTAIAAGQDK;DVCAFNLLAVGHK;ENEEPQPTAAADKPAVNAQLLVDR;ENGGSLIGGMATAALLK;GIEEEGSDYMDDVQSVFFALASYGQMCNYSHHK;HLDNLPLPGDIESLK;HLDNLPLPGDIESLKDQLGK;HTTGYVR;KGIEEEGSDYMDDVQSVFFALASYGQMCNYSHHK;KWEYNCK;KWEYNCKDVCAFNLLAVGHK;LKPSDPADVQVITEWR;NEESEPVVK;NEESEPVVKQNEEPEPAVGQNGESEQLGKDIEK;PESSPAHESDPLIKQK;QKEEVAPMVK;QKPESSPAHESDPLIK;QNEE…
A0A125YRE2	TGGT1_226000	Putative ATP synthase	0.94536	0.592574	5048600000	5196300000	4396300000	5788900000	5180000000	4535300000	4598300000	5000200000	133.54	AGEIIVR;ESAATALQELLQQGAGATDEWTK;FFLSDGFVLFK;GETGDEVER;KGETGDEVER;KGETGDEVERFFLSDGFVLFK;LKAGEIIVR;NQLLLTLSSPSEAIYVR;SPEDDSGCCTAEVLGVEVVPVSMLDK;SVTVPGSEGAMTMTNGHSQTVAR;TLLGQELLSSVIR
A0A125YRF2	TGGT1_227870	Tim10/DDP family zinc finger superfamily protein	1.06931	0.57409	2833300000	2352700000	2453100000	2238300000	3111800000	2391300000	2567900000	2491000000	99.268	FYSELSK;LLLIQALNQQVHK;MFGSSENSSLSSGEGASGFSGQGDSGVEAQQLVK;MYEANEIVHQATVEMR;SDHVCLAK
A0A125YRF9	TGGT1_258930	Peptidyl-prolyl cis-trans isomerase	0.942418	0.417236	1022000000	1222900000	1107300000	1211700000	1124000000	1073600000	1020900000	1082600000	171.5	CLHLLIK;DQAWDELSVLK;GGDLGFFTR;GMMQKPFEDASFALQVGEISDIIDTDSGLHLIYR;QENFAQLANQYSDCGSFQK;SAAAPDR;SAAAPDRVR;SKDQAWDELSVLK;SSVRQENFAQLANQYSDCGSFQK
A0A125YRG2	TGGT1_243950	Prohibitin	0.855371	0.0303961	2052100000	2125400000	1862900000	2112900000	1842500000	1704200000	1730700000	1696700000	318.89	AEGEAEAATLISEAIK;AEGEAEAATLISEAIKQHGTGLIEVR;AGVLLGSAGFVASSCLYDVDGGQR;ARQFDLVLDDVAITHLSYGK;DKVSHDIR;DKVSHDIRDAITNR;DLQMVSVGLR;EIADTMAK;KPIGEGMHLYFPWFQVPFLYDVR;LLTTIGR;LLYRPMEDR;LLYRPMEDRLPIIHQTLGPDYDER;LPIIHQTLGPDYDER;NVMYLPSGVNMLLSQQ;QFDLVLDDVAITHLSYGK;QFDLVLDDVAITHLSYGKEFSK;QHGTGLIEVR;QVAQQESER;TKFIVAR;VINTTTGTR;VLPSIGNEVLK;VSHDIRDAITNR;YDAESLLTQR
A0A125YRG4	TGGT1_294360	Putative ubiquitin specific protease 39 isoform 2	0.9853	0.746991	169110000	173070000	169110000	168980000	166810000	183210000	158700000	161550000	323.31	ALDGADYIPGCVGLNNLK;ALDGADYIPGCVGLNNLKR;ASLQEGSSLAEAAGAAK;ASLQEGSSLAEAAGAAKK;CVVEAALQELQK;CVVEAALQELQKR;DASLDDIIYNLHPTYTK;DASLDDIIYNLHPTYTKEDVAQLSTR;DSMADSPASSESPAGPQK;DSMADSPASSESPAGPQKR;EDVAQLSTR;EYVHEDAPADLNPVAK;FNGEQIQEATPGTLK;FNGEQIQEATPGTLKR;GIVSPHEFLQAVGVASK;HLLDFDFEK;IGEQADPLQFFCWLMTR;KLNSNVVNDCFQGEVEVR;KRTPAPSPSAAAVSAPQTK;LNSNVVNDCFQGEVEVR;NMIPHIPIFDLLQK;NNFYVEK;NNFYVEKNPTIVTFPVK;NPTIVTFP…
A0A125YRH5	TGGT1_262640	Cg8 family protein	0.724214	0.324213	4047800000	4008500000	1887600000	3353000000	2441000000	2015000000	2670000000	2503800000	172.96	ERGPNWIVEDFLPTHPFFVNMGR;EYNPDGSPK;FHSDTEYGK;FHSDTEYGKWK;FTIEWMEASK;FTIEWMEASKER;GPNWIVEDFLPTHPFFVNMGR;LNQISYDHNYDWER;RFTIEWMEASK;RFTIEWMEASKER;WSFLPVGVFHTAYR
A0A125YRH8	TGGT1_258940	Acylphosphatase	1.10698	0.176602	902510000	719420000	772920000	829670000	915930000	893440000	884320000	875780000	56.147	GAGQDLVAVVFEVHGR;GEAEGPSAQVEK;IDQLDILEK;IDQLDILEKK;METGGGDCVSR;NYSSFEIIR;NYSSFEIIRK;VHTQEHAQHLGLTGWVQNMPGGTVK;VQGVFFR
A0A125YRI2	TGGT1_252490	Vacuolar protein sorting-associated protein 29	1.03234	0.730215	1385900000	1109100000	1060200000	1114500000	1287200000	1207900000	1113500000	1212100000	219.86	AEVVMSEFK;AEVVMSEFKK;AVDLPPCFR;DISDADAASSAEK;DSVVELEGK;ELLNTDK;ELLNTDKIR;FFVNPGSATGAYQPWLTEK;GANFTEFGDLVLLIGDFHIPQR;GDADAGFDFPEYK;HVLCTGNVGCASVVDSLR;KLDCDILVYGHLHK;KLDCDILVYGHLHKDSVVELEGK;LDCDILVYGHLHK;NGKAEVVMSEFKK;SISSSLHIVK;SISSSLHIVKGDADAGFDFPEYK;VGLIHGHQIVPYGDGGSLLHWQR;VLQFGQFK;VPSFMLMAVQGSSVVLYVYEEK
A0A125YRI4	TGGT1_202940	Uncharacterized protein	NA	NA	0	0	0	0	0	0	0	0	8.4011	ALQSAEALR;ILSGTMFYRR;SLDETQEAPCGEK;TLSPHPSLSPFPAR;TTEDEHQETAAGNSSVQTGQHR
A0A125YRJ3	TGGT1_293390	Cytochrome c heme lyase	1.04674	0.660176	345540000	347680000	246170000	300810000	324290000	316220000	330240000	327420000	280.98	ALGSAAGNDACPFR;DMQREDSGFAAR;ECEKPTLSR;EDSGFAAR;FAPSPSPAPPHPSLVSPTHAFR;GTDSQRPVSAAAASTAVLPAR;HDWYVDR;HFVSSFFA;KCVVASALSTVLATPALLFPSLKPPQLSADHK;LRQYFSYMGLPFDR;NILHWENALHK;NILHWENALHKECEKPTLSR;NKEPPPADAMETTVYVHDVVNER;NMMPEISNAPQQDPDDLALSTHR;PAWFDSWQNFSDNVR;QYFSYMGLPFDR;RSGSSPSEDLPDATTHEVHEEINPR;SGSSPSEDLPDATTHEVHEEINPR;SLPVSAPSSCAASCAPGAASTCTGSPSGR;SPSFASAR;SSDYTPTAR;TGEDATWIYPSPLQFHR;YIVDYYDDPQATDN…
A0A125YRJ9	TGGT1_200360	Uncharacterized protein	1.27827	0.0352738	2885900000	3244000000	2568000000	2676900000	3625100000	3602900000	3370100000	3942000000	323.31	DLFVGLPK;GAPLGSTFIGLTTPRPPLSSLSALQTFGADQR;LASLVLATFGSVR;LASLVLATFGSVRFMLDKASK;LDLGAAVSQDGR;LDLGAAVSQDGRDLFVGLPK;LGRPGDSPGYYVEAK;MMLIALVCMLVHR;PGDSPGYYVEAK;QHEGEVTDLEYDQR;TALGVTR;TALGVTRLASLVLATFGSVR;TALGVTRLASLVLATFGSVRFMLDK;VAAALALLAVLGTEVADYVDR;VAAALALLAVLGTEVADYVDRQHEGEVTDLEYDQR
A0A125YRK0	TGGT1_214210	rRNA pseudouridine synthase	0.904162	0.242563	487870000	503060000	486040000	425620000	441210000	475830000	392220000	410990000	323.31	ALETLTGALFQRPPVVAAVK;ALETLTGALFQRPPVVAAVKR;AREAEEEESER;CEAGTYIR;DETYLRR;DHLVTMHDVLDAMHVYDSTR;DHLVTMHDVLDAMHVYDSTRDETYLR;DHLVTMHDVLDAMHVYDSTRDETYLRR;DSCVNAICYGAK;EAEEEESER;EATSDPGLVASAGTEGGK;EATSDPGLVASAGTEGGKK;EYVCIIR;GEAIALGVAQMTSSVIATVDHGVVSTVK;GEAIALGVAQMTSSVIATVDHGVVSTVKR;HMAVFWAK;HYDRLNVR;IVVKDSCVNAICYGAK;KKTDNYAIEPNSSSPPIDTSK;KMILAGLLDK;KTDNYAIEPNSSSPPIDTSK;KTDNYAIEPNSSSPPIDTSKWPLLLK;LCGSEE…
A0A125YRK7	TGGT1_319350	SAG-related sequence SRS17B	1.13053	0.483285	909920000	1191300000	1620700000	1070600000	1147100000	1425900000	1415000000	1430100000	323.31	AKLEDVVGSGSTIKPVNVDSQNR;EDGSVGHLDLTISSGPGVAFHCPGK;EDGSVGHLDLTISSGPGVAFHCPGKK;GLPVLDIFK;GLPVLDIFKESDNVR;GPQPSTPSLEGSSLLLTLGLPLDSDK;GPQPSTPSLEGSSLLLTLGLPLDSDKK;ILCMACMPGDGDPR;ILCMACMPGDGDPRQDEGLGVCIMQALLPASEGRR;KASLPSSR;KSQNLSPTELDTAFGVDAAGNCDTTR;LEDVVGSGSTIKPVNVDSQNR;LEDVVGSGSTIKPVNVDSQNRDVSR;LVDVSTLIPTAIVR;QDEGLGVCIMQALLPASEGR;QDEGLGVCIMQALLPASEGRR;SCIVTVTVK;SCIVTVTVKK;SQNLSPTELDTAFGVDAAGNCDTTR;S…
A0A125YRK9	TGGT1_260500	Putative COPI associated protein	0.931581	0.744765	2638600000	1800700000	2865800000	2117700000	2153500000	2432600000	2054500000	2137500000	263.47	AILMSCK;EFSEWMTGSMTYL;GAYIDVYR;GAYIDVYRK;KAILMSCK;KYAMTDPQHGMQFEEFNR;LCADVTGGR;LQFDITDLGIIYNALDDHQK;MYADAPIAGHPTEALVGGQNGYPAIPTSAAHIAEQMESGGAR;SAINEREFSEWMTGSMTYL;VEETLVR;YAMTDPQHGMQFEEFNR
A0A125YRL5	TGGT1_219630	Flavodoxin domain-containing protein	1.04386	0.600596	274160000	285500000	265990000	283630000	288510000	309160000	307970000	252290000	323.31	AADNMYCLHK;ALDADFALWR;ALIKPSSFR;ANKDFLYREELLR;ARQDAAEESQGKK;AYTIASSPK;DFLYREELLR;ELHASSSSSLLR;ELLPLLAPSFSR;ELLPLLAPSFSRPR;EQGVALNDFVHWVPSR;ESLAITTAR;FAAACLSLWIEDPEER;FFFQMHALPVNSVR;FSSAASLANAQHTAQSVTAAVER;GDSSPLQGYHAAR;GFFEWLQR;GNAFVHDLR;GNAFVHDLRK;GPLFHQEDR;HFLTHLFLAFSR;IADPTALQEEPMR;IFGSSSAVR;LEEHGFK;LFCDEPAAQQAYEACVR;LFFGACSSFITQQLRPGDVLK;LLCPLGVGDAAK;LLLLSGVALGTAAALYVLLRPPKK;LMVGPSR;LSSSSTFDE…
A0A125YRL6	TGGT1_218220	Putative cell-cycle-associated protein kinase CDK	0.812667	0.0740932	669330000	730340000	645340000	669780000	637020000	516890000	477420000	574890000	202.74	AFGIPVR;APDVLMGSK;AQDHSGEISALKK;DFPQFPPLPWDQVVPK;DLKPQNLLINR;DVIHTDRR;ELHHPNIVR;IGEGTYGVVYK;IRLEAEDEGIPSTAIR;LADFGLAR;LDPLGTDLLSR;LEAEDEGIPSTAIR;LLDVCDGGLEPSTTK;LRDVIHTDR;LRDVIHTDRR;LTLVFEYLDQDLKK;QAMQHPYFSDLADNIK;QAMQHPYFSDLADNIKR;RLTLVFEYLDQDLKK;SFLFQLLCGIAYCHEHR;SYTHEVVTLWYR;VLGTPQVSEHPQLAELPHWNR
A0A125YRM1	TGGT1_284560	Ribosomal protein RPL9	0.665569	0.00699326	20775000000	18453000000	19766000000	19982000000	14945000000	12900000000	11468000000	13251000000	323.31	AFRHLPVDIQK;ATNVKDEIALTGTDVELVSR;ATNVKDEIALTGTDVELVSRSAALIHQSTLVR;DEIALTGTDVELVSR;FLDGIYVSETSTVEQDA;FVYAHFPINVNISGNGTVVEIR;FVYAHFPINVNISGNGTVVEIRNFLGEK;FVYAHFPINVNISGNGTVVEIRNFLGEKR;GKYGEITR;HLPVDIQK;HLPVDIQKTK;KFLDGIYVSETSTVEQDA;LKVEMWYGTCTDLSCIR;MKSVYACETITIPAGVTVDVK;MRFVYAHFPINVNISGNGTVVEIR;MRFVYAHFPINVNISGNGTVVEIRNFLGEK;NFLGEKR;NMFTGVMK;NMFTGVMKK;SAALIHQSTLVR;SAALIHQSTLVRR;SVYACETITIPAGVTVDVK…
A0A125YRM4	TGGT1_293610	Dihydroorotase	1.03625	0.612251	328350000	341980000	304710000	292030000	300300000	335460000	345320000	331920000	178.55	AKPLVMPLISDMHTHLR;AMETAAHR;EFADGHAAAFFGFEAATLEENLECAVIQPTPQR;FPGQENEGVVPFMASLELPYTVEVR;FSPSLLK;FSPSLLKECDEI;GLCCAEAVEKPHNFCKPLAK;IVLEHVSTAAAIQAVK;IVLEHVSTAAAIQAVKR;MCHVTGIK;MPANVAATITPHHLMLTVDDVVKPDAIK;MPANVAATITPHHLMLTVDDVVKPDAIKR;QDEMAEFVTPMIK;QVIQDGDTHFFLGSDSAPHPR;VPSIFKFPGQENEGVVPFMASLELPYTVEVR
A0A125YRM6	TGGT1_308930	Putative 50S ribosomal protein L33	NA	NA	0	0	0	0	0	0	0	0	3.6907	LLLDKVEK;LLLDKVEKAWEYGR;QITLSLQR;YFDNQAPLLTDR;YFDNQAPLLTDRR
A0A125YRN5	TGGT1_253360	t-SNARE coiled-coil homology domain-containing protein	1.26961	0.301144	45737000	63163000	66116000	43335000	49812000	73192000	74989000	79228000	11.001	AIEELRR;DLFEEISAVYR;ETPVSELPAVCR;IAHVAVQIGDK;KLTDADLEER;KPPALPHRPTQGGGSR;LGGEIDDNLSLLR;NTYMLIEER;SSWAFVWGGK;TAVAAGPR;VLPSEQDLPSLPK
A0A125YRN6	TGGT1_311480	Uncharacterized protein	1.19008	0.110552	762820000	795610000	682420000	703750000	763960000	918280000	978670000	843390000	323.31	DAEWETPTAGR;DVGLTPTDNEISNLVDCEK;DVGLTPTDNEISNLVDCEKDAEWETPTAGR;ELVATAK;ESSVSMGVVQEINDPEGDSHWHDR;ESSVSMGVVQEINDPEGDSHWHDRDR;FNFDKEKDDDDQGDVSTSASPLPK;GYPDSSGVLR;IQSLSLAASNLAGGTMQR;KRVPTGHASLMK;MLQELTSCGFR;RESSVSMGVVQEINDPEGDSHWHDRDR;RVPTGHASLMK;SSVSMIASEPDHDDGSVVSHQPIKPDFSR;STPDPFEKR;TAQASAALYCLTGFCNR;TSFLCGLCSHVVDEPEVQVLR;TSFLCGLCSHVVDEPEVQVLRR;VPTGHASLMK;YFESDDAQEK
A0A125YRP0	TGGT1_247410	Uncharacterized protein	0.909573	0.744439	3140100000	3614300000	2332400000	4424700000	3211500000	3135900000	2886000000	3056300000	323.31	ATPPLQDGAPTNGGAATKPSCGAR;ELAAGHIASLVAEYDPVATR;ELAAGHIASLVAEYDPVATRLPFQPMQDR;GPSVPHSILFGVGAGCCAYAGYYLYR;LFHQELDR;LFHQELDRELAAGHIASLVAEYDPVATR;LFHQELDRELAAGHIASLVAEYDPVATRLPFQPMQDR;LPFQPMQDR;LTFFDTESVALQSR;QKLFHQELDR;QKLFHQELDRELAAGHIASLVAEYDPVATR
A0A125YRQ4	TGGT1_209260	Putative cytochrome c oxidase subunit	1.2771	0.347475	2604000000	2169000000	1532800000	1586200000	1892500000	2250200000	3289400000	2646800000	318.42	AAAFVGPFGTVEKPVLCPSVTTDR;CGECDQIFMLVR;CREGFLYR;DLDFFENYWYWK;DMGMQIVTEETEHMVGLLELYEHLR;DPFPVDPDVEDVFDMK;EGFLYRCGECDQIFMLVR;EHVPLWFR;GEAVILDPATLPQK;IVGCTGGTGEK;IVGCTGGTGEKEHVPLWFR;LAQELKEIEAA;LRGEAVILDPATLPQK;LSQVFAPGAAPR;MWNCNEYVR;NISSFSQLAAR;NPKDLDFFENYWYWK;NVAELMSK;RLAQELK;RLAQELKEIEAA;TMPEDFELPSDTMPK;VFYSLPDGKDPFPVDPDVEDVFDMK;VFYSLPDGKDPFPVDPDVEDVFDMKLLEK;VLSGALSPAAR;WGNEIPR;WGNEIPRR;WPAGHQAYSE…
A0A125YRR8	TGGT1_246560	V-type proton ATPase subunit G	0.909143	0.166231	3329700000	3337400000	3479300000	3553100000	3484700000	3077100000	2861100000	3031900000	275.86	AAAKGSNALIQQLLEAEEEADTIVNK;AEYEQTAGQEDSLVSSLEAK;DKLIEFIHR;DYMENKDK;DYMENKDKLIEFIHR;FKAEYEQTAGQEDSLVSSLEAK;FSAEEELK;FSAEEELKVFR;GEIEGIKK;GSNALIQQLLEAEEEADTIVNK;KVMDVDLSLDTETIAVLR;LIEFIHR;LIEFIHRK;TKGEIEGIK;TKGEIEGIKK;VMDVDLSLDTETIAVLR
A0A125YRS3	TGGT1_224620	Uncharacterized protein	NA	NA	0	0	0	0	0	0	0	0	2.2751	ALLSTKFEFER;FGGLQSPQEVAR
A0A125YRS9	TGGT1_266470	Uncharacterized protein	0.945036	0.756612	842160000	711690000	595400000	598190000	797250000	569480000	561000000	668700000	86.165	CDLIDLLNSATTSR;ELDVEFDAK;ENAQYYDFMK;KCDLIDLLNSATTSR;KELDVEFDAK;KELDVEFDAKDCSCK;KENAQYYDFMK;KFDPCPR;KYNQTQYYMCWR;VMWNSPK;YNQTQYYMCWR
A0A125YRT1	TGGT1_290850	WD-40 repeat protein	1.07121	0.434771	261710000	303660000	253450000	313960000	321220000	279420000	307830000	304980000	323.31	AAIAQAIANELQSVPSSR;AHDGAITSISFSK;ATNLEIDSADVIR;DNTHLLTSSFDTTAR;DSEVLATGSQDGQLK;DVYEHSTK;DVYEHSTKDR;EGREEFPVAIAK;ETSVFNQYR;FDLFLNAASTGK;GEWLYCAGEDNTLYCFANATGK;GHLTFVNCALYLPDNTR;GMLPAGEKFDLFLNAASTGK;HGSEKDMIYVCSK;KQGGDFVFACLSPR;LELLCNKPFFDPK;LILQFLQESNLTR;LLTLLGMSLK;LLTLLGMSLKYQK;LQDETLHLLYEQVLCEMLELR;QGGDFVFACLSPR;RAAIAQAIANELQSVPSSR;RLELLCNKPFFDPK;TLQVLQEETGVYLNSVESVEEFASDVQQGR;TQDCLHTFAPPLPPYMNA…
A0A125YRU4	TGGT1_319730	YOU2 family C2C2 zinc finger protein	1.11864	0.480961	967870000	800400000	577260000	869070000	1008500000	826490000	882470000	878530000	211.42	AFECCVSCFDR;AFECCVSCFDRHNDDHVK;AFGSSSSSER;AFGSSSSSERYPSLEEGAR;CFTQCFAEVEPFLSEVAQR;CHQQGEAIMR;ETEVLQSK;ETEVLQSKLDSCQK;FAQPDKSADPASFEAER;FAQPDKSADPASFEAEREK;FEDMISSLTK;FEDMISSLTKR;IADCMTR;KAFECCVSCFDR;KAFECCVSCFDRHNDDHVK;KFEDMISSLTK;KFEDMISSLTKR;RIDEASQ;SADPASFEAER;SADPASFEAEREK;YPSLEEGAR
A0A125YRV2	TGGT1_295450	Sjoegren syndrome nuclear autoantigen 1 family protein	0.571179	0.154148	127610000	215960000	150080000	323090000	128580000	97315000	104400000	136210000	39.908	EIALLQER;ILESAQTLLHVLK;ILESAQTLLHVLKR;LNDSITR;NEYDKTILETEAAYTK;QIIKEEEDRAK;TILETEAAYTK;TSGDRAELPGIGITGVGVDYSPNSVSELSHR;TSTTNSNLHNYNHELVACIDDLRR
A0A125YRV6	TGGT1_270250	Dense granule protein GRA1	0.995558	0.959921	23434000000	17570000000	22973000000	19327000000	19095000000	17692000000	19849000000	26298000000	323.31	ASDGSYSEVGNVNVEEVIDTMK;ASDGSYSEVGNVNVEEVIDTMKSMQR;ASDGSYSEVGNVNVEEVIDTMKSMQRDEDIFLR;ASLFGLLSGGTGQGLGIGESVDLEMMGNTYR;ASLFGLLSGGTGQGLGIGESVDLEMMGNTYRVER;ASLFGLLSGGTGQGLGIGESVDLEMMGNTYRVERPTGNPDLLK;DDIGFLTGER;DDIGFLTGERE;DEDIFLR;DKQQLKDDIGFLTGER;GETVEEAIEDVAQAEGLNSEQTLQLEDAVSAVASVVQDEMK;PTGNPDLLK;QQLKDDIGFLTGER;QQLKDDIGFLTGERE;SMQRDEDIFLR;VERPTGNPDLLK;VERPTGNPDLLKIAIK;VIDDVQQLEK;VIDDVQQLEKDK;VIDDVQQ…
A0A125YRW3	TGGT1_310640	Phosphorylase family protein	1.11464	0.0555105	4304600000	4281800000	4015400000	4358000000	4936500000	4475500000	4921700000	4570400000	323.31	ATLAAGEAAFDALVTLVSEGIIKPAA;DMTDLGVVSLEMETHQIFHLMHQR;DMTDLGVVSLEMETHQIFHLMHQRQHSIPNGPK;DPRPYLLTAPVK;DPRPYLLTAPVKADK;EASFVLEGEPLAVVR;ECGRDPRPYLLTAPVK;ELPLWNDNNANLLK;ELPLWNDNNANLLKDMTDLGVVSLEMETHQIFHLMHQR;FLTDVTEVSSSR;GDLASLIVTVGCEQR;GKNIFLTPDGR;GLNCSAETFFACQGR;IGSCGIVDYATR;IGSCGIVDYATRPGTLMLSDESMYCYR;KGDLASLIVTVGCEQR;LTDLIEANLNAQGAAVK;LTDLIEANLNAQGAAVKR;MSIVCIGMGAPMADFFIR;NIFLTPDGR;NYCHFDGEAALGNK;N…
A0A125YRX1	TGGT1_229670	Ribosomal protein RPS23	0.640577	0.00387441	37564000000	39309000000	35981000000	43900000000	26850000000	25798000000	23936000000	23829000000	229.29	ANPFGGSSHAK;ANPFGGSSHAKGIVVEK;DGSLNYIDENDEVLVAGFGR;FKVVKVAGASLLALFK;GIVVEKLGIEAK;ITAFVPR;ITAFVPRDGSLNYIDENDEVLVAGFGR;KITAFVPR;KITAFVPRDGSLNYIDENDEVLVAGFGR;LGIEAKQPNSAIR;QPNSAIR;QPNSAIRK;SGHAVGDIPGVR;VAGASLLALFK;VAGASLLALFKEK;VAGASLLALFKEKK;VVKVAGASLLALFK;WADKTYKK;WKANPFGGSSHAK
A0A125YRX3	TGGT1_202810	TIM14 protein	1.0081	0.912196	467510000	436380000	270040000	495670000	411380000	428720000	355900000	487120000	56.072	DLRGFDNPMTK;EKFGTASSQWR;EKILQTHK;FGTASSQWR;GFDNPMTK;MWALACFLVGGAAFAAR;TEALQILK;TGQSEFSNSGAEFTAPLFLWCR
A0A125YRY0	TGGT1_240520	Uncharacterized protein	1.20199	0.374128	124970000	97620000	64230000	83854000	129150000	106460000	114570000	95366000	64.342	AELTAQR;AQSIIALWK;DSTNEANEPR;IDISDCIR;IPQFLLPPLFTAVR;SFIPSHLIR;SLASLVHSACLK;TIGDNSGSQADGTSPGSEK;TIGDNSGSQADGTSPGSEKAELTAQR;VDSMESFDLYR;YALEELYGLCPR
A0A125YRY2	TGGT1_219270	Multi-pass transmembrane protein	0.840709	0.107996	1909500000	1686100000	2241800000	1856700000	1629000000	1703800000	1545200000	1590500000	167.4	EVEMGVVNPNYQ;GEEHTPIIHFLTTK;ILSAAVTLDGLAAMLR;MYSLGVEGDETLLAQNQLSMSSR;QGTGYMVGHHTMSSTMGGAAPAVFVDEDAEPSPR;WSPELHCR
A0A125YRZ1	TGGT1_293400	Uncharacterized protein	0.669728	0.0292047	74012000	74880000	60671000	75814000	54168000	38282000	47779000	50896000	8.17	IQHSFFLSVLTR;RIQHSFFLSVLTR;SDPCAAALPLSR;TFAQVEAEKK
A0A125YRZ6	TGGT1_203720	Vitamin k epoxide reductase family protein	NA	NA	0	0	0	0	0	0	0	76287000	33.193	HLAYKPYCDIAPSMMCSK;QHERPETQR;QTGADTATAEEISDR;QTGADTATAEEISDRLDR;VALSPYSHMLSLFGLAEPHGR
A0A125YS10	TGGT1_270690	Arginyl-tRNA synthetase	0.874187	0.114904	198640000	188380000	187470000	192920000	174120000	182470000	169900000	144370000	323.31	AASAEVNR;AKEFLVNEK;AKEFLVNEKNDIR;ALAGPDLR;ASDDPANWPWSLR;ASQHSSFSSTLPSSSR;ATEDSAESQGAAASDASALSSK;DNLEDGHELACDLFPEHYDR;EAEEVFR;EAGWNEADDEGPEAEHQPR;EATVTFYFR;EFILSAPPK;EGLEENREGTGSAAGR;ELMQVVTELVTGNYTIIR;EREAGWNEADDEGPEAEHQPR;FEADFLGGSMMGEVTQHVK;FHICNIEPDRR;FMEELEQSLEEYTR;FQSLLSEQMGILER;FSDHVLLQMMR;FYRPDGWVGLQPVELLSLSLRPASVAFAEGK;GIVEQLR;GLGLTPR;GSGVDFLTR;HSSSGEDAREGLEENREGTGSAAGR;HVIDKADWEPLVADLLQA…
A0A125YS13	TGGT1_205670	SF-assemblin/beta giardin protein	NA	NA	0	0	0	0	0	0	0	0	3.7489	AGAAGSCSGEAGKSER;EQSDDEIIHAINQYTTALQK;LNELQYGLDAR;SGLALATQAR
A0A125YS20	TGGT1_259570	Putative CMP/dCMP deaminase, zinc-binding	NA	NA	0	97095000	0	115460000	0	0	0	0	7.3839	AEYTEADKR;EEAIDLLRSFYSRGNPNAPEEK;FGGCGSVLSFHK;GLECYSGIFREEAIDLLR;LFMSAALEEAR
A0A125YS28	TGGT1_249240	Putative calmodulin	0.96601	0.850626	6552500000	5426600000	5269700000	4451800000	5890400000	5153200000	4201500000	5717900000	323.31	ADQLTEEQIAEFK;ADQLTEEQIAEFKEAFSLFDK;ADQLTEEQIAEFKEAFSLFDKDGDGTITTK;DGNGFISAAELR;DTDTEEELIEAFK;DTDTEEELIEAFKVFDR;DTDTEEELIEAFKVFDRDGNGFISAAELR;EADVDGDGQINYEEFVK;EAFSLFDK;EAFSLFDKDGDGTITTK;ELGTVMR;KMKDTDTEEELIEAFK;MKDTDTEEELIEAFK;SLGQNPTEAELQDMINEVDADGNGTIDFPEFLTLMAR;VFDRDGNGFISAAELR
A0A125YS34	TGGT1_309740	Small nuclear ribonucleoprotein Sm D3	1.01326	0.888113	6154600000	6621800000	5627300000	6242900000	6623200000	5712100000	6725800000	5912300000	221.8	ALGLVGMR;ALGLVGMRR;ATVGTPVK;ATVGTPVKLLYEGLGHTVTVEIK;FIVFPDMLR;GVLENAEDNMNCLLQTVTVTHR;GVLENAEDNMNCLLQTVTVTHRDGR;LLYEGLGHTVTVEIK;VVSLEQVYIR
A0A125YS53	TGGT1_229420	Putative cytochrome c	1.15183	0.558256	1356100000	1058300000	501580000	1205100000	1309300000	1037700000	1151400000	1248400000	323.31	DSSCSPISSHILDSGVVWNDANLMR;FVEDDEVSDGFVAPPGDAVR;HLIAGNTSWGPTLWNVYMR;ILDIMSSEK;ILDIMSSEKDS;KILDIMSSEK;KILDIMSSEKDS;MFINGVVGMNFFGIANFQDR;MFINGVVGMNFFGIANFQDRVDIIHYLK;TAGVEKDSSCSPISSHILDSGVVWNDANLMR;TLTWNHPNGK;TLTWNHPNGKK;VDIIHYLK
A0A125YS59	TGGT1_290600	Succinate--CoA ligase [ADP-forming] subunit alpha, mitochondrial	1.05369	0.561627	3647800000	3622700000	2784500000	3362700000	3593600000	3632500000	3344400000	3567600000	323.31	EHNKEQKPVVSFIAGLTAPPGR;EQKPVVSFIAGLTAPPGR;EQKPVVSFIAGLTAPPGRR;FSLPVFGTVK;FVNDPETK;GIVLIGEIGGSAEEEAAAWLK;GIVLIGEIGGSAEEEAAAWLKEHNK;GSTWQSSDGK;GSTWQSSDGKFSLPVFGTVK;IAALEDAGVHVVR;IGIMPGYIHAK;KGSTWQSSDGK;KGSTWQSSDGKFSLPVFGTVK;LIGPNCPGIIKPGECK;MGHAGAIVSGGK;MLEVMQAAGLH;NPAAMGQK;QALLSQNK;QGSFHTEQCLAYGTQFVGGVNPSK;QGSFHTEQCLAYGTQFVGGVNPSKK;RMGHAGAIVSGGK;SGTLTYEAVNQTTQTGLGQSTCVGIGGDPFNGTNFIDCLER;VFVDKNTK;V…
A0A125YS61	TGGT1_223410	Putative eukaryotic initiation factor-4E	1.03379	0.826959	2226700000	1871900000	2600900000	1412800000	1707400000	2144500000	2328200000	2206300000	252.9	CMATKIDGSVGTLPR;DLAAFDTVQK;DLAAFDTVQKFWQLWSFIPQPSELLDHKR;DWVKEEPVPDEPLPLR;EEPVPDEPLPLR;EGIKPMWEDPR;EVQDALLK;EVQDALLKEINK;EYSDNTR;FLSFNQELNEAVDLKDWVK;FLSFNQELNEAVDLKDWVKEEPVPDEPLPLR;FWQLWSFIPQPSELLDHK;FWQLWSFIPQPSELLDHKR;HSCIRIEVWYSKLPSR;IDGSVGTLPR;IEVWYSK;LPSREVQDALLK;LSFPQMSAGQIDEYWNNLVLGLIGSTVEGSDHITGVR;LSQGRHSCIR;LVDKLSQGR;NATGGHFEYR;SHVVDAVMIFK;YVWHVWEQVQQDDR;YVWHVWEQVQQDDRSK;YVWHVWEQVQQDDRSK…
A0A125YS64	TGGT1_222850	Stress responsive a/b barrel domain-containing protein	0.949961	0.773242	3994100000	3551700000	2975100000	4311500000	3997900000	3849400000	2755000000	3487900000	154.42	ALIPELDFFIDMR;DQLQVYAEHPK;FKPATPAELLEQFIQDGR;FKPHFEDVMAFDLPM;GFSHFLYSEFHGK;GFSHFLYSEFHGKDQLQVYAEHPK;HKEFVAK;PATPAELLEQFIQDGR;TKGFSHFLYSEFHGKDQLQVYAEHPK;TSVTEDR
A0A125YS98	TGGT1_222860	Eukaryotic translation initiation factor 3 subunit B	0.822957	0.0242497	1941700000	1742000000	1729800000	1764400000	1582100000	1519900000	1365400000	1439700000	323.31	AALLDDFDEIVGR;DCSVLVYNGHR;DIPVDNVQLNDVAVQLHWEEGYSKR;DQFYQFLWR;DQFYQFLWRPHPPSLLK;EFTQLEIFR;EKDIPVDNVQLNDVAVQLHWEEGYSK;EKDIPVDNVQLNDVAVQLHWEEGYSKR;EKIEEIKK;ELCVYQMECDDEPEAEGEK;ELCVYQMECDDEPEAEGEKSDEK;ELCVYQMECDDEPEAEGEKSDEKGR;ENFRWWLLDAR;FALVVHDEQTSNQALR;FEWSPTENIISVWIK;FEWSPTENIISVWIKGSEDAPGR;GAESVNEGLTISMPVNEETGMTK;GANYRPPIK;GASMHWQSK;GDFLCLR;GFCFVTFSNQFNAQHAAHHLNGWALDAK;GGEYPHFLFSHDDR;GGEYPHFLFS…
A0A125YSA1	TGGT1_237200	Sphingolipid delta 4 desaturase/c-4 hydroxylase protein des2 family protein	0.509088	0.168878	37267000	0	67739000	50796000	23311000	0	0	29567000	20.521	AIGDQVCFQSPGTEK;EFYDLPHHTSWMR;HPEVEELFGYDVR;QFVADELNELGPFWTGPK;STVSNASETEQLLAPFAPDGTPQDFQWTTQPIPHSYR;VVWDFIMTK;YHLDHHTYTGVDVVDPDIPSEIEGR
A0A125YSA2	TGGT1_230420	Sarco/endoplasmic reticulum Ca2+-ATPase	1.2753	0.0232206	949480000	995610000	1115300000	955910000	1243500000	1409700000	1275700000	1193100000	323.31	ADDPCSFFTVGK;AHVLDAEEVVR;ALEALKELQPAQGR;ASPNSESGTVSSSPDLLSSLQDVNIHTK;CATLCNEAR;CGDKVPADCR;CTSVLLPNGTVTALTEGIR;CTSVLLPNGTVTALTEGIRK;DAEVLAASYEDCEVQSK;DCGELADYDSASPSESR;DCGELADYDSASPSESRHPAR;DCGELADYDSASPSESRHPARK;EAADMVLADDNFSTIVAAVEEGR;EFEGLSLEEK;EFEGLSLEEKK;EFEGLSLEEKKEVLSQDGVVFSR;ELGETTAMTGDGVNDAPALK;ELQPAQGR;ELQPAQGRVLR;EQAPMPFCDYWASSWNSLATLEFTR;ERNSSQNTLFVK;EVLSQDGVVFSR;FCVPNMR;FHHIEETDQNLQWL…
A0A125YSA3	TGGT1_271300	DNA-directed RNA polymerase II RPB7	1.12468	0.501148	150920000	153690000	108930000	120880000	133920000	178600000	126570000	161960000	30.121	CLHNLGYIICVIR;IVHMEAGR;LGLFAQCGPLK;MFFVVEQWHNVALRPAQLGR;RYTQYVETLLR;VQDGTGMVIVAAR;YQAIAFKPFKDEVLDAVITDVNK;YTQYVETLLR
A0A125YSA4	TGGT1_293060	SPRY domain-containing protein	1.08789	0.243943	144770000	131540000	152650000	141160000	164370000	160850000	154650000	140360000	259.01	ALEERAVEER;AMLQCDLVEER;AVEERAVEER;AVSAAISWMR;DGLTALYAGR;DQGAPATFLDGVSR;EKIAPLLQDASPHVR;FNFTGPFAFDLK;GGVLPGEAFSSPYGAGDVVGCGIHYLSK;GPVPSPSLFCYPPPMR;GQGQEVARDEER;GQGQEVARDEERVESSMR;HHFQISCWSPLEILVR;HPGVEPHSVGYR;IAPLLQDASPHVR;KNDEENGEGRETEAGER;LAALVSPASLTEVVR;LAGQNSENGPPLIADDGDEDLGELPLLYSP;LEPSSAEAAAAGGSTR;LEPSSAEAAAAGGSTRR;LLFWRPSSGPLALNCR;LLLQPSEAK;LVASASASSLSR;NGVCLGVAGK;QAVTECCGLLAYAEPER;SDAAAEIL…
A0A125YSB0	TGGT1_290950	Clathrin heavy chain	0.942	0.146256	2271500000	2185900000	2141400000	2346000000	2155200000	2169800000	2059600000	2041400000	323.31	AGDGDVYK;AGHLAVVEK;AISFYLEYHPLQLCLLLK;AKTEGSAGHMIQVLNLETK;ALELYTDIADIK;ALELYTDIADIKR;AQQFPIQLHSVVNLADQGVSASSFR;AVEFAQR;AVYHWTVGENGETTAEPEK;AVYHWTVGENGETTAEPEKVCSR;AWGACDEQLVELTNK;AWGACDEQLVELTNKNGLFR;CAHAAALSLIVHPDHLDSLIER;CAHAAALSLIVHPDHLDSLIERYEQLCLFK;CMDYCMPFLIQVVR;CNEADVWR;CNEADVWRK;DAESFLK;DAIESFLK;DGGQTPLR;DIYSSRDGGQTPLR;DPHLAFTAYK;DPHLAFTAYKR;DQVIDSELVYAYAK;DRQYQDAIDAAR;DSGNTQLVGDLLR;DTETN…
A0A125YSB2	TGGT1_213410	Putative small nuclear ribonucleoprotein f (Snrnp-f)	0.927138	0.251029	2155700000	2385200000	2067600000	2112100000	2154400000	2065800000	1885300000	1979700000	152.11	ATVTPVNPK;ATVTPVNPKPFLTSLTGR;CNNVLYLR;GHLGEVLLR;LKWGIEYK;LKWGIEYKGYLK;PFLTSLTGR;QVKGEDEEDEEA;SFDEYMNLQLQNTEEWVDGSFK;SFDEYMNLQLQNTEEWVDGSFKGHLGEVLLR
A0A125YSB3	TGGT1_289700	Uncharacterized protein	NA	NA	0	0	0	0	0	0	0	0	4.7088	ELEEICDAVYSESLR;LFAVPYVSLR;VGGAAAAAALKPLEHPDLLAAVVHVGTHEFFHR
A0A125YSC0	TGGT1_219280	Actin like protein ALP1	1.05302	0.406102	1432700000	1381400000	1214500000	1220300000	1376000000	1400700000	1399000000	1351500000	323.31	AEYETEELATGGMPGDGAGFYDAPPAVIIDNGSGYMK;AGLASQEEPSAVFPTIVGR;AGLASQEEPSAVFPTIVGRPR;ATGFVLDIGEGITQCVPVFDGYLEK;DDYEHVR;DGITTEITLGPER;ETLCFCSLNPSEDQNRDDLEK;ETLCFCSLNPSEDQNRDDLEKTYHLPDGLTLR;FVDLYAAK;FYPPEALFNPQLCGR;GDGDGSGAVFVGEEAIANR;GSLVWQGAR;ILCDMGYPMTTR;KSLIGSIVLSGGSSMFPGFPER;KSLIGSIVLSGGSSMFPGFPERLEQELK;LYCQPEMR;LYCQPEMRPLQDHIWITR;NTAPPQAR;NTAPPQARPHVHVLSHPSR;PHVHVLSHPSR;PLQDHIWITR;QEWEEIGMK;RFVDLY…
A0A125YSC6	TGGT1_209800	Formate/nitrite transporter protein	1.13606	0.303571	412320000	464610000	572200000	404390000	558030000	547050000	481950000	518680000	323.31	AITAGVQK;DVQLTVR;EECPSLVGVPR;ESFAGESSTLVMGDIK;ESFAGESSTLVMGDIKR;GASVNSLAVSAIPSVFSAPR;GNPGTNPPSK;GNPGTNPPSKSPESSATGGTGAAASPTATS;KDVQLTVR;MVVTASPDTYLHVIDYGLK;MVVTASPDTYLHVIDYGLKK;QFDETEMQSTMEDMFGLEDPR;SPESSATGGTGAAASPTATS;VSYGWGSCFLR;VVTASPDTYLHVIDYGLK;VVTASPDTYLHVIDYGLKK
A0A125YSE5	TGGT1_267390	DNA-directed RNA polymerase I RPAC1	0.551693	0.00458851	430810000	478280000	532210000	413990000	224620000	277570000	271410000	249950000	204.56	AVHPDILITK;CTEQSLGPHQTSLPVYAK;DHFIFSIESTGSVPAPLLFK;EAFAANPPR;ESIQGEDASDLCSLCPMGVFDIEDTTGEAYAR;FLSVSPER;GVDAAIPNALR;GVDAAIPNALRR;HIKWEPMSPSQK;HTNSGGYAGAFLSSSYVDDVFSIDKFCER;IKDHFIFSIESTGSVPAPLLFK;ILISEVPTVAIETVQIWQNTGVVQDEVLAHR;KIKDHFIFSIESTGSVPAPLLFK;LEPEIVFK;LGLIPFIVDPTALNYR;LRPGQEIELK;LVCAAEGPR;MAIEILKEK;QPNQEVTDENALR;SLPGHEGRPSASIPLHSNR;WSPVCTAVYR
A0A125YSF1	TGGT1_244310	GTP-binding protein	0.463552	0.000912689	620160000	701160000	663980000	610050000	284360000	309270000	291450000	318000000	254.01	AQLIEGSTK;AQLIEGSTKK;ATNFHLGLLK;CDATADDIIDVIEGNR;DHELVDEDVVQIVK;DHELVDEDVVQIVKK;DKGGISVTHTVPLNNIDEETIK;ELEGFGIR;GGGAGGEGFDVSK;GGISVTHTVPLNNIDEETIK;GKQVIGVAR;GQIPDYNAPVILNSR;IAEVEAEIAR;IDQITIEELDIISK;ISNAQIAIR;IWQYLDLVR;KGGGAGGEGFDVSK;KPPNITFK;LAIVWGK;LNKKPPNITFK;LRAQLIEGSTK;LTGTFSEVAAYEFTTLTCVPGVFK;LYIPCLYVMNK;QIIERELEGFGIR;QVIGVAR;RVEDFCVR;SICHEYR;SLLDEFK;TCSLILIVLDVMKPITHK;VEDFCVR;VGKDHELVDEDVV…
A0A125YSF3	TGGT1_200320	Hypoxanthine phosphoribosyltransferase	0.00757394	0.012547	13008000000	12613000000	17621000000	10253000000	179280000	0	0	23304000	323.31	DFDHVAVLSDAAR;DFDHVAVLSDAARK;DKHVLIVEDIVDTGFTLTEFGER;DRVEKLAYDIHR;ESSVPPFFEHYVR;GFFNLLIDYLATIQK;GRIEPMYIPDNTFYNADDFLVPPHCKPYIDK;HVLIVEDIVDTGFTLTEFGER;IATLVEK;IATLVEKR;IEPMYIPDNTFYNADDFLVPPHCKPYIDK;ILLPGGLVK;ILLPGGLVKDR;ILLPGGLVKDRVEK;LAYDIHR;LKAVGPK;LKSYQNDNSTGQLTVLSDDLSIFR;LKSYQNDNSTGQLTVLSDDLSIFRDK;SSALQDYGK;SYQNDNSTGQLTVLSDDLSIFR;SYQNDNSTGQLTVLSDDLSIFRDK;TYFGEELHIICILK;TYFGEELHIICILKGSR
A0A125YSH3	TGGT1_251550	Acyl-coa-binding protein	0.979005	0.884152	206480000	184090000	163290000	214410000	199250000	204620000	183700000	164570000	72.463	ASQEEFER;ESGLNPTTEQK;ESGLNPTTEQKLEFYK;HSAWMSVK;QATVGDCSEPAPGFLAFEAK;YVEALDKMQPLWR;YVQTSGKESGLNPTTEQK
A0A125YSH7	TGGT1_208500	Protein phosphatase 2C domain-containing protein	1.29588	0.121984	135320000	123940000	93258000	129000000	174000000	160830000	158310000	130850000	323.31	AAQEAPPLWAAADSNWVAADR;AVLCRDDR;DRFPSATDAAAATGGTASEAGEK;DRGGEAATSGNASGEKAETDAGSQTR;EGVYFNR;FLSVGLEALVK;FVIDEAVKR;GGEAATSGNASGEKAETDAGSQTR;GLEDIGLLSSSDVYAR;GSEDDKTCTVLFFK;KGSAEGKVEIEDR;KKPSNFSLLVQQLNDGLPSK;KPSNFSLLVQQLNDGLPSK;KPSNFSLLVQQLNDGLPSKR;KSGVEQDAGSTACVVLLFGPDDDGQLK;LFGLATSR;LLTAHAGDTR;LTEDHRPNHKLEQR;NLISLYR;QIYSTVQR;QQLEDREMERER;QRGDEAREDEAPSGAGGEK;RGDHDAQSEDVWYMHR;RGSEDDKTCTVLFFK;SFFMTDHN…
A0A125YSH8	TGGT1_227860	Uncharacterized protein	0.810185	0.174745	36674000	40705000	29667000	38162000	30061000	31709000	26464000	0	11.916	ADHPVMQFVALQLR;ALVAQGLVDAPLWLSAAER;APPMELSNLK;GASALQSLR;LNMAAAVVAAAAR;SQAEEASPLSSLAAR;SQANHLLR;SSVSSTASGGDQR;YLSLTQAVLK
A0A125YSI3	TGGT1_225150	Uncharacterized protein	1.01981	0.74006	1423000000	1537200000	1613500000	1393600000	1585800000	1438700000	1506800000	1554200000	323.31	AADFITR;AADFITRR;DGLNLGILSCTSYPSER;EADPKGDTNAAEHTQADEK;EADPKGDTNAAEHTQADEKLHK;EGEVLVSTGK;FCNEFPR;FKWLINFLGNHK;GSQLISLCHR;HMVGIGDCSSFSSAPNCVLLTTFLHWQQQVTEQLNK;HSLHFPCDSR;IGNLLQR;KLAMPLAAR;LAMPLAAR;LEHWLLQK;LGDHQSAGTEDHEPLEEGDESPDEELIG;LPLTQTALVGLYSDEGDDELYK;LPLTQTALVGLYSDEGDDELYKLR;LRRPDLPQVDLSVLYSGEDAVSPLFK;LTTSGCGR;LVGQLVR;NGQSLIQK;NLVTEEETQAAIDEHVR;QMWGLDTDIK;QVSALPPERR;RNLVTEEETQAAIDEHVR;RPDLP…
A0A125YSI6	TGGT1_226250	DEAD (Asp-Glu-Ala-Asp) box polypeptide DDX3X	0.68669	0.00288654	2399300000	2427000000	2214800000	2307800000	1603600000	1702400000	1466200000	1647600000	323.31	AAAMQQGGYGSSR;ADMIEDYLVDDDFPAVSIHGDR;AGNLGLATSFVNESNKPILR;ASVTGTGWDVR;ASVTGTGWDVRDGRR;CPILVATDVAAR;DLLNLLEEAK;DLLNLLEEAKQDIPSFLPPLVLSCTSSSSR;DLMACAQTGSGK;DVFSSDKLQSTGIK;EIQMLAK;EKDVFSSDK;EKDVFSSDKLQSTGIK;ELAMQIYEEAR;ELAMQIYEEARK;ETEKGLTIIFVETK;ETEKGLTIIFVETKR;FDSYDKVPVELK;FDSYDKVPVELKGR;FQFGTGVR;FSCLGAGGAR;GLDISNVTHVINFDLPTNIDDYVHR;GLTIIFVETK;GLTIIFVETKR;IMAIESFQTPGMQIHPLLLQNVSR;KADMIEDYLVDDDFPAV…
A0A125YSI9	TGGT1_310360	Uncharacterized protein	0.985257	0.927889	669470000	702020000	549860000	734110000	699110000	684630000	608920000	623650000	323.31	ATHALQPTGTGSVAFTR;ATHALQPTGTGSVAFTRPGQGSNAQFQTSLADK;ATHALQPTGTGSVAFTRPGQGSNAQFQTSLADKTR;GLLGVGFLR;GLLGVGFLRPTK;PGQGSNAQFQTSLADK;PGQGSNAQFQTSLADKTR
A0A125YSJ6	TGGT1_264050	Ubiquitin-conjugating enzyme subfamily protein	1.06418	0.383603	165020000	175010000	154660000	141610000	176490000	165740000	172410000	162500000	58.967	ACVEESQAK;ATAESSVTSMPSAVK;GTDAEDAWLNPEAGK;HGIYQGGIFK;ILAGVDEDGETVTTDRDIIEK;KPIIQALSVLSHDITCVDPK;LFVSESMAAHPSTGQIDVR;TVIPIPFR;VFHPLVDPETK;VWDGVILLR;VYDKEENFVFNFSEFHR
A0A125YSK7	TGGT1_243920	Putative DNA replication licensing factor MCM5	0.512262	0.00274485	103820000	87458000	93405000	108290000	51927000	53728000	51545000	44105000	323.31	AAVASTAGPASVLGGDAGDLADLGCR;ACACLLFGGTQK;AGINTVLNSR;AVAILVR;CAVLAAANPSFGSFDDTQDSSEQHEFK;CLLHVDLNDLK;DALKNFYVQTR;DKENYETDSALCTHILNLHAQK;DLQMQGFDK;DLQMQGFDKNVLNR;EQLQLPR;ETDQPHSSYLHVLGLQK;FCLYSQQR;FDLIFLLR;GDINVLLLGDPGVAK;GNDDEEIIPFELLK;GPVQVQINLMDTSATHTPIR;GSSAAGLTAAVLR;HHAAPPDFAR;HLLLNCTR;HSLVFEGLSPAEQK;HVQMAIELFSVSTAETAR;IAPISVYTSGK;ISESFAK;KIPITLR;LAQSQNILDK;LAQSQNILDKIAK;LEEGGFSSSSPSALMLPSSLPSV…
A0A125YSL5	TGGT1_283730	Transmembrane 9 superfamily member	0.959994	0.112501	90652000	91887000	91738000	96371000	90326000	89747000	88153000	87594000	228.81	ADLHNMMFR;AWPLFNPLETYNFYDK;DGIELSSLGGEGR;HFAFLLGYNDGHVVR;KHFAFLLGYNDGHVVR;KLCVMALNR;LGVCTPETVEYAPMTLGQVLR;LLHADVFRPPPHR;MKDGIELSSLGGEGR;QLSSPFAPVASDEAEAR;RDPQEETGEATEEK;RDPQEETGEATEEKTR;SRFDIAYGVAEETPR;SSSYLSDATAHAAGSAVSVCVSK;WQDRPDIKPAFR
A0A125YSM0	TGGT1_261240	Histone H3	1.06972	0.372075	53024000000	51001000000	59050000000	57958000000	63291000000	61317000000	53921000000	57914000000	270.37	DIQLARR;EIAQDFK;EIAQDFKTDLR;FQSSAVLALQEAAEAYLVGLFEDTNLCAIHAK;FQSSAVLALQEAAEAYLVGLFEDTNLCAIHAKR;FQSSAVLALQEAAEAYLVGLFEDTNLCAIHAKRVTIMPK;KSAPMSGGIK;PGTVALR;QLASKAAR;RVTIMPKDIQLAR;SAPMSGGIK;SAPMSGGIKK;SAPMSGGIKKPHR;STDLLIR;STDLLIRK;STDLLIRKLPFQR;VTIMPKDIQLAR;YQKSTDLLIR;YRPGTVALR;YRPGTVALREIR
A0A125YSM3	TGGT1_209720	DUF4149 domain-containing protein	1.13727	0.0349699	3355800000	3294400000	2976500000	3379300000	3754500000	3746400000	3578400000	3712000000	323.31	ELEEQLGIDTADTAVNAAEVAR;ELEEQLGIDTADTAVNAAEVARR;GGDGDQAAAGLEYQDVVK;LHHSLGMAVGFVSFAALLPFLVS;LHMAAAVNVIGNLVNSCYLAPR;QVSLLER;QVSLLERR;RELEEQLGIDTADTAVNAAEVAR;RRELEEQLGIDTADTAVNAAEVAR
A0A125YSN2	TGGT1_209600	Uncharacterized protein	0.967333	0.504392	6296200000	6605000000	6324200000	5851800000	6294500000	6194500000	5718600000	6050400000	323.31	AAAQQLQQSA;AKNELLSVLR;ALDQLVDEGK;ALDQLVDEGKEAADTNPPATLCAVVDLPQNR;AYETGVK;EAADTNPPATLCAVVDLPQNR;EAQESSDDEDEDDAHFDGEDLK;EFIGNNLTAWLK;EMVLSIR;IKQLFGK;IVTLKEMVLSIR;KAYETGVK;LLSFDELFK;NELLSVLR;NGFVFYLR;NTLETGDSLR;QAVITEIVAVK;QNTLKGDTR;RLPDCLK;SLSLVFLEEDQR;SLSLVFLEEDQRNGFVFYLR;VIDTQAGELGLSLGGAEGTSHAK;VLNDMQK;VLPDTENVK;VLPDTENVKK;VLVDDNAIHFIAEAR;VNALGYK;VNALGYKFIR;YKVLPDTENVK;YKVLPDTENVKK
A0A125YSP4	TGGT1_262670	60S ribosomal protein L18a	0.662804	0.00451706	19488000000	19059000000	18061000000	19588000000	14205000000	12702000000	11288000000	12308000000	323.31	ADPTLQQK;AHMQQLFDSK;ALPSNIQIIR;DISQNGAVSQLYAEMAGR;EKRPTFVK;FWYLLKK;HRALPSNIQIIR;ISQYQVVGR;ISQYQVVGRK;KADPTLQQK;KPTLFLH;KQPTEAEPNPSLFR;KSTGEILAVNEIR;KSTGEILAVNEIREK;LKLPAIR;MKADPTLQQK;NFGVWLR;NKVLAVSK;NKVLAVSKFWYLLK;QPTEAEPNPSLFR;RAHMQQLFDSK;RIFPTPK;RPTFVKNFGVWLR;STGEILAVNEIR;STGEILAVNEIREK;TGTHNMYK;TGTHNMYKEVR;VAEIKASQCR;VLAVSKFWYLLK;VLAVSKFWYLLKK
A0A125YSQ3	TGGT1_288720	Ribosomal protein RPL10	0.6855	0.0030151	20498000000	20682000000	20622000000	22020000000	15631000000	14624000000	13238000000	13967000000	323.31	AAFKFPGR;ADVDEFPGVAHLVSDEYEQISSEALEAAR;ESNVATAVTALR;ESNVATAVTALRR;FTKVEYK;FTKVEYKK;GAFGKPMGLVAR;GAFGKPMGLVARVDIGQILMSIR;GPLANTFPSAADITLPVA;IRVHPFHVLR;IVSDGVGAK;IVSDGVGAKWISTK;IYDAGRK;KRADVDEFPGVAHLVSDEYEQISSEALEAAR;KWQAEGR;MLSCAGADR;MLSCAGADRLQTGMR;NCGKDNFHLR;PMGLVAR;QKVFVSNK;RAAFKFPGR;RADVDEFPGVAHLVSDEYEQISSEALEAAR;TRESNVATAVTALR;TRESNVATAVTALRR;VCANKYMIK;VDIGQILMSIR;VFVSNKWGFTK;VHPFHVLR
A0A125YSR6	TGGT1_269410	Uncharacterized protein	1.07704	0.556586	454280000	414620000	613390000	460580000	514050000	470150000	545710000	562630000	119.88	DALVPEQSQAGALQPR;DCGFPLGYRPVPFNEPTR;FSPSTPEANALYAAVGQK;GQGPAASPYSASFGIK;GSDDAAVLQILETFNK;HLNYTSETSVLQFTER;KLSTLYCAVCGAHALVTEVDFQNLPR;LYTVPAER;RGSDDAAVLQILETFNK;RPAGLEVQYR
A0A125YST8	TGGT1_321530	Cathepsin CPL	1.14558	0.338151	1075800000	832300000	681840000	722640000	1001400000	940320000	904420000	948690000	151.92	AEGNQSCSGGEMNDAFQYVLDSGGICSEDAYPYLAR;AGRPSPPFVVTTR;DCGSCWAFSTTGALEGAHCAK;DGYMYMAMHK;DGYMYMAMHKGEEGQCGLLLDASFPVM;EAHFQDAFSSFQAMYAK;GCVTPVKDQR;GEEGQCGLLLDASFPVM;ILGFKDVPR;KDFWIMK;LVSLSEQELMDCSR;MNHFGDLSR;NNLVYIHTHNQQGYSYSLK;NSWGTGWGR;SHHLGVATELLNVLPSELPAGVDWR;SRGCVTPVKDQR;SYATEEEK
A0A125YSU4	TGGT1_297470	Putative myosin light chain 2	1.11114	0.114904	1060500000	1046300000	986660000	981550000	1019300000	1166600000	1176700000	1165300000	323.31	AGAAPTTEPETLTEAAPAAVAGSEK;AKGGSMPQQDAGDYAR;EIASLPEK;EIASLPEKVDYK;EQEEFPVNIPLGYSTQQLR;FTVIISR;GGSMPQQDAGDYAR;IQYPVLDAK;IQYPVLDAKK;IQYPVLDAKKAGAAPTTEPETLTEAAPAAVAGSEK;KAGAAPTTEPETLTEAAPAAVAGSEK;KEQEEFPVNIPLGYSTQQLR;KQVCNILQMWGEEPLSPAEAAAFCELAMGK;LFYDEAMQDAFPEEGTMR;LHALMPPGFDISK;LYITETMNCDVQK;LYITETMNCDVQKK;QVCNILQMWGEEPLSPAEAAAFCELAMGK;SFFSSFDTQATGDLSK;SFFSSFDTQATGDLSKK;SLGFAPSNK;SLGFAPSNKEIASLPEKV…
A0A125YSV2	TGGT1_266620	Thioredoxin domain-containing protein	0.957514	0.492492	2076300000	1886400000	2193100000	2004500000	1947800000	1886500000	1873500000	2105800000	285.86	AHSAHTGAQGLNAENVQLFR;AMSPFFEALSGFYEGTFLK;DFATYAYSR;DWENLVATHSMPR;MDVDECPDSADDAAIQALPTLCVMVPSEGKWEVIAR;MTDAALK;QIVFADFGATWCQPCK;RDWENLVATHSMPR;RQIVFADFGATWCQPCK;STGGEHPSQAVSVHSDSELAALR
A0A125YSV5	TGGT1_256770	Putative eukaryotic translation initiation factor 4A, isoform 3	0.903919	0.153845	2017800000	1820100000	1674100000	1711100000	1584200000	1672000000	1638500000	1634400000	323.31	AIVPIMK;AKVEWLAQK;ALEAGVHIVSGTPGR;DELTLEGIK;DIEQYYATQIDEMPMNVADLI;DPQALILSPTR;DVIVQSQSGTGK;EANFTVSR;ELAEQSQK;EQVYDIYR;FDTLTDLYDTLTITQAVIFCNTK;FMDDPFR;GFKEQVYDIYR;GIYAYGFER;GIYAYGFERPSAVQQR;GLDVQQVSLVINYDLPNSR;GRDVIVQSQSGTGK;GVAINFVK;GVAINFVKNDDIR;ILRDIEQYYATQIDEMPMNVADLI;KGVAINFVK;KGVAINFVKNDDIR;LEPDTNFIFETSEDCQVLPTFDAMGFK;LEPDTNFIFETSEDCQVLPTFDAMGFKEDLLR;LLVLDEADEMLNR;MHGDMPQQER;MHGDMPQQERDEIMR;…
A0A125YSW3	TGGT1_269980	Putative preprotein translocase Sec61	0.759921	0.0211224	3121300000	3571400000	3257600000	3178700000	2155900000	2658900000	2595700000	2566500000	323.31	AFSPTTIK;AKGFRFLNLIK;ALFQGAQK;DQQMVMK;DSSLVQVLNR;EREQGNSIF;FLNLIKPVMCILPEVQAPDR;FLNLIKPVMCILPEVQAPDRK;GQQGSYPIK;GTEFEGALVALFHCLFTK;GTEFEGALVALFHCLFTKSNNIVALK;GTLMELGISPIVTSGMVMQLLAGSR;GTLMELGISPIVTSGMVMQLLAGSRIIQVDQSLKEDR;GYGLGSGISLFIATNICETIVWK;GYRDSSLVQVLNR;IIQVDQSLK;IIQVDQSLKEDR;PVMCILPEVQAPDR;QLRDQQMVMK;SADPFYWMR;SNAPNITSLLATILVFLIVIYFQGFR;SNNIVALK;TGKGTEFEGALVALFHCLFTK;TGKGTEFEGALVALFHCLFTKS…
A0A125YSW5	TGGT1_315300	Putative transcription factor IIB	0.840258	0.202032	98194000	119420000	138710000	137360000	105200000	103590000	107700000	98332000	42.451	ASNYQSTTR;AYGTNYVETLR;IYFSDRLYGEEELPAEFK;LDEGWNQIQFNLADFTR;LDEGWNQIQFNLADFTRR;LFMPVQK;LPILVMIVK;LYGEEELPAEFK;RAYGTNYVETLR;VQIHANCR
A0A125YSX5	TGGT1_221490	Cell cycle regulator protein	0.995412	0.958486	1163000000	1024400000	978520000	1049100000	1122200000	956480000	1040200000	1076800000	104.38	DGPWVPTLR;FSLEEISSQNVAK;GAISFVLR;GSNIMCPGLTSPGGR;HITMIANGK;KFSLEEISSQNVAK;KTPLTLVK;LEHVIDDIIPK;LLHTYPSMMPK;LNACAIGIATMSTK;MENVEAGDVVQVTAEGK;QILFFQSR;QILQDNK;TPLTLVK
A0A125YSZ5	TGGT1_295010	DEAD/DEAH box helicase domain-containing protein	0.427419	0.133464	42867000	23039000	47146000	51840000	20655000	14584000	0	0	31.899	AEIANVVHV;AGDAAVADDSSFSQPR;ELAIQVLDQFR;GDGHAFMGLVLLPAR;GIVFAGSVR;GVALTFVDPK;IYGVQLGVR;LLASHEAAK;LLDQCPHIVIATPGR;LLICTDVAGR;LLSDEFEDDLKTILSCVPTSSQGR;MQPIYLLYLLEHTSPFCSDR;QTLLFSATVSPALLALQR;QTQQICTALEILK;TAASLHIFHPSPIQVLSLPHTLR;TLGYCWPLLQR;VCLLLGGR
A0A125YSZ9	TGGT1_267080	Putative 26S protease regulatory subunit 4	0.867901	0.242681	984870000	1230700000	1078200000	1332600000	1106900000	948500000	961700000	998130000	323.31	APLETYADIGGLEK;ATCTEAGLLALR;AVANETSATFLR;DELSGADIK;EAVEFPLTHPEFFDDIGISPPK;GGGFPGGSEEDKKK;GNIPESLYL;IESLDPALIRPGR;IESLDPALIRPGRIDR;IFQIHTAK;IKDYLLLEEEYILNQEQR;IQLPNPDAK;ITQEDLR;ITQEDLRK;KGNIPESLYL;KIFQIHTAK;KIQLPNPDAK;KRLEAAPPTHIGK;LAHEHAPSIVFIDEIDAVGTK;LAHEHAPSIVFIDEIDAVGTKR;LEAAPPTHIGK;LEAAPPTHIGKR;LPTVTPITK;MTMADDVDLEEFVMAK;MTMADDVDLEEFVMAKDELSGADIK;NEEDVNRVDELR;RLEAAPPTHIGK;RLEAAPPTHIGKR;RYDAT…
A0A125YT25	TGGT1_305050	Putative calmodulin	0.93909	0.279871	2218600000	2494000000	2177500000	2372700000	2206700000	2176700000	2262100000	2053100000	247.41	EAFKLFDR;EAFKLFDRNGDGELTHQEAVLAVR;IQELDLPEQVTYPQFR;KNDGTISTEELAQVMK;LFAPFDR;LFAPFDRK;LFDRNGDGELTHQEAVLAVR;NDGTISTEELAQVMK;NGDGELTHQEAVLAVR;QADPNNSGNIK;SCGIPLR;SDPLEDLIK;TLCSSMTEEDIDHLIK;YAEFVHQCF
A0A125YT28	TGGT1_315780	Putative myosin regulatory light chain	1.01349	0.91447	254320000	196510000	332370000	301560000	285930000	273000000	222890000	317570000	69.13	AEFDELLLLAGLDGQR;AEPLSKAEFDELLLLAGLDGQR;ALGQTVSDSEIDR;EAAGTLGLPK;IALEEQR;KEAAGTLGLPK;KLLTGPAGVATVNATR;KQPPSGPVAPPPNEINFQVFTK;LIYDDFR;LLDENRDGYIDHSQYATLVR;LLTGPAGVATVNATR;LQEQHLR;LSVQQLQEIVTHR;NFDYSQLAK;QAFQLFDPK;VFADNYNPVVSEK
A0A125YT32	TGGT1_261010	Putative tat-binding family protein	0.807763	0.00178557	1428200000	1438200000	1442500000	1402800000	1102000000	1153200000	1173900000	1184600000	323.31	AVAHHTDCTFIR;AVCTEAGMFALR;DELQVLLEPGSYVGEVVK;EHAPSIIFMDEIDSIGSQR;ELFVMAR;ELRDELQVLLEPGSYVGEVVK;EVIELPIK;EVIELPIKHPELFESLGISQPK;EVKEVIELPIKHPELFESLGISQPK;GVLLYGPPGTGK;HPELFESLGISQPK;IAQEMNGSSGAEVK;IDILDDALLRPGR;IDILDDALLRPGRIDR;IDPLVSLMK;IDPLVSLMKVEK;IEFPNPNVDAR;ILPTKIDPLVSLMK;KIAQEMNGSSGAEVK;KIEFPNPNVDAR;MFVTQEDFEMAVAK;NIDLSQCTVNTR;RMFVTQEDFEMAVAK;SALAGPLRPPCATEGEDGPSSGLQTYYEQK;TEGEHGDSEVQR;TMMEL…
A0A125YT45	TGGT1_239760	Ribosomal protein RPL22	0.681427	0.00383723	13383000000	14121000000	13988000000	15721000000	10333000000	9844900000	9043300000	9765300000	298.24	AKVFVTAELPFSK;AKVFVTAELPFSKR;CNNLGDR;CNNLGDRVQVSR;DTVYELR;FLQTHIK;FLQTHIKVDGK;FLQTHIKVDGKCNNLGDR;FTVDCQKPVDDNIIEAK;FTVDCQKPVDDNIIEAKGLER;QMLRDFMR;VDGKCNNLGDR;VDGKCNNLGDRVQVSR;VFVTAELPFSK;VFVTAELPFSKR;VKFTVDCQKPVDDNIIEAK;VVSSRDTVYELR;YFQMPQEDETAA
A0A125YT48	TGGT1_254440	Ribosomal protein RPL12	0.628677	0.00458851	10298000000	10017000000	9451200000	10764000000	6862900000	6167900000	5551700000	6897900000	298.55	AKSQAWEFSGTVK;AKSQAWEFSGTVKEILGTCNSVGCTVDGK;ATVAWKGLKVTVK;EILGTCNSVGCTVDGK;EILGTCNSVGCTVDGKSPK;GLKVTVK;HSGNLSLDQVFSIAR;MLDDGEIDCPEA;QVGGEVGASSVLAPK;SQAWEFSGTVK;SQAWEFSGTVKEILGTCNSVGCTVDGK
A0A125YT50	TGGT1_257040	TB2/DP1, HVA22 family protein	1.2283	0.058706	3748300000	3499500000	2959000000	3743400000	4138100000	4599300000	4099600000	4298100000	250.34	AVETPGR;CAFLLYLYLPWTK;GAETIYNQVIR;GAETIYNQVIRPHLLEHQR;GNAPSSMGAEECPSIQVAGFDLQR;LNAYPVVAQASEK;MMSHWDAK;QRKPAVAH;SIDGAVEQISQVGASAAEGLQQALNDGATLVNQAAGLVR
A0A125YT57	TGGT1_261540	DNA-directed RNA polymerase I RPAC2	0.576978	0.00361046	398260000	498260000	451650000	421810000	279720000	244780000	235160000	261580000	101.89	ADDGAGGSSCGASSSPSGK;ASQLTFTLTGEDHTLGNTIR;AWTAGVHEQEACK;ESFDDLASICDHLDTLYDEALEDFMKK;KPGVEFAGYSVPHPTQPEMNIR;LQTTGESAMQLLR
A0A125YT61	TGGT1_321620	Dynamin-related protein DRPB	0.640007	0.00367877	1008300000	946410000	1085400000	1024500000	704140000	678350000	637440000	581450000	323.31	ALMSQLQTLK;ALMSQLQTLKR;ALPNLQSFSSFGSGEGR;ALSSSGVFDSK;ANGVAASAAAPTTPGQNVSDPGSFSPATGGLVAAGSLPDK;ANGVAASAAAPTTPGQNVSDPGSFSPATGGLVAAGSLPDKAR;AQQMLSSMQQSVTTIWSQNSR;ASAVLQR;ASAVLQRDPTIAALNLDTVDENFDRDLR;DFEQVRQEIDR;DFEQVRQEIDRLTDQVAGK;DITGGSQIR;DPTIAALNLDTVDENFDR;DPTIAALNLDTVDENFDRDLR;DPTIAALNLDTVDENFDRDLRELQR;DVGLQQFIQLPR;ECLEEEK;ECLEEEKTFFATHPTYR;EDVSARPPAVSAPGDGEK;FPALAEK;FQAANNPLFSD;GDGVVTR;GIIDSPIV…
A0A125YT65	TGGT1_315110	Prefoldin, alpha subunit protein	1.06264	0.715916	2122300000	1615900000	2177900000	2124800000	2422300000	1878700000	1831500000	2412100000	323.31	AAIAAGAASQAPR;EQLDAEVQNLSAHLR;FASPAEATEEEDQAEVLVPLTSSVYVK;KKLLVDVGTGFLIEK;KLLVDVGTGFLIEK;LLVDVGTGFLIEK;NVSMVNEQVAK;NVSMVNEQVAKVEK;QSEAAQSMIQQK;SPASLASLSLQQLVGVK;SPASLASLSLQQLVGVKEQLDAEVQNLSAHLR;YFQQQLMLQQQVQQSGGQPAPK
A0A125YT80	TGGT1_321680	HABP4_PAI-RBP1 domain-containing protein	0.645431	0.0520117	1699300000	1630700000	1273800000	2092700000	1127700000	1114400000	891830000	1188200000	323.31	AFPTLGGR;ANEGVSAHHDSER;DAPDIQDER;EDQSAANAYR;GGGGAHNWGDDER;HTAAAMGGR;HTAAAMGGRDPK;ITTDQELEAQGYTLHVK;KANEGVSAHHDSER;KGGGGAHNWGDDER;KITTDQELEAQGYTLHVK;KYYTVGVSNK;NFVQGEENEENVEQTFGVR;NFVQGEENEENVEQTFGVRR;QLSGTNAGSAAGK;QLSGTNAGSAAGKK;QNLPNFIK;QNLPNFIKK;RNFVQGEENEENVEQTFGVR;RQNLPNFIK;RQNLPNFIKK;SRDAPDIQDER;TMNVFEYIHNGGGR;VAAAGEQEVEK;VAAAGEQEVEKTEEEK;VAAAGEQEVEKTEEEKEK;VNLFPSR;VNLFPSRR;YGREDQSAANAYR;YYT…
A0A125YT90	TGGT1_306970	Thymidylate kinase	0.894401	0.305082	818080000	850850000	1069300000	806770000	818740000	772780000	785430000	793700000	323.31	EAEASGDVEK;EAEASGDVEKTAEAVAASTAATGAPVDATFCR;EGHAAELIR;EGHAAELIRFPDR;FLANASWSSDGQHPQVPPPQLTHLLFAANR;GCLVVFEGIDR;GGYGDEVYEK;GLLAPDAVFFLDVAPQETQK;GLLAPDAVFFLDVAPQETQKR;IAASSLSIEELHEK;IAASSLSIEELHEKLFEQLK;LTKEGHAAELIR;QFDNLPYWR;RGCLVVFEGIDR;RGGYGDEVYEK;RIAASSLSIEELHEK;RLWSTSL;SVIEATQPDQLLPLGSTGDGR;SVIEATQPDQLLPLGSTGDGRR;TAEAVAASTAATGAPVDATFCR;TTPIGQVLDR;YSFSGIAYTVGAAPSVAETEATR
A0A125YTA5	TGGT1_238240	Bystin protein	0.66488	0.00214771	200310000	210790000	208370000	214290000	142860000	131380000	130520000	149590000	148.75	ADLLPVAWHQALLVFVQR;ALFKPAAFFK;AVQACVAHFHR;EAIIVGSVVAK;FCLSEDER;FLCLVLLPAVR;GIFLPLALEGCSNR;HNPLHVDILGQAGVHTPETGLLFQK;IFTSNLSSAGAQR;KALFKPAAFFK;KLNYHLYQALK;KLNYHLYQALKK;LNYHLYQALK;LNYHLYQALKK;QGTAAAAPTLADFILEK;SADDDEGEDADGVVPR;VSIPVLHAAAALMR;VVEVYTAMGSFLQK
A0A125YTC1	TGGT1_246670	Uncharacterized protein	1.03674	0.757809	55469000	63113000	62105000	70998000	55633000	71323000	65755000	68221000	86.65	ESEMGEAETGGR;ETLSLLADAADIVDYR;LCSLSNSLAVGQSTAAELILHR;VVHLLVDLLQR;YVVQPNVVLDSAR
A0A125YTC9	TGGT1_227960	PCI domain-containing protein	0.915251	0.0482265	2099200000	2128700000	1940900000	2106200000	1905200000	1924200000	1831300000	1913000000	323.31	AALTASR;AENSVAALLK;AENSVAALLKK;AIALIEEANR;EEEVSSLLTGK;ELALCHK;ELALCHKQRSLK;EVIPWCQGEK;EVIPWCQGEKR;FEEVLHEFSTELEGDEVLMHHIDELYENLLEK;GQDLVGADPQK;GTATPGPSR;ILQGKEEEVSSLLTGK;ILVDAVAELPGAEHALVELCK;KFEEVLHEFSTELEGDEVLMHHIDELYENLLEK;KGQDLVGADPQK;KLDDKLLLVEIHLIESR;LAQVYVQLGMLQQAQPVLQQLLQEVK;LAQVYVQLGMLQQAQPVLQQLLQEVKK;LAYQCAVK;LAYQCAVKDPQVEK;LDDKLLLVEIHLIESR;LHGTLDQGVGVLLLFEEQVLPEMHLDALATIK;LLLVEIHLIESR;…
A0A125YTD5	TGGT1_272350	mRNA export protein	0.929591	0.406102	251120000	266520000	219550000	233000000	205290000	233040000	217650000	245900000	323.31	AFDNMGNSVTDVK;ASATNLPNGPR;DEDIRPRPK;DTISQLGWSNEGSLLSCTSWDNTVR;EHELPGVAVGSVEGR;FNPTGNNLLAYAVSYDWSK;GHQVYVHMVK;GHQVYVHMVKDEDIRPR;GPDQQELNK;HGTFATGGADGSIVCWDK;IVPPLQK;MGVHSPFLVTCDNFR;NMNFSFK;NVNVSNLNTLFTGNAPQQPTK;QGIQIYAVNTIDFHPK;QQQPVWQQSVGGK;SMGLFPDKEHELPGVAVGSVEGR;TAASPAGGAVNNQMSYYNK;VCMDAQAPLLCSTFGPSPNHLFVGCCDK;VGICHFK
A0A125YTD7	TGGT1_260180	Uncharacterized protein	1.12414	0.265609	2630300000	2497200000	1906200000	2384000000	2617000000	2757200000	2577400000	2635200000	176.83	AAPENVK;AFAGAAAPLGVK;AQIYGGK;GRVFEDADNVAMAVR;KVYLDDETTVEQLK;KVYLDDETTVEQLKAQIYGGK;LGYHVFINEEK;LGYHVFINEEKLYPDYSQNYFDTK;LLLFQDNL;LYDSFYYSQSSTK;LYPDYSQNYFDTK;SVFAGMR;VFEDADNVAMAVR;VYLDDETTVEQLK;VYLDDETTVEQLKAQIYGGK;YVMVFLFPAGIFYTR
A0A125YTE9	TGGT1_205700	Cyclophilin	0.966944	0.736167	46120000000	43653000000	40568000000	52287000000	46583000000	43232000000	43221000000	43555000000	323.31	ALCTGEK;ALCTGEKGTGR;CAVEISSCGQLS;FADENFSYK;HSEPFLLSMANAGPNTNGSQFFITTVPCPWLDGK;HSEPFLLSMANAGPNTNGSQFFITTVPCPWLDGKHVVFGK;HVVFGKVVAGQEVVK;IEFELFADVVPK;IEFELFADVVPKTAENFR;IIPQFMCQGGDFTR;KPAGRIEFELFADVVPK;LRPGSLPCVAFCLYSSR;LSTMPNPR;MMEAEGR;MNGTGGESIYGEK;MNGTGGESIYGEKFADENFSYK;SGKPLYYK;SGKPLYYKGCPFHR;SNGQPKCAVEISSCGQLS;VFFDISIDK;VFFDISIDKK;VFFDISIDKKPAGR;VVAGQEVVK;VVAGQEVVKMMEAEGR
A0A125YTG7	TGGT1_299200	Trafficking protein particle complex subunit	0.8785	0.309296	617280000	497920000	565070000	460300000	519760000	441740000	421900000	497090000	65.82	DFEQVDAINVQLEK;DMLKGDDCYEIR;GDDCYEIR;LELVELIR;LELVELIREEFIDDEDN;LIDEFLAK;MGYNIGVR;QTAEVIAK;QWEVLSQR;TGMGGCDCFR;VNSELLSLTYGTLVTQLLK
A0A125YTH4	TGGT1_309820	Ribosomal protein RPL11	0.669024	0.0148073	29268000000	25427000000	26475000000	23167000000	20253000000	17034000000	15467000000	17050000000	323.31	AEDILEK;EDSIKWFQQTYDGIVLNH;GEENPMR;GEENPMRK;GKKAEDILEK;IACYVTVR;IRIEKLTLNICVGESGDR;KAEDILEK;KGEENPMR;KKNFSDSGNFGFGIQEHIDLGIK;KNFSDSGNFGFGIQEHIDLGIK;LTLNICVGESGDR;LTLNICVGESGDRLTR;NFSDSGNFGFGIQEHIDLGIK;VKEYELK;VKEYELKK;VKKGEENPMR;VLEQLTGQR;VLEQLTGQRPQFSK;VLEQLTGQRPQFSKAR;VTKEDSIK;VTKEDSIKWFQQTYDGIVLNH;WFQQTYDGIVLNH;YDPSTGIYGMDFYVQLTR;YDPSTGIYGMDFYVQLTRPGNR
A0A125YTI5	TGGT1_294350	DEAD/DEAH box helicase domain-containing protein	0.974603	0.494296	628210000	582320000	571090000	601360000	582730000	582680000	560560000	596490000	323.31	AAGPEGALPHAPVTSLENSAALR;AAGPEGALPHAPVTSLENSAALRR;AALNDFR;AASTLLATR;AEQQMLLAGSGKPGK;AHFAEMQK;AIAEEEEAAEDDGEDEGQEQIK;AIAEEEEAAEDDGEDEGQEQIKQFLAVGK;AIDNDAVIVYVSPSK;ALADQVYAEVHGR;ALLAGVESDMAANEPLEAIEEFHAR;AMGTNFDDIKDILER;APFITEYLYAPLK;AREALLLHFLASCICQQSVTSGQLLR;ATEAQDEKSNYLETVMEQTEFWK;AVSATDR;AYCLAIAPTVAGALWVQLER;AYLDADNLIALCR;CPLRGEK;DACVCREDSQFFQLYQR;DAVPSMFLLIR;DKYYGTEEAAYR;DNTRPSVAYEENLR;EALLLHFL…
A0A125YTL0	TGGT1_223620	Putative SNARE protein	1.04335	0.723332	134990000	154910000	173850000	153370000	179730000	138780000	168790000	156570000	97.69	ASELSFAR;EALLDSR;EKLAESHSMLDAILSQGR;ILDMNTSSGLAASLLGAISR;KILDMNTSSGLAASLLGAISR;KQIDSVLASLESSSAASAPLSSSVPSAVSR;LAESHSMLDAILSQGR;LVALTQQLLR;LVALTQQLLRDVAR;MECIFEGEK;QIDSVLASLESSSAASAPLSSSVPSAVSR;QREALLDSR;SALDKVVQQNSVLK;SSSSSLPVAVQQR;VVQQNSVLK
A0A125YTM1	TGGT1_310490	Ribosomal protein RPL27A	0.646833	0.00505113	14955000000	12818000000	13138000000	12758000000	9206000000	8919400000	7623800000	8965700000	145.8	AAGGACVLTG;AAVIDVTK;AAVIDVTKSGYFK;AEQSKDKAAVIDVTK;DKAAVIDVTK;GDLPKIPVIVK;GHVSAGYGR;IKAAGGACVLTG;INYDKYHPGYFGK;IPVIVKARFFSK;LWSLVSPATLEK;NQYTCPTVNVDK;NQYTCPTVNVDKLWSLVSPATLEK;NQYTCPTVNVDKLWSLVSPATLEKAEQSK;RGHVSAGYGR;VLGKGDLPK;YHPGYFGK
A0A125YTM7	TGGT1_293570	Putative translocation protein sec62	1.00953	0.954344	1292300000	1345500000	1203000000	1206300000	1073900000	1321700000	1388300000	1311300000	323.31	ADEDEYSCLK;AQYKPIDGVIEQDEEGR;AQYKPIDGVIEQDEEGRFK;CPEATQAALR;CSCVGDLLESK;EAARDACEEEEKR;FKTAAEVGK;FKTAAEVGKR;GEDLFAWMMNNR;HADALDGQSLASETDVIEFCDK;IFCAILTAGTLYK;KHADALDGQSLASETDVIEFCDK;LAAPPGGYSK;LSETHTPASVANFAK;QCGFASFEHLMQAR;QEGGQGTEEEGETNEENAEGK;QEGGQGTEEEGETNEENAEGKADEDEYSCLK;QNFDPQAFYVVVYEGSK;QSFLDVLDWGHQR;RLAMTPK;SPAPQQHWNEPLAR;SQDDWAMFAAR;VMDVVLNCTIR;YASITDKQEGGQGTEEEGETNEENAEGK;YASITDKQEGGQGT…
A0A125YTN5	TGGT1_243580	Putative Hit family protein involved in cell-cycle regulation	1.36573	0.0034625	9051800000	8948800000	8565200000	8579400000	11899000000	12952000000	11995000000	11153000000	303.84	AAGQVVFHAHVHVVPR;ADVASVFDLDPETAANLYK;ADVASVFDLDPETAANLYKELPR;AVQQATGCEGVNVLQNNGK;AVQQATGCEGVNVLQNNGKAAGQVVFHAHVHVVPR;DMIQPAQAEMVLAK;IFETEHVIAILDAFPAVEGHSLLIPK;ILDGKIPCHK;IVAYDPENVFK;IVAYDPENVFKK;YSGDHLFK
A0A125YTP2	TGGT1_307980	Translation factor GUF1 homolog, mitochondrial	NA	NA	0	0	0	0	0	0	0	0	3.0435	EWPCRLFR;GIVQLVALK;VDALSFLAQR;VPAEAFLQLLKL
A0A125YTP3	TGGT1_267400	Ribosomal protein RPL32	0.661466	0.00284106	16456000000	16171000000	15167000000	16459000000	11542000000	10748000000	9648200000	10563000000	323.31	ADQLNVLVLNR;APVSTVK;APVSTVKR;DIELLLMHNTK;DIELLLMHNTKFAAEIAHNISSR;EILERADQLNVLVLNR;FAAEIAHNISSR;FAAEIAHNISSRK;FKGTNTMPNIGYGSNK;FKGTNTMPNIGYGSNKK;FLVSSPK;FLVSSPKDIELLLMHNTK;FLVSSPKDIELLLMHNTKFAAEIAHNISSR;FQSDRYK;GTNTMPNIGYGSNK;GTNTMPNIGYGSNKK;HMLPNGFFK;LDTAEDE;SARLDTAEDE;TRHMLPNGFFK
A0A125YTR1	TGGT1_309120	Ribosomal protein RPL4	0.593854	0.000912689	12940000000	13418000000	13195000000	12771000000	7304100000	7893200000	7775400000	8100100000	323.31	AEEAGAIAQASAEEE;AGQAAFGNMCR;ALMSNADLSR;FCLYTASAFK;FCLYTASAFKR;FVHTNMAK;GGGMFAPNK;GGGMFAPNKTWR;GHRIDEVPELPLVVSEK;GHRIDEVPELPLVVSEKLEK;GPLVVYAEDNGVTR;HAVASAVAATGLPALVMAR;HTGTGTAQLK;HTGTGTAQLKK;IDEVPELPLVVSEK;IDEVPELPLVVSEKLEK;ILETLGCTAELER;IVNSEEIQR;KAEEAGAIAQASAEEE;KGYHLPR;KVNVTQK;LAQTEGTK;LQLLFGR;MAAELEAAAR;MAAELEAAARR;NHAVLCR;NIPGVELCK;NIPGVELCKVDSLNLLQLAPGGALGR;PLVSVYKPEDGTASGTSLMPSVFLSPLRPDLVR…
A0A125YTR2	TGGT1_278990	Putative phosphate carrier	0.893958	0.132416	5884700000	6189200000	5121900000	5362300000	4890400000	5144900000	5108200000	5022500000	323.31	CMLGGVLSCGLTHTAVTPLDVVK;DTYGNLMGEEFTAK;ETKFPFGSVVPLWSR;FGLYEYFK;FGLYEYFKDTYGNLMGEEFTAK;FPFGSVVPLWSR;FYFFEKVVQLFYDNIFTKPK;GLVSGMR;KETKFPFGSVVPLWSR;KPHAMPHTMSYYAK;LGWTPTLLGYSMQGLFK;LSEPITR;MQTSPAGTWPTSFSPALTK;MQVYPDK;MQVYPDKYK;NKGVVWLAASASAEFFADVALCPMEMVK;QIPYTMAK;SFGTMINEMGYK;TFMGMGTTGGGSAK;TTQLGITFASGYLAGVICAVVSHPADTLVSVMSK;TVVAEEGAAGLR;VKMQTSPAGTWPTSFSPALTK;VVQLFYDNIFTK;VVQLFYDNIFTKPK
A0A125YTR7	TGGT1_202380	Rab GDP dissociation inhibitor	1.4521	0.00453594	1331900000	1573400000	1531300000	1607000000	2159900000	2100900000	2300500000	2214600000	323.31	AGFFSSAK;CICILGSPIPNTSNASSCQIIIPQR;CKNFLSFCAQWELDNPETWK;DWNVDLIPK;ECILSGLLSTHGK;ECILSGLLSTHGKK;FKPGETPPQSLGFNR;FKPGETPPQSLGFNRDWNVDLIPK;FVMACGK;IKLYMYSISR;KSGQVIR;LCAINGGTYMLNKPIDGFVYGEDGK;LCAINGGTYMLNKPIDGFVYGEDGKVCGVK;LYMYSISR;MDEEYDVVVCGTGLK;MDEEYDVVVCGTGLKECILSGLLSTHGK;MDEEYDVVVCGTGLKECILSGLLSTHGKK;MVVCDPSYVNYDPK;MVVCDPSYVNYDPKK;NAYYGGESASLNLTHLYEK;NFLSFCAQWELDNPETWK;NMTGEDLDLSVK;NMTGEDLDLSVK…
A0A125YTT0	TGGT1_247460	Proliferating cell nuclear antigen	0.713702	0.0137991	1571900000	1582900000	1314500000	1499200000	961030000	1153400000	1022300000	1123000000	323.31	AASLSSSVTLSLTDQNPIEVR;DMVSDVNLDCDETGLR;EFANVVR;FDILEPASGGTASGDR;FDILEPASGGTASGDRAGDESQGDEGR;FVTQGDLGVGEVLLKPK;FVTQGDLGVGEVLLKPKPFANGDDSGVEIK;IMGEFSDSVR;LCSNADSCSIQNEEDSDTVTFVFENEADEK;LCSNADSCSIQNEEDSDTVTFVFENEADEKLSSFSLR;LDDVGFVHFR;LDDVGFVHFRCDR;LFESIKDMVSDVNLDCDETGLR;LMAIDQDALR;LMAIDQDALRVPEDETAHDVTVTMSAR;LQAMDSSHVALVALK;LQAMDSSHVALVALKLDDVGFVHFR;LQHASVLR;LQHASVLRR;LSSFSLR;MDDDAIGGEEGGNGESR;PFAN…
A0A125YTT2	TGGT1_300190	Ribosomal protein RPL37A	0.632281	0.00359435	7021300000	6127300000	6348500000	7289100000	4480900000	4009100000	4013800000	4432600000	122.58	IELQQHAK;KIELQQHAK;QAGEAQAA;QAVGIWK;RQAVGIWK;VMTGGAWTLQTAAAATVR;VMTGGAWTLQTAAAATVRSTVAR;YGASLRK;YSCPFCGK
A0A125YTU0	TGGT1_227150	Putative glutaredoxin	NA	NA	0	0	0	0	0	0	0	37332000	5.8452	LQSAAPCVLRPLIHAFR;MDYTPQIQDILEEMTGAR;VFIDGIFFGGCSDLEEAEASGK
A0A125YTU7	TGGT1_205350	Elongation of fatty acids protein	0.446374	0.00178557	529400000	470000000	530220000	507930000	216810000	199860000	267230000	225610000	96.587	ETSSMELDR;ETSSMELDRRPLGMPSTYPDK;IETEYNALPWLQWTVER;NRPAYDLR;RPLGMPSTYPDK;SVLSLSEAYPILNPLYSK;VVPHLFEILR;VVPHLFEILRR;WTGWEFTDPMTHGQYISAR
A0A125YTV3	TGGT1_216010	Ribosomal protein RPL24	0.770729	0.0960835	193570000	137470000	157080000	141920000	123100000	119210000	135150000	108130000	7.7287	AGPKDTPAEVAVER;DTPAEVAVER;GTVLQIDK;HWILQWK;IPGLIHVSNVMLIDQAIDLPTR;VKQEDGSFIR
A0A125YTV7	TGGT1_201700	WD domain, G-beta repeat-containing protein	0.966474	0.92969	1165500000	863860000	719250000	751310000	840080000	860730000	851490000	830280000	323.31	AAPATLSTFETSHAGCLHSVEFDFFATR;AFAAHFNGVNSVAWAPFMPAASQAGTPALMLATGGCDSQVR;DVAFQPASASSLLLSSSR;ETVAGHWEK;GHEGPVWQVR;IWGLDPNSQEWQQLHQLTDADPHTDWVR;KAFAAHFNGVNSVAWAPFMPAASQAGTPALMLATGGCDSQVR;LATASSDR;LHAPVWR;LLASCSEDGTVK;LLGPDSLPQVAPR;LWSLSTPEASTHAGEVAPK;LWVGEASTPSANPSATSYTWSLLQTLR;QSAAAVPQGPQTR;TATFLQELR;TATFLQELRGHEGPVWQVR;VSWSVSGTILSVACGEK;VSWSVSGTILSVACGEKDVCLFR;WAHPSFGNLLASCGYDR;WAHPSFGNLLASCGYDRR
A0A125YTV9	TGGT1_226600	Putative syntaxin 5	0.963418	0.547839	141440000	135740000	138210000	126400000	140610000	128680000	119360000	133320000	120.79	AEAVENVQR;ASPGAISQAR;EFKDVLLLR;HADNSFNASAAEIGTQLHR;IDQDIDTSMHNIR;IDYLEQIAK;NLYSFAGSLNPSSSAYGK;QGQTELLNYFNR;QHYNTMVDMLK;SITELNCK;SSGDYDLEGGEK;SSGDYDLEGGEKTQLVAQR;TADFLAFAER;TAQTQDLTYEIK;TAQTQDLTYEIKK;TQLVAQR;VATMISHQDEMIQR;VIGELATIFQR
A0A125YTW7	TGGT1_279430	Cwf18 pre-mRNA splicing factor protein	0.866665	0.116573	694830000	687490000	613900000	723100000	647300000	579030000	527300000	603110000	172.7	DLEQIEDEERD;EATDAINSSANEDVVAQIAPR;EIAHSVVNAMR;FCLPRPSVEELEK;KTDMAIVDLIR;QIDREATDAINSSANEDVVAQIAPR;RFCLPRPSVEELEK;RPNWDLKR;TDMAIVDLIR;TQRPLDYLDVGEHSQVILR;VAPDGAEEVLSHQDR;VAPDGAEEVLSHQDREIAHSVVNAMR
A0A125YTX8	TGGT1_286710	Zinc finger, c2h2 type domain-containing protein	0.937708	0.668283	766330000	1073700000	824520000	898980000	930850000	800960000	721030000	888710000	169.15	AHEQFGYR;DMIEMIVHGMEGIPQEVIDER;EFDDEKVLIQHQK;EQIDAVPNALAGR;GATLKPFCYYCDR;GATLKPFCYYCDREFDDEK;KLDTATGLAVHLLQVHK;KLDTATGLAVHLLQVHKEQIDAVPNALAGR;LDTATGLAVHLLQVHK;RAHEQFGYR;VLIQHQK
A0A125YTY1	TGGT1_279380	Uncharacterized protein	0.736473	0.00178557	2737600000	2779800000	2723100000	2733700000	2161900000	1971600000	1922600000	2026100000	323.31	APQADVVFLPGNHSFAADGDSTAMISR;ASSGFSSSLTK;EAFSLVNGVMGK;ELEVVVR;FLEGFAA;GEPDGVLPER;GVLAQPCR;HLVEEALR;HVNAAPTPETK;IDGAILISGISDR;IDGAILISGISDREAFSLVNGVMGK;ILAPLDVPCLFIYGEHDEYVPDMQR;KVVLAGHSTGAQDIVSYLR;LGDDDMFSTDLTEEELSR;LLSLTQR;LMGCHFTAK;LMGCHFTAKR;LRQFSELLIK;LVEKGEPDGVLPER;QFSELLIK;RAPQADVVFLPGNHSFAADGDSTAMISR;SMSCVDTSNEK;SMSCVDTSNEKVNGEASGR;VVLAGHSTGAQDIVSYLR
A0A125YTY3	TGGT1_268720	Hrf1 family protein	0.851983	0.0553436	214710000	221560000	198350000	209000000	175800000	162190000	196330000	184430000	178.4	AAPNSFAFSADQQR;AAWQANQTPSALHPSAATSYPQQNAFGQPQQLRPR;AMMHMMLNTVADNLSTQAASQVSQLQK;DIGGDGSHVALNALPR;GSAPDGSTDVQK;MPQQLGQMVSQQNEGR;SAPAVEGR;WFPSAIAVLRPYFSVSQTR
A0A125YTY6	TGGT1_320480	Rab11b	1.13373	0.319979	1459500000	1052100000	1357300000	1070000000	1529900000	1375600000	1347800000	1346100000	244.67	AGGSEDYDHLYK;ANGADAYR;ANGADAYRDAQALGGVR;AQIWDTAGQER;ATIGVEFATR;AVGALLVYDVTR;AVGALLVYDVTRK;DAQALGGVR;DVPYELAAK;FAQANGLYFSEASAVTAFNVK;HIFEHLLQEIYNHR;KSTFLNASK;LAANANMYGR;LDLVEKDPTAR;QNSEPDIVIMMVGNK;QNSEPDIVIMMVGNKLDLVEKDPTAR;RAVGALLVYDVTR;RAVGALLVYDVTRK;SITSAHYR;SITSAHYRR;STFLNASK;TQGEEFSGR;TVPLAVGGTVK;VILVGDATVGK;WLEELRQNSEPDIVIMMVGNK
A0A125YTY9	TGGT1_268640	BING4CT (NUC141) domain-containing protein	0.872829	0.134348	86576000	96182000	78621000	77417000	69714000	76589000	73564000	75844000	77.406	ASGNEGVASSR;ATSSPSTSTSFQR;AVLAEEK;AVLQYNQK;DAWSTPKPR;DISTGQIAAR;DVQILHNHTMWAAAQK;EADLGTR;EKIFSLDLPFGPYAVDFSR;EREIHSLLEK;GSLSLLDCHTFQPLCEINVK;GTVSLWTPNLGKPAVELLCHK;IFSLDLPFGPYAVDFSR;KGSLSLLDCHTFQPLCEINVK;QNPSNAVMHLGHIK;RATSSPSTSTSFQR;SPYLTQHYDSK;STKDDREQAFSALDR;SYAIPQADIVK;TYKPLHSFQYFGSPPSSAR;VGAIDSAPR;VTSVDVYR;VTSVDVYRDYMVTSGIDGSWK;YLYIYDQQGIELHCLR
A0A125YTZ2	TGGT1_301120	Acetyl-CoA acetyltransferase	1.04699	0.736167	388000000	395720000	333650000	349990000	313980000	388900000	428400000	405030000	323.31	ADQDAYAVESYK;ADQDAYAVESYKR;AGIEGSQVDQVIVGQALQAGCGQAPQR;ASTQVASLHAQPLLR;ASTQVASLHAQPLLRR;AVCLGASSIALGHHNSVLAVGMESMSK;DGVLLDGLWDPYNVMHMGACTER;EGGTITAANSSK;EITQDEEFSR;FLPKPVFLVSGAR;ICASGMK;IILSLINVLHTR;IISYADAALAPVDFALAPDLAIR;IISYADAALAPVDFALAPDLAIRR;ISDGAAALMLMSEDK;ISDGAAALMLMSEDKVLNLDIKPLAR;LGSLAIEGALR;LGSLAIEGALRR;PVFLVSGAR;QAALCAGIPSTTDVFSVNK;RAGIEGSQVDQVIVGQALQAGCGQAPQR;REGGTITAANSSK;RFLPKPVFLV…
A0A125YTZ9	TGGT1_202770	RNA recognition motif-containing protein	0.751305	0.183573	949980000	913360000	1406700000	810660000	873750000	737330000	720130000	734640000	323.31	EAIPSLHGR;GFCFVEYASPEAAEMALSTMQNFVLK;GYGFIEYATADAAK;IFVEFSDLSGAR;IFVVFGPILSCQLLPSQENPQQHR;IYVGSLDYYLTELEIK;LAIETMNGFEVAGK;PAMMMPTVGSVGAAGGLTSMAGTSPGSMVNSAQAGAAAATAILAGR;PTAVGTGGQQLQR;QIIANTYDQELFHQGEYEA;RVEVHTLK;SKGFCFVEYASPEAAEMALSTMQNFVLK;SPVVLLSNMVTPSEVDGELKDEVR;SPVVLLSNMVTPSEVDGELKDEVREECSK;SQSGDRDGEEKEEEDLPPAPAPADIR;SVFQAFGTIVSVDMPK;SVFQAFGTIVSVDMPKEGDR;TGWDVGAEEGATPTIPGLAGTGLAGLGVTALAQQNNLL…
A0A125YU05	TGGT1_292130	Ribosomal protein RPL13A	0.721917	0.0317872	24901000000	19819000000	22717000000	19091000000	17382000000	14725000000	14250000000	16109000000	321.98	CEDINISGSLHR;DQVAFLQQYGHA;ELLKGQQIICVR;GQQIICVR;KVVVIDCQGHLLGR;LASVVAK;LASVVAKELLK;LASVVAKELLKGQQIICVR;LGDLSSQVGWSHGDLVAR;LQVFEGVPTMVER;LQVFEGVPTMVERK;MVVPSALR;RGPYHLR;RMVVPSALR;SFAQTTLPK;SFAQTTLPKDQVAFLQQYGHA;SSAYYQK;SSAYYQKK;VVVIDCQGHLLGR
A0A125YU07	TGGT1_316140	Uncharacterized protein	1.60474	0.130987	542380000	590170000	893240000	367350000	722470000	1021600000	1127200000	969090000	255.99	ALGATAVDVNTPFK;ATASTSLPK;EASFLDR;EDFGKYSSPYSESPGIYDREYIEEER;EYIEEER;GFSSPPPAPPAPPSTSSSSSSTSFAMPSLSVGK;GFSSPPPAPPAPPSTSSSSSSTSFAMPSLSVGKTEDYYAKEDFGK;GWWPFGGGDSSASGK;LRNCLEGVK;MGAAVGGIFGLLTGGYAAVANR;NCLEGVK;SEFDEFVPPPPVGGAVAPPPPPK;TEDYYAK;TEDYYAKEDFGK;YSSPYSESPGIYDR;YSSPYSESPGIYDREYIEEER;YSSPYSESPGIYDREYIEEERR
A0A125YU09	TGGT1_300040	Ubiquitin-conjugating enzyme subfamily protein	0.686614	0.135182	185890000	272720000	318920000	186490000	145040000	166360000	181370000	169140000	47.3	EEWEKEQR;GTVYEGGVWK;LYASREEWEKEQR;VHVTLPDDYPFASPSIGFMNK
A0A125YU11	TGGT1_293310	Putative ribosomal protein L20	NA	NA	33868000	89727000	42173000	46739000	0	0	0	0	10.014	ALLYSYIMR;MLANLAETEPASFR;YRVFWIGR
A0A125YU21	TGGT1_248630	Actin-related protein ARP1	0.965983	0.736749	582560000	655520000	663780000	597450000	488890000	649040000	629340000	647020000	323.31	AGFAGEDTPK;AGGGYPFQLPDGVQIQIASER;AGHIFHTSAEMDVVR;APEILFHPSLIGLEYAGMHELLVTSVSR;CDLDLRR;CVFPAFVGRPK;DITDYLALLLR;DITDYLALLLRR;EDAQGFDK;EKAAEIFFETFNSPAMFVSAQPILALYSSGR;ESACYIAFNPQK;ESACYIAFNPQKEDAQGFDK;INSEEHPVLLTESALNPR;ISAPPER;ISAPPERK;KYSTWIGGSILASLATFKK;MLYSQIVLAGGSTMFHGFGDR;MWVSKQEYEEYGAGILHR;QEYEEYGAGILHR;RAGHIFHTSAEMDVVR;SGGGFEEVIANQPLVIDNGTGVVK;TIKESACYIAFNPQKEDAQGFDK;TTGVVLDSGDGVTHAVPVYEGFSL…
A0A125YU37	TGGT1_312960	Uncharacterized protein	1.11852	0.664269	167680000	132770000	252900000	94140000	137800000	163340000	233480000	189610000	42.243	EHLLPQLTMAPTPAHETLLQQHQAAAEK;FTLQDFEHR;INVFQWTTGQCR;KLNEQQLIIINK;KQQVEAHIQDQLR;LADDEELLRPSEEK;LFAKFGDDCEK;LNEQQLIIINK;QQVEAHIQDQLR
A0A125YU49	TGGT1_311780	Zn-containing alcohol dehydrogenase	NA	NA	38532000	67040000	66222000	40756000	0	0	0	0	34.255	ACLECTHK;DGTSAKPITCK;EILAVDKNK;EVSTRPFNLIVGR;FTAQGVMAADGRPR;ILYAALCHTDEFAR;MELSEVNGAIR;SGVDPEVTFPCILGHEAVGVVESVGK
A0A125YU55	TGGT1_249870	C2 domain-containing protein	0.895307	0.14898	376020000	376820000	368720000	354370000	326790000	353920000	289090000	351610000	231.56	AFGPHTLTLELWDANVLLK;ALVAHNNDKDLALK;DIVPSATYGEIAK;GIDLPAMDSGK;IGGALQIELR;KKPAESILIMEIK;KPAESILIMEIK;KPAESILIMEIKDIVPSATYGEIAK;KSVNPVWNQQFTFVYDK;LLIPANQTHVGFVSGASPSYR;LLPPHSEMK;MGFVTINLQTLEENKVQNK;QGSAPGPYSHPPPQSPATSGFPVPSQFVGNPAVVGGPDATQVGHK;QLVANLSTNEQGNI;SSDPYIK;SSDPYIKFEYR;SVNPVWNQQFTFVYDK;VQVVIHR;VVVLTAEQAR;YYPLEDAALAK
A0A125YU57	TGGT1_226370	Dgat2l1-prov protein	NA	NA	0	0	0	0	33725000	43808000	53089000	55552000	23.626	AVVLLVGGGR;GAFQMFLPLR;GFFELALR;IFGFSCPLFFGR;IFGFSCPLFFGRGAFQMFLPLRVPTFTMIGDPIECK;LGKPLGYPSK;QTENPTEEDIVQLR;TGVLPAQEQLPLLVR;VPTFTMIGDPIECK
A0A125YU69	TGGT1_314790	Small nuclear ribonucleoprotein G	1.01902	0.807235	1728600000	1596200000	1641400000	1612400000	1880100000	1583000000	1636400000	1604200000	323.31	AGPAADLR;AGPAADLRR;GNPANSASSGGTETNEIGFVVVR;GNSILYWECLDK;GNSILYWECLDKVR;GYDTFMNIVLENTVEVK;LDVHLSGGR;LDVHLSGGRR;RLDVHLSGGR;RLDVHLSGGRR;VVGVLRGYDTFMNIVLENTVEVK
A0A125YU72	TGGT1_308020	SAG-related sequence SRS57	0.634129	0.00327649	6041700000	5733300000	5534800000	5761700000	3693700000	4086600000	3294200000	3555800000	323.31	ANEEVVGHVTLNK;CGEQHHPQPSTYTLQYCSGDSVDPQK;CSPQSLTNIFYDYSSSWWK;DANFIEIR;EHPDMTIECVDDGLGGEFLPLEGATSSYPR;FTVPWIFLPPAK;FTVPWIFLPPAKQR;GFLTDYIPGAK;GKLNGPDGATLTIPPGGFPEEDKSFLVGCSLTVDGPPFCNVK;IEKVENNGEQSVLYK;ITYFGTLTQK;LNGPDGATLTIPPGGFPEEDKSFLVGCSLTVDGPPFCNVK;NKGFLTDYIPGAK;QYWYKIEK;RVTCGYPESGPVNLEVDLSK;RVTCGYPESGPVNLEVDLSKDANFIEIR;SKITYFGTLTQK;SKITYFGTLTQKAPNWYR;VCHIDAK;VENNGEQSVLYK;VTCGYPESGPVNLEVDLSK;V…
A0A125YU79	TGGT1_288830	NADH dehydrogenase (NDH2-II)	1.33798	0.209028	549200000	745600000	385980000	739060000	865810000	696030000	880070000	795790000	323.31	ADAPAFQETWNGSLAYVGSGQAVAHLPYFNIK;AGAAEPTPQWLGR;AVYTQMQITWR;DHEYYNH;DRLLHFVVVGGGPTGVESAAEFADFIKEDMSK;DVAANAFFLK;DVGRDHEYYNH;ELLHGFVLWASGVGEVPLVK;ELLHGFVLWASGVGEVPLVKK;EVEHAMAIR;EVEHAMAIRK;GGFLSLPFWK;GLPVDAQLR;HAPTLAQQFPQLSPLK;HLDPNIYDVTVISPR;IIAENFPNVEGKPR;IVACDSR;KIIAENFPNVEGKPR;KVADFYEAHCTDVDFK;KVADFYEAHCTDVDFKNR;KVMNNFELAALPQTSEK;LADAAQELFSK;LLGTYPPDISAFAEK;LLHFVVVGGGPTGVESAAEFADFIK;LLHFVVVGGGP…
A0A125YU82	TGGT1_217560	DNA-directed RNA polymerase II RPB10	0.586937	0.0679642	251230000	135400000	190950000	139410000	121900000	102540000	104110000	92278000	26.722	LLAYNIYEK;MLLTHADLIDK;MLLTHADLIDKLLAYNIYEK;MLLTHADLIDKLLAYNIYEKR;VIAHLWEK;WIDMIDEDRPEGEALDILGLDR
A0A125YU94	TGGT1_273060	Putative ribosomal protein S17	1.20754	0.347215	40057000	50796000	38327000	61496000	59368000	62009000	0	51310000	5.4664	KVWAHDEESEAR;NKLPNNEMIGYVINDKHPK;NTAGYLR;VWAHDEESEAR
A0A125YUA4	TGGT1_237110	Putative replication factor C subunit 2	0.855246	0.102098	260250000	278880000	299090000	253980000	205570000	248040000	234330000	246160000	323.31	APSPFSTAAPPR;AVTLLQSAASIYDDNLHEDAILEVAGQPPAR;EFAVFQGASPYLQLLSLSLR;ELFGREEAK;FIIICNYVHR;GKINPETGR;HICDSEGLVVTSGAVDALLR;IHDCLAAP;IIDPIFSR;ILETGNMPHLLFYGPPGTGK;IMEAFSR;INPETGR;ISQGDLR;ISQGDLRR;IVILDEADMMTQDAQSALR;IVILDEADMMTQDAQSALRR;IVTDFLR;LLELNASDDR;QVVVSPHLK;RAVTLLQSAASIYDDNLHEDAILEVAGQPPAR;RILETGNMPHLLFYGPPGTGK;RIMEAFSR;RVEDMAHQVEPK;TAAVSASSVEK;TSAALALVR;VINDIAQKEFAVFQGASPYLQLLSLSLR;VSSAQVVPWVEK
A0A125YUA9	TGGT1_228210	26S proteasome regulatory subunit	0.746326	0.00178557	2003200000	2029400000	2065900000	1944100000	1422000000	1570600000	1498200000	1511600000	323.31	AERDYVVEEDFFK;ALQAYVAK;ALQGVGQLIGEVLK;AMASNMNCNFMK;ASLTAGTR;DHEPCIIFMDEIDAIGGR;DHEPCIIFMDEIDAIGGRR;DYVVEEDFFK;EMFAYAR;EVDPLVFNMLHEDPGSVQYGEVGGLSEQIR;EVIELPLTNPELFK;EVIELPLTNPELFKR;FSQGTSADR;FSQGTSADREIQR;GVLLYGPPGTGK;IDKASLTAGTR;IEIPLPNETAR;IIMATNRPDVLDPALMR;IIMATNRPDVLDPALMRPGR;KIEIPLPNETAR;KLESTIDYDF;LCDGFNGADLR;MVTSTAQPGGGDDER;MVTSTAQPGGGDDERAR;NVCTEAGMFAIR;QGDIDYEAICK;QLDSEKFIVK;RFSQGTSADR;RF…
A0A125YUB0	TGGT1_265460	Uncharacterized protein	1.07893	0.656852	34799000	39457000	0	30502000	33696000	35823000	43508000	0	45.489	FGTCDSDPGFDADALR;GGEGPNALQAVGDRPQASGR;IQASELEQTIGTEFLSSLSAR;SAEGCAAPASHSDSKPER;SSGVHAPQSTAAFAK
A0A125YUB2	TGGT1_269840	Proteasome regulatory subunit	0.845118	0.0140971	1143500000	1250100000	1114100000	1104200000	952640000	1000400000	971050000	973510000	323.31	AGLPSNLR;AGVPMEVMGLMLGEFIDDYTVR;AVGVVVDPIQSVK;DQPMADTSEQVYISSLALLK;ELSEQYNK;GKVVIDCFR;GLLQQFGGMGVGPPNR;KNELENQMLLNLHR;KRLENDVDTLMTENILHSLGTMIDTLVF;KTPEQLVVER;LINPHLLMLGQELR;LKPFDEMAAESAACTK;MVQEEIK;MVQEEIKK;NELENQMLLNLHR;NKWNDALK;NYYAIVINYR;NYYAIVINYRK;PTISALVHGLNR;QTTSNIGHLQR;QTTSNIGHLQRPTISALVHGLNR;SMKELSEQYNK;TGRPEMVVGWYHSHPGFGCWFSGTDVNTQQSFEQLNPR;TPEQLVVER;VVDVFSMPQSGNSVSVEAVDPVYQTEMLEQLK;VVD…
A0A125YUB6	TGGT1_280750	Enhancer of rudimentary homolog	1.15729	0.128204	1538500000	1345000000	1339700000	1357400000	1756000000	1708400000	1423500000	1570500000	210.94	ATNPQLK;DMCALVQDR;NITYDVNDLFSYIDSLR;NITYDVNDLFSYIDSLRDMCALVQDR;QSNCYVPHDK;QSNCYVPHDKQWIK;QSNCYVPHDKQWIKDQAFK;QWIKDQAFK;SHTILLVQFSDR;SHTILLVQFSDRK;SHTILLVQFSDRKDSR;TYVDYESVPLALDGVCQLYEQALK
A0A125YUC2	TGGT1_207160	SAG-related sequence SRS49D	NA	NA	0	0	0	0	0	0	0	0	41.781	ANSQSISTCDSNASPVVLR;CGTDLQLR;CTTGQVTVAVTSK;EQVGTQTECK;EVDASSVTFTPSPSPAK;FKCGTDLQLR;GTEYSLALK;ITSTTHAVKFKCGTDLQLR;NSILPLSPFTVYFSCDPPSTTGVGGTGK;SVTFGCSEGATLKPALLDHVFIEK;VLINIEEK
A0A125YUC4	TGGT1_209420	Uncharacterized protein	0.975578	0.833571	361550000	364080000	317660000	388200000	262360000	368180000	390860000	375130000	11.411	APQNDEAVR;KWVPPSLR;LSAFFEK;QAVEELPPVPEFDVWK;SSTPAGLGEK;VSVVDAASVK;VSVVDAASVKK;WVPPSLR;YVQIDGGSLGSK
A0A125YUC8	TGGT1_201760	Uncharacterized protein	0.891191	0.189323	159010000	144050000	170790000	144300000	123380000	144990000	138130000	144390000	172.21	AAGQWPYGEDIYPR;AHAAANTSTCPQR;ASPAGSPVFAGQVPAQVK;HVHGNEEFMCPHPMAIHVSR;IPHPLYTELPQGSK;LPGVPPYANDPISHHGGSQEQR;NPSGSSSVQGTTGVDAR;PAYERPPAGVPSSSGR;QEGGECGQGYAGIAATEDGLVDHGNSQTDR;QSYDYEDWAR;SAGQHCMLNASGGSER;SEYEPPR;THREDYIR;VPQCLSLHGSNSLR;YGLLGHDDSGAESWTTETR
A0A125YUD0	TGGT1_262010	Calmodulin CAM2	0.901077	0.174158	217280000	236340000	255300000	246870000	235310000	215870000	209460000	200600000	68.483	ALYAAYANK;ALYAAYANKK;ANNLESIFK;EGTVPIPDVAQK;EGTVPIPDVAQKVEQLQKV;GSDTGDLEQFK;LTQAEAEEFIQGMLGLPK;SLNYLLTNFNER;VEQLQKV;VTAAELVPLFSVVDPAK;VTAAELVPLFSVVDPAKK
A0A125YUD3	TGGT1_305120	Transporter, solute:sodium symporter (SSS) family protein	NA	NA	0	0	0	0	74870000	86545000	66014000	70772000	65.255	DQALSQAMQR;ESLFHPSEDLLSSR;LTLTDGFSGTDYLLSR;RLTLTDGFSGTDYLLSR;SLSPTQQQQVELEPPAAR
A0A125YUF4	TGGT1_208360	Uncharacterized protein	1.61862	0.0420904	22947000	21549000	15400000	20074000	31187000	39601000	32983000	25670000	22.919	AALVFVPK;ACAPLGQTQSPDGISRPNEAVPLGGCELVPR;APCEVSEWNR;DFDIPVSVDSSSEHEK;DGGTGEGPSSHFSSHFTGGLAAAVVGVR;FAPDVNQEGTAR;GSAVLGVQR;IELTSSPEAHTNK;SLLPGTPTDR;VDFELLK
A0A125YUF5	TGGT1_314810	Ribosomal protein RPL7	0.778609	0.175892	7232600000	8040500000	9660800000	8420600000	4728700000	6815200000	7841000000	6585200000	275.75	ADRYSVK;AKGGFYKEPEAK;ATIEMLK;AVQPFITYGYPTLK;EEMINELVQR;ERENLIK;GDWGNREEMINELVQR;GGFYKEPEAK;HGYNEPR;IRLQANDIVSQHLGK;KGDWGNREEMINELVQR;LLRPMEGVPVPER;LQANDIVSQHLGK;LRQLHNAVFIK;LRQLHNAVFIKVNK;PMEGVPVPER;QANNFLWPFK;QLHNAVFIK;RHGYNEPR;VGKPGAHSR;VNKATIEMLK;YGIHGVEDLVHEIYTCGPYFK;YVSEYRK
A0A125YUG2	TGGT1_305520	Ribosomal protein RPS2	0.691641	0.0197214	6313200000	7471200000	7659800000	7726000000	4315300000	5576400000	5377000000	4906600000	323.31	AFVAVGDSNGHCGLGVK;ALFDALSQTYGYLTPELWTPTVYTK;DCFSNSK;DGKISSIEEIYLFSLPIK;DSAVSRPLA;DWVPITK;EVATAIR;EVATAIRGAIIAAKLSLVPVR;EYQIIDHFFQPGNCAAPLK;EYQIIDHFFQPGNCAAPLKDDVMK;FKAFVAVGDSNGHCGLGVK;GAIIAAKLSLVPVR;GAIIAAKLSLVPVRR;GGAEDDLKDWVPITK;GNFMKALFDALSQTYGYLTPELWTPTVYTK;GTHIVGAPTTK;GTHIVGAPTTKK;IGEPHTVPMK;IGEPHTVPMKVSGR;ILGFAGIK;ILGFAGIKDCFSNSK;ISSIEEIYLFSLPIK;ISSIEEIYLFSLPIKEYQIIDHFFQPGNCAAPLKDDVMK;KILGF…
A0A125YUH0	TGGT1_231910	ATP synthase F1 gamma subunit	1.13317	0.387232	1024700000	1074700000	806920000	1059200000	1084400000	1032700000	1359200000	1017300000	323.31	DLQDFYYACTVFGCMLDNIASEQSAR;EKGTLAVLALSSDK;EKGTLAVLALSSDKGLCGGVNSFVAK;ENEMAGNAVQVYGVGDK;ENEMAGNAVQVYGVGDKIR;EQLNTFEFEPEK;EQLNTFEFEPEKTDVWK;FPWNFGQACIIADR;FPWNFGQACIIADRLMQDNPAR;GLCGGVNSFVAK;GTLAVLALSSDK;GTLAVLALSSDKGLCGGVNSFVAK;IMTEVTR;ITTELVEIISGANALE;IVIKENEMAGNAVQVYGVGDK;IVIKENEMAGNAVQVYGVGDKIR;LENGLPFATPVQK;LMQDNPAR;LMVIYNHFK;MSAMDNASTNAGEMISSLTLR;RLENGLPFATPVQK;SAVAYDTLTLNVLTPTQAAQSAK
A0A125YUH5	TGGT1_269650	FFD and TFG box motifs protein	0.646152	0.00230386	729950000	812740000	724810000	800000000	523370000	476910000	469410000	512380000	311.42	AAAPLGSATAAGSDAAGTPDVGPGAELPYLGSR;ELDVSTFGSQAAHYR;GPGLQYALNEEDILHAR;GRGVECGEELGGEK;GVECGEELGGEK;GVECGEELGGEKK;ISLISNTEIR;ISLISNTEIRYEGILDSINAEQATVALR;NESFFDSISCEALDK;NESFFDSISCEALDKQQGREER;NGYYGAPGGPEQGR;NGYYGAPGGPEQGRR;NPIGELK;QFAKPTSLPPTER;RHPDDIPPSPQVYDYIVFK;SETAQDFDFEK;SHPNEQLK;SHPNEQLKSETAQDFDFEK;SLGTEGR;YEGILDSINAEQATVALR
A0A125YUH7	TGGT1_261690	Uncharacterized protein	0.825583	0.141223	127340000	118490000	130240000	102960000	108410000	109630000	91883000	85556000	44.708	AMYEGDPLFDNK;DIEELDVGDINDDQIDLPPDFPR;EFIIEDAAK;FLAQQPDVDYWTIDGNR;IDMDDEGDWAQTMGTHFGEHLLIVNLR;LDGEFELYGDPDFTGAVLSK;NTADIGIVRR;RFLAQQPDVDYWTIDGNR;SASPADSFR;SEPYLTEGER;VYSVESAR
A0A125YUI3	TGGT1_286750	MA3 domain-containing protein	1.36507	0.0339738	895580000	1028900000	959250000	1063100000	1560200000	1157900000	1391700000	1277900000	323.31	ALEELNCNQYLDSFLVLAIQSSLHR;AVADEILPPSFLLDR;AVADEILPPSFLLDRYR;CISASLTLLVDKHIVSK;EAACILR;ECLYEYFDSNDKK;EILNSYFVNR;ELELSPDQAAEMVR;ELELSPDQAAEMVRK;EMVSNALDR;ETFDLSK;ETLEGNR;FLAALSR;FPQLVEEAK;FPQLVEEAKK;GMLSAEF;HLVDALR;IFLDEQR;IFLDEQRQPLLQHEFVK;KLLVIGMEK;KMSLLEEELR;KMSLLEEELRGPVK;KVWTGTDPDNAEACEFK;LDIPDMDRR;LIQSASDINVDSQLNPDR;LLVIGMEK;LNYGGDAGVQVLK;LNYGGDAGVQVLKK;LVGDVDDYSLDNPDVYYLLAK;MSLLEEELR;MSLLEEE…
A0A125YUJ4	TGGT1_306540	Phosphotransferase enzyme family protein	1.05652	0.657888	134670000	110360000	91501000	107390000	108090000	111890000	117010000	132020000	188.8	AAAAETQASAQPAQEEDLEAEVAALRR;ALHTACTPSPLGGAASASR;CPSEEERDAFLR;DLSPSSLPASR;DSRGEPAIGEALASPEATSDLWK;EIFATFEEGGGGLIESWLAGSSLEPSDLHR;ELHALASEVQSPVVLCHGDLLSGNIIK;ELNGGEEESEVAANEEELAETLSK;FIDFDYSGFMER;GEPAIGEALASPEATSDLWK;GFDIANHFAEYSGVECDFSR;IASEMAR;ILLFDLR;LAAAVVPPVPHLSF;LGVEPDAK;LLEAEAVEVGSTNR;LLGANDVGK;LLGANDVGKEIFATFEEGGGGLIESWLAGSSLEPSDLHR;LRELHALASEVQSPVVLCHGDLLSGNIIK;MHAIDAKPQCLLVSPTSR;QGGALHAPS…
A0A125YUJ9	TGGT1_263300	Eukaryotic porin protein	1.10009	0.079325	9004800000	8672800000	8118600000	8312800000	8872800000	9598200000	9784200000	9267900000	323.31	AGEFTLSLK;AGEFTLSLKTAPSGDAMFGR;AKLTQNAR;AWDLEYK;AWDLEYKYK;DSLDIVAEYK;DSLDIVAEYKLPTIHSFFSVNPLASSFNFGNVVEYK;FDASAMK;FDASAMKYAVGASYTGVASK;GLTLGAK;GLTLGAKFDR;HGLKLEICA;IGSEVSGK;IGSEVSGKFDASAMK;LKGLTLGAK;LKYCVSDVTTEVK;LPTIHSFFSVNPLASSFNFGNVVEYK;MIGSVHGK;NPEIVNTASVSPAGAFDASSK;PSNPDAVK;SAELAAEVDCNLLDGR;SCADLLTK;SKNPEIVNTASVSPAGAFDASSK;TAPSGDAMFGR;TNIQFGGLWYLNDK;TNIQFGGLWYLNDKK;TNIQFGGLWYLNDKKDTFLK;TSKDS…
A0A125YUL1	TGGT1_216140	Tetratricopeptide repeat-containing protein	0.369875	NA	2362600	3582900	68555000	0	0	9185300	0	0	323.31	ACPTIVDYK;ACPTIVDYKDSTGETALMIACR;ADADAFNEAGDYALAVDK;ADADAFNEAGDYALAVDKYTQALER;AGDVLLVNLLLNFGADVKK;AKADADAFNEAGDYALAVDK;AKADADAFNEAGDYALAVDKYTQALER;AMLYASR;ATMALLEAGADPDVTTQGLTAFDLAMQNQNWAVADLLKDR;AVGGTTGGQLLKEEAGNPADFGSLLPAFK;AVGGTTGGQLLKEEAGNPADFGSLLPAFKDDLGR;CEMNALEADK;CEMNALEADKQK;DAVVSLLQAAFCK;DKHNWTALQCAAESGAYR;DSTGETALMIACR;DTLSSIPIDR;DTLSSIPIDRESER;DTLSSIPIDRESERDAVVSLLQAAFCK;DVSAGLEK;EEAG…
A0A125YUL5	TGGT1_300240	Putative syntaxin 6 protein	1.06089	0.556175	1154800000	1052000000	1333800000	941380000	1223500000	1175100000	1144700000	1211600000	268.75	ADPYYAAR;ADPYYAARDETAEGIKDLER;ASTAPSSLAAR;DETAEGIKDLER;ELEDQQR;FGLAPEEVQQR;FGLAPEEVQQRR;ILASLEAQK;LHETALMINR;LLETLEELLGEVATIEK;MLNELDDDIEHQNAQMNFLMR;RAFVVAQR;RLLETLEELLGEVATIEK;VVAEANAAFFHSQQQQQQQLLLQQDSQLEELSLSANR
A0A125YUN3	TGGT1_224530	Alveolin domain containing intermediate filament IMC5	0.8786	0.608354	146650000	107430000	144420000	140950000	54411000	153970000	146750000	118830000	9.2425	GAPIFSVPPEHAPPLPPK;GHSEEEWR;IPGYCPPGDCFAAADGSVK;LLAPPMTPVK;TGPPVETSSTHDR;TVDVLVPR;VIEVPEYFYSTK;WVSPGVAPDR;WVSPGVAPDRIPGYCPPGDCFAAADGSVK;YRDIVEAEEVIK
A0A125YUN5	TGGT1_247930	SNARE domain-containing protein	0.992815	0.928448	231100000	252110000	226620000	211510000	195400000	245170000	243360000	230790000	278.91	CDQLLQQNAQR;DLNSLVIDQGTILDR;IAQSMTDLHQIFK;IDYNVEQVLQNTAQANVQLR;NITSQFLK;SIAAQLQALNAAFR;SLLGTTHVSSGNAVISSPISSR;TYLAEVK;VFEDGEGQANPDLEIDALTANLTHLFK;VQQICVTQTPDSDTR;VQQICVTQTPDSDTRCDQLLQQNAQR
A0A125YUP5	TGGT1_293710	Zn-finger in Ran binding protein and others domain-containing protein	0.971247	0.945047	55202000	32799000	47112000	49357000	43205000	41498000	45872000	48591000	55.171	AKDVADALVVYFQELGDPEPTSK;ESKNDVSGVPSASANSGIR;GIGGPNFSAPTMLAHPDEFKNPSSFLK;LKDELQSMGLDSHTASQAAAAQQAAQQQGR;LLSSMLDLLR;SAVNDLR;SDDVLQPGGNR;SQAPGATVLATVNSEK;TALAMLGHSPDPQANDSAAR;VAGELSAAFDLKPAATEIHDVTGQTPGPSSLSFR
A0A125YUQ4	TGGT1_246550	Aspartyl protease ASP3	0.521465	0.00230873	569250000	547670000	438950000	537730000	281860000	264040000	270790000	275050000	273.64	AANPPVHLDITFGTGR;AVHNDDNSAYLSNVLNEYPGAHIR;EHYWETSLDAIYIGDK;EHYWETSLDAIYIGDKK;ENEFAFYMAK;FCCEEGTK;FDPSASK;FPLTPEQYLVR;FYEAPIHMFPVTR;GQSFGLVESEGGHNMHGNIFK;GSQVSALFFGGVDPR;HYYTVFR;IEGSTGIDDFTVGPFLVK;KEDLMMER;LAETSVPILQMK;LLDMIPSK;NECKPAYMQIDVPSQFGHAYILGSVAFMR;NKDSSDSGDVAAVGEETDSAVADGSK;NYVILDSGTSFNTMPSGELGK;SDGTRPSLVGIAR;SMSAPSMR;TLDLDLK
A0A125YUQ6	TGGT1_293050	Trafficking protein particle complex subunit	0.943935	0.49314	505980000	498940000	424520000	489590000	499700000	440490000	417360000	453890000	81.762	CHLFDREIEK;FVLVAELGVSPATVEASLR;FVLVAELGVSPATVEASLRR;GINLIEADNFR;GNPFAALQPR;HGSLVYQR;IFADYITV;LASTFHGLSAIAAQVSPAALEK;MYSLFINNK;NFTPAVQLSANDAIR;NPFYDADMPIR;RVYEAYADYVLK;VYEAYADYVLK
A0A125YUQ8	TGGT1_264080	Acyl carrier protein	1.05153	0.709672	689620000	836900000	1026700000	670670000	840320000	914490000	884220000	750990000	221.77	DLDADSLDSVELVMAFEEK;DVVADQLGVDR;FGVSIPDEEASK;FGVSIPDEEASKIATVQDALSYIEK;IATVQDALSYIEK;INPESNFIK;INPESNFIKDLDADSLDSVELVMAFEEK;SVSANVIGSPSSALFAADEASSDDRPLLER;VKDVVADQLGVDR;YGTCPNMSSGVCATPSTASLGTLGQPAGTVAR
A0A125YUQ9	TGGT1_243680	Dihydrodipicolinate reductase	NA	NA	47670000	0	58528000	0	0	0	0	0	26.861	ADPALHFVGGVR;DTMVTSTAEQHPGGSK;DVFASGAIR;HGVALVIGTTGFTPAELEK;KVDAPSGTAVALLDSIATATGR;MVLVHGR
A0A125YUR5	TGGT1_223550	Uncharacterized protein	NA	NA	0	0	0	0	0	16059000	0	0	6.8022	LGVQLQHR;NVLSTNRPR;RTWIDNFFVDR;TEQGDGYRLEAQSEGGTK
A0A125YUR7	TGGT1_254080	Metal cation transporter, ZIP family protein	0.526153	NA	21120000	0	36255000	0	15094000	0	0	0	8.2123	HGNAAGDNLSGGGLSAGEHCR;ISSAVHNWSSER;STQDLNVVAGR
A0A125YUS4	TGGT1_201200	Zinc finger (CCCH type) motif-containing protein	1.08856	0.195705	34806000	34581000	30849000	34278000	40025000	35344000	35904000	35154000	48.85	FQFSFEPSLEQQKQEEGR;HEDGGPAGAPK;IDHSAFFAMLLQNK;IEFEELGK;ILQDFLGSTSSRPASSR;LLNEQGISR;MMSLPDPQLFPGIWGPVQLR;VSALSPSSASPAPASVTDQR;VTNPWNDDLPLRK
A0A125YUS7	TGGT1_266460	Putative small ubiquitin family modifier	0.903851	0.472614	928170000	918070000	1134600000	801090000	940050000	890050000	731990000	856210000	11.493	DDAGEKEHMQLK;FLFDGER;LGQHMDAVR;LMQAYCNR;SPDGSEVYFK;VRSPDGSEVYFK
A0A125YUS9	TGGT1_218950	Uncharacterized protein	1.33874	0.415961	61619000	13838000	49276000	52330000	66537000	59264000	58543000	52697000	219.12	AAETEALPDSLR;ADTPSDLNLESEQDAK;AEALEAWK;AFCDRPCR;AFDEPELCLGSYTVLK;ALANLLVDSPR;ASGARPFLCSSR;ASLDIDSSDASLHADERR;AVYVQQAVR;DLFLSACSLPASVR;DRAAETEALPDSLR;EFADTEHR;EQEGTHDENREPAEAR;ESAVFALR;ESDGSFFFR;FAVLLLAPPSLAEQNAGK;GVAASLLQFLSNLSAGNDR;HAATSPATLSK;HYLSSFEPLR;ISQEAAEER;KAEDAEGVTVIEGSR;LAQTTEETGEMGQLAR;LLAFGASVLQALACSHEEMQQR;LLAFLYCSDK;LLAFLYCSDKTTQEK;LREFGLLQR;LSLDTESASVSPDGAGAASSGAER;NIEVDDRK;NVCLST…
A0A125YUT4	TGGT1_316540	IMC sub-compartment protein ISP3	1.08881	0.126123	16927000000	17433000000	16298000000	15436000000	19037000000	17166000000	17984000000	17777000000	323.31	AIAFSFK;AIAFSFKDITDAQCFVSFLDDEIK;AIAFSFKDITDAQCFVSFLDDEIKK;DITDAQCFVSFLDDEIK;DITDAQCFVSFLDDEIKK;DITDAQCFVSFLDDEIKKNQESNK;EAFDNWMNR;EAFDNWMNRYEAGDTMEVLFPDGHR;EAFDNWMNRYEAGDTMEVLFPDGHRIECNLK;IECNLKIDRPK;KPIQVSK;MLRNPCVVGFR;NFMNLTFNQK;NPCVVGFR;PIQLDDIAAVLYGSDPR;SRKPIQVSK;VRPIQLDDIAAVLYGSDPR;YEAGDTMEVLFPDGHR;YEAGDTMEVLFPDGHRIECNLK
A0A125YUU0	TGGT1_254690	Phospholipase/carboxylesterase	1.08251	0.27326	328560000	280370000	336970000	311720000	354010000	354290000	318800000	334280000	323.31	AASVAFSADAGASHR;DELVPTR;DGEAALDMLIER;DTVEEGEDQAPK;EDVPLGGHNDTWEWAIGGK;EKEDVPLGGHNDTWEWAIGGK;EVVAAAASAASSAAAK;GLPFEELWLR;GYGFSEGSPTEAGVYR;HVGVNVLIVSYR;IAAFIQHALQFEDQQSR;KLFELCPSPLK;LFELCPSPLK;LFELCPSPLKEKEDVPLGGHNDTWEWAIGGK;LHCWLIK;LLFYPGVPQGFETPDK;LLFYPGVPQGFETPDKNPK;LPILFISGQK;LPILFISGQKDELVPTR;LPNVELLYK;LPQVAAHAPTLIFFHGNAGNVGFR;LRLPILFISGQK;LRLPILFISGQKDELVPTR;LYMDNGEK;QNELHIDANK;QNELHIDANKIFLF…
A0A125YUU1	TGGT1_258720	Putative Ubiquitin family protein	0.779633	0.0601752	147760000	148440000	136250000	151500000	131860000	104000000	0	105590000	9.8292	CNPDDTVGDLK;CNPDDTVGDLKK;LVAAQCGTR;MIEVILNDR;VKCNPDDTVGDLKK
A0A125YUV0	TGGT1_239330	Ribosomal protein L37	0.581418	0.00652969	2175700000	2419200000	1954200000	2638100000	1317100000	1419000000	1192100000	1413400000	17.946	GTGSFGKR;HLKDMPR;KTCGACGYPNAK;RTYNWSEK;TCGACGYPNAK;THFLCIR;TYNWSEK
A0A125YUW6	TGGT1_215940	Putative Acetyl-coenzyme A transporter	0.858832	0.257598	167580000	166610000	200710000	184030000	138530000	133530000	190500000	154880000	94.45	AEATLAVGPLGAPGEEVHFFTEEILGGVSENGEGQGGVQGVQGAQR;GDSDGTELKR;IGGTYMTFLNTVTNLGVK;LLWAPLVDALHSPR;QQSLLSLVSLPFSLK;SASLMER;TLVGLLLTCR;VAFACVDAATQLK;VEALQQVPLSEWR
A0A125YUX4	TGGT1_280510	Dpy-30 motif protein	NA	NA	0	0	0	0	29609000	34102000	31234000	32452000	13.293	ESVSGPGADSAALSALLGR;GSVSGGEECVSVAR;SSVLSSAPETR
A0A125YUY1	TGGT1_266120	Glutathione peroxidase	1.54041	0.0159321	1356700000	1158000000	1458300000	1073400000	1716300000	1991400000	2101500000	1964300000	247.27	AAFAPDQIPVSFSTITFNDIYGVQR;AHNKEFIELR;AHNKEFIELREK;EKIGTDAFEILAFPSR;FLVDKDNGVYK;IGTDAFEILAFPSR;IPFPVFTTSDVNGPETNPVFLYCK;IVVNVASNCGLTK;KLIAGQAK;LIAGQAK;LSDIGWNYGK;NAAGELKPL;QFANQEFADIAETQQFCER;SLGEWDGK;SLGEWDGKVK;TKPLEMEEDIRK;TLTSAKSLFGR;VKIPFPVFTTSDVNGPETNPVFLYCK;WNSDSFYHPVK
A0A125YUY7	TGGT1_260310	ATP-binding cassette transporter ABC.B1	1.41902	0.00882803	52082000	52429000	62475000	54427000	79655000	85768000	73645000	75121000	215.83	AFLQTIHQDVAFFDDPK;AFLQTIHQDVAFFDDPKNSVGALMSTLSSDVLLVK;AGESVALVGPSGCGK;ANAAGFISDFAEK;ANAAGFISDFAEKYETHCGSR;AVEAANDLLEIINRK;CPEQVLIEAVGGIR;DLNLRIPAGK;DVNLTGDIVYENVTFAYPSRPEK;EAGSVAEEALGNIR;EGLGVVSQEPR;EINLATLR;EVGIDPSPSQTTGK;FKLELFSSILR;FSCPDASQTDIIEAAK;FYDLQSSVAANACDAK;GGGSITFAGTELR;GHQHSTIIVAHR;GLSFTIK;GSQLSGGQKQR;HPSILIFDEATSALDNASER;IFGLALR;IVVLSNEDGR;KFSDNANTGVDIAFTDVQFR;LAAAYTER;LELFSSILR;LIE…
A0A125YUZ0	TGGT1_209090	Proteasome maturation factor ump1 protein	0.507656	0.156986	160240000	171140000	86050000	229350000	123790000	79315000	41039000	84198000	26.581	EKPDEDELAGFGPGLGIHEK;EKPDEDELAGFGPGLGIHEKLER;ELCAMSQR;LDEEVAAEDFLNR;LPGLPSSLWGLQTLMR;LYGLHAPLR
A0A125YUZ2	TGGT1_285510	Uncharacterized protein	1.03425	0.659947	1795800000	1619200000	1486500000	1849100000	1782900000	1745600000	1643300000	1810000000	239.01	AACEQLHSEYK;AACEQLHSEYKQCLAK;ACENMLGTSYCIDEGINLMK;ADLNLPGYGHIPYK;ADLNLPGYGHIPYKWESLRPNPGA;CTKNPDPSFCAK;ECNRPQGPHLVLSSSPSSPPHYELRPEVK;HLYNVDSTDLGSAVAPVR;NPDPSFCAK;SGDSVAPHQR;THFSACTDFHSK;VADALKADLNLPGYGHIPYK;WESLRPNPGA
A0A125YV18	TGGT1_207390	Putative coatomer protein complex, gamma sub-unit	0.912528	0.328754	92532000	113450000	100650000	117140000	102690000	91824000	95976000	96214000	137.67	ADIPEQTYAATVALSIPLPK;EFGPISMTFEIPMFNVSNLQVR;FHGGAEMIMR;FTSSSPVTASAAYR;FTSSSPVTASAAYRK;GAAEIFYR;GGLGAAGEASPLFCVNGITFAFLR;GIPSAAQGMLAMMNR;GIPSAAQGMLAMMNRGGLGAAGEASPLFCVNGITFAFLRR;GIVACSTELLPPVPLQSAEFLPAEK;GIVACSTELLPPVPLQSAEFLPAEKR;HVTCWQVPSAATSEFSGAGASGNSGK;IFPSIDWR;IIQDFCGVLNEEAIR;IIQDFCGVLNEEAIRK;KFHGGAEMIMR;LLTFVPPDGEFVLMNYR;MLSQFYVLSPR;NGVASPFR;RSEIFVDVLER;SAVYSEAILVDPPPVK;SGLYFVLTTQQNPSPAVLIE…
A0A125YV21	TGGT1_320180	SAG-related sequence SRS16C	0.677536	0.0106814	455940000	441900000	456670000	365960000	276600000	305360000	270330000	313390000	323.31	AFVVGCQATSAAR;ASSLAENNVVTCAYGK;CDFFTPATQDSPPVSGSLTLSK;DKESGTETGAPTSCTVLVTVK;DLLETDR;DLLETDRIVNWK;ESGTETGAPTSCTVLVTVK;FVEIFPK;GSNPNPVEVEMSTEK;KDKESGTETGAPTSCTVLVTVK;LTVAGSDAK;LTVNVEAR;MTATFECSATQALSISTIPTNIEQNVCDPKK;NTLTINCGSDGSLQPTTYAEEYCVADSK;NTLTINCGSDGSLQPTTYAEEYCVADSKDVNR;SWWVTETQK;SWWVTETQKR;TLQQQVEVTSR;TSATLTIPQTDLPEADQQFLVGCVPK;TSATLTIPQTDLPEADQQFLVGCVPKK;WSLELHNEDLPLTDK
A0A125YV27	TGGT1_320040	CHORD protein	0.596454	0.148217	514210000	355080000	321430000	338720000	323310000	206030000	117660000	265240000	42.365	DIEEFNKR;EAEAAKPQTPLVTPEGNYK;EAEAAKPQTPLVTPEGNYKCSNK;EYSPNDNSPTACK;FHPGQPVFR;HTDVKPTSPPPTAAATPAPTQPAVVK;IEPCQTGPHVPK;QKEAEAAKPQTPLVTPEGNYK
A0A125YV50	TGGT1_270560	Peptidyl-prolyl cis-trans isomerase	0.975809	0.744439	1168500000	1109300000	1000100000	1103100000	1175300000	1024800000	992020000	1082900000	193.78	AVSSPSLQASLPSAASEGAGVYR;DFCIQGGDPTGTGR;FEDEIHPDLR;GGESIFGGK;GGESIFGGKFEDEIHPDLR;HTGAGVVSMANCGPDTNGSQFFICLAPAPFLDGK;ISTVQTTATDRPIYDIK;KAVSSPSLQASLPSAASEGAGVYR;KISTVQTTATDRPIYDIK;MFSLASAPASR;NFFELAK;SGYYDNTVFHR;VAKDFCIQGGDPTGTGR
A0A125YV56	TGGT1_204020	Ribosomal protein RPL8	0.546269	0.00403477	6804600000	6852900000	5550900000	6819600000	3870200000	3501300000	3093700000	3753100000	323.31	AGDRGTLAR;DILHDPGR;GAPLAEVSFR;GLVKDILHDPGR;GMVGIVAGGGR;GVAMNPVEHPHGGGNHQHIGHPSTVSR;IRLPSGAR;KTVSGYSR;LRPLDFAER;LRPLDFAERR;MAAPGQK;MPEGTVVSNVEEK;MVAVEGMYTGQFIYCGK;NAALTIGNILPLNK;NAALTIGNILPLNKMPEGTVVSNVEEK;TSGTYATIVGHSDDGSK;TSGTYATIVGHSDDGSKTR;TVSGYSR;VGLIAAR;VRGVAMNPVEHPHGGGNHQHIGHPSTVSR
A0A125YV67	TGGT1_225930	Triosephosphate isomerase	1.56641	0.122856	7052100000	5760700000	8792800000	4566300000	7290900000	10598000000	12501000000	10606000000	323.31	AKVSEDVANK;AKVSEDVANKVR;CNGTVGSITDLCGEFGK;CNGTVGSITDLCGEFGKTEFDPK;DFLDIIASGMK;DFLDIIASGMKK;DLNVVLCVGEQLK;DLNVVLCVGEQLKDR;DLNVVLCVGEQLKDREANK;DREANKTNDVVDAQLAACLPK;EANKTNDVVDAQLAACLPK;ISDWDRVVIAYEPVWAIGTGK;IVYGGSVNASNSTELILQPDLDGFLVGGASLK;IVYGGSVNASNSTELILQPDLDGFLVGGASLKK;IVYGGSVNASNSTELILQPDLDGFLVGGASLKKDFLDIIASGMK;KDFLDIIASGMK;KDFLDIIASGMKK;KYHVGLQNCSK;QYYGESDEVVAEK;QYYGESDEVVAEKVNIILQEK;RQYYGES…
A0A125YV76	TGGT1_282180	Uncharacterized protein	1.11191	0.394293	1479200000	1396400000	1058000000	1546500000	1606300000	1509200000	1560700000	1417200000	323.31	AFSLGFTANNLSGNWGDYIDR;AFSLGFTANNLSGNWGDYIDRQDNK;EFNDMYQR;FFSGGAAK;FGPTLPDHAYYGEHATYNYFVLFIR;GMRPYLEK;HAEHRNDLETTWEEALR;HAEHRNDLETTWEEALREATLAR;HNPDLRLQFVAFASFIATHMAITK;IFGDCASTIK;LQFVAFASFIATHMAITK;LVDITSLLELQAAQLHASEGFWDSESEQQEAR;MMFTDVFIPTTK;NAAVAVYRPVNAFVVK;NALMRPAR;NDLETTWEEALR;NDLETTWEEALREATLAR;PSWHVAR;PVNAFVVK;TFPIPDHEQPYR
A0A125YV82	TGGT1_313050	Oxidoreductase, short chain dehydrogenase/reductase family protein	NA	NA	0	0	0	0	0	0	0	0	16.01	AEAHALEIEQEAQELEEIAQR;AGFGHIIFTNSGR;IDFLFNNAGIASR;KIEDLQAAK;LLLPIMSK;LVACGHEPYSVSK;VGLLCFAEALSR
A0A125YV84	TGGT1_266760	Isocitrate dehydrogenase	1.0303	0.600597	1257800000	1233900000	1364600000	1134200000	1241900000	1283100000	1306300000	1310400000	323.31	ALDFTVDKPGR;CATITPDEQR;DIFQTIYEK;DIFQTIYEKEYK;DKTDDQVTIDAALAIK;DKTDDQVTIDAALAIKR;DLALAIK;DLALAIKGDK;EKLILPYLDIPLMYYDLSIQHR;FEEAGLWYEHR;FKDIFQTIYEK;FKDIFQTIYEKEYK;FVMSFIPADK;FVMSFIPADKSNPEVHEVYEFK;GDKLTDRDYLCTEDFMDK;GFAHSCFQYALDQK;GGGVALGMYNTDASIK;GLSLVSR;IKVDQPVVEMDGDEMAR;LILPYLDIPLMYYDLSIQHR;LKEFVEALEDACVETVEAGFMTK;LTDRDYLCTEDFMDK;LVPSWTKPIIIGR;MPLYLSTK;NTLDGTIFR;NYDGDVQSDVVAQGYGSLGLMTSVLVCPDGK;…
A0A125YV85	TGGT1_201220	Zinc finger protein	0.809599	NA	0	0	16460000	0	0	0	0	13326000	3.0884	LLQAWHIATPHLVSAFER;LSEKDLGAVLR
A0A125YV95	TGGT1_288550	Uncharacterized protein	1.19083	0.461406	54478000	59416000	40620000	53210000	68909000	42258000	71182000	65016000	34.749	DLDASLQGFFGNAGANVVHQR;LCQEWVCYVTK;LFDTPEDLLK;LLERYDLR;MYLSIVAQNIDKIK;NFFDPTAPPVEMR;NFVPITASGAGTK;RTQGSALGTSSQKDTEK;STLMVAVISR;TQGSALGTSSQKDTEK;YLVGHPAVDVAVK;YTMLQAAMMLDKPK
A0A125YVA4	TGGT1_294400	Uncharacterized protein	NA	NA	0	0	0	0	0	0	0	18824000	7.8275	AACDFLSHASNSIYVTNDSR;AATALDLGESAAVVDFNER;EDLVSEVVR;LDALCGVALKK;MFQAIQVIVHPLALK;SVDDHLAVNSFR;VIAPVLNCSQLNKK
A0A125YVA7	TGGT1_304490	Uncharacterized protein	0.930945	0.756308	258870000	258460000	163810000	214810000	179420000	197370000	244330000	212960000	38.207	AVTSLMVK;CRLEVVDDGHK;ENLIIPK;LIETSEVGR;LPVLLLSPALDQYYR;LSSLTAADFR;LSSLTAADFRR;QAVTSAEEAFK;SVDLSLFQNADVASLS;VMYLHELR;WVDEVFER;YMHLKPLASIADYPYVIIVHGSVDSEIPLDDSIR
A0A125YVA9	TGGT1_228000	Putative splicing factor 3A subunit 2	1.01533	0.827341	975240000	883630000	796980000	993440000	907340000	956860000	949260000	891780000	309.09	AESAVAPVPAK;ALLFEIDYPEINEGAKPYHR;ALPALPQRPTSFLPVTAR;EKAESAVAPVPAK;FMSSFEQR;FYSNWDAEK;FYSNWDAEKK;IPNMEVDR;IPNMEVDRSEGK;KVYTIQLFFLK;KVYTIQLFFLKR;LALETVDLNKDPYFMK;LCLTLHVNEGSYLAHTQGR;LRDPDSLQK;NHLGHFECR;RLALETVDLNKDPYFMK;SGIDYQNR;TGSGAPATAQEWNLER;TGSGAPATAQEWNLERK;VESPPDTK;VESPPDTKYQFLLFAADPYETIAFK;VYTIQLFFLK;VYTIQLFFLKR;YQFLLFAADPYETIAFK
A0A125YVB6	TGGT1_288380	Heat shock protein HSP90	0.822449	0.12991	8429500000	6905700000	6271000000	7148900000	6296300000	6445500000	5637200000	5270600000	323.31	AEFEPLCK;AEGQFENIVR;AELVNNLGTIAR;AFMEALQAGGDISMIGQFGVGFYSAYLVADK;ALLFLPK;APFDLFETR;APFDLFETRK;AQALRDNSMTTYMVSK;AQALRDNSMTTYMVSKK;CLEMFQELEEK;CLEMFQELEEKKEDYTK;DIYYITGESR;DNSMTTYMVSK;DNSMTTYMVSKK;EDQTEYLEDR;EDQTEYLEDRR;EDYTKFYEQFSK;ELISNASDALDK;ELISNASDALDKIR;ELISNASDALDKIRYEAITDPEK;ESLQQNK;ESQKDIYYITGESR;EVLHDKVEQVVVSNR;EVVVEYEQLNK;FEELKAEFEPLCK;FYEQFSK;GLELEDDEEEK;GLELEDDEEEKK;GLELEDDEEEKKK;GVVD…
A0A125YVB8	TGGT1_203310	Dense granule protein GRA7	1.54351	0.166027	7928300000	5257000000	9614000000	8526400000	12154000000	8977100000	9992400000	17228000000	323.31	ASVESQLPR;EPLETEPDEQEEVHFR;EPLETEPDEQEEVHFRK;GDEPLTTGQNVGTVLGFAALAAAAAFLGMGLTR;GDEPLTTGQNVGTVLGFAALAAAAAFLGMGLTRTYRHFSPR;GTDDHLTTSMDK;GTDDHLTTSMDKASVESQLPR;GVRSDAEVTDDNIYEEHTDR;GVRSDAEVTDDNIYEEHTDRK;IRNSDFFDGQAPVDSLRPTNAGVDSK;KLALPAVGMGASYFAADR;KLALPAVGMGASYFAADRLVPELTEEQQR;LALPAVGMGASYFAADR;LALPAVGMGASYFAADRLVPELTEEQQR;LVPELTEEQQR;LVPELTEEQQRGDEPLTTGQNVGTVLGFAALAAAAAFLGMGLTR;NSDFFDGQAPVDSLRPTNAG…
A0A125YVC0	TGGT1_224060	Putative thioredoxin	1.00266	0.934737	542180000	509650000	700180000	571710000	555940000	599150000	572420000	602400000	323.31	AFLEGAR;AHFDTGNLLALDLQNR;ATLPEFHAAAK;AVLIVDSK;AVLIVDSKR;AYVSVAR;DADGDVFIEFYAPWCGYCR;DHGHLVIVGAFSESGYDAK;DVPGVTIAK;EAGVVNVEEASSSGAAR;EFIASHPFVLVMYYAPWCYWSK;ENQLKVLESGAMTLSGLGTYK;FGEDVFFGHVQDPALVNHLR;FPLVSIFDADRLPENFFTDGRPK;FRFPLVSIFDADR;FRPEEPSNAPGRPR;GGQAVGSVLEEL;HAHEPDVHMYTGNPSDVSALTTFVSR;HMLELLGVDEDALPALR;HSVLAAVCGVTSAFEK;ILAHHEPPVILALVDSVEEEEIANHEDIR;ILAHHEPPVILALVDSVEEEEIANHEDIREFPTLK;IMSVNPD…
A0A125YVE2	TGGT1_273460	Eukaryotic translation initiation factor 3 subunit L	0.844158	0.0317268	2528300000	2261300000	2497700000	2321800000	2097500000	2157600000	1940500000	1916000000	323.31	ASPVLEFLHALVQR;CQQEITWEDR;CQQEITWEDRR;EEGAQVGHEEDDSLSPDSR;EKYSDKFYK;EMDKDCDVWK;EVEFHKK;FANSYSEVQLR;FENDVEEFLR;FINPATPSFEDPQALER;FPVSPSNQASQNVEGEGLDDAALDR;ISTINSFAK;KISTINSFAK;LASLMELSDK;LASLMELSDKDPEDAVR;LASLMELSDKDPEDAVRSEILSVK;LAWENYALLINFLAEVECRPDDQK;LAWENYALLINFLAEVECRPDDQKDGK;LDESVNQMIK;LFESEIR;LHVLMGDYFMGVK;LPEDEEER;LPEDEEERALFLK;LQQENDETYCDLFTWACPK;LYEVEFPALTER;LYNNIQLSK;MFFKEVEFHK;MFFKEVE…
A0A125YVE7	TGGT1_248260	Uncharacterized protein	1.5235	0.0158759	618150000	521830000	440050000	484040000	759030000	721340000	849270000	814980000	53.906	MPPVSFNLVR;MPPVSFNLVRGALCLR;SLSAFLPLSPAPSVLAVTESSVLPR;VAAIHVDQYGRPVDPSTGSPY
A0A125YVG9	TGGT1_240490	Uncharacterized protein	NA	NA	58013000	44199000	75212000	63949000	0	0	0	0	10.334	LCNSVVPDFPESR;QAWESPTLPR;SSFRDDDFFK;SSFRDDDFFKVR;SVSANNNDDDAVVVLDDPGEDLSR;YSSSAPGSSGTAADDDVTGGK
A0A125YVH3	TGGT1_227100	Glutaredoxin domain-containing protein	NA	NA	0	0	0	0	0	0	0	0	4.5018	DLHIVNLDK;EHDPLSFEVVETLK
A0A125YVI4	TGGT1_307820	Uncharacterized protein	1.17666	0.412084	99518000	93107000	0	0	120130000	133500000	106460000	93219000	6.5367	ELLAVGLK;QSEEMASLLLR;SEAPTESELAER;TATDAYNTLFVLLSAAAR;TVQHVAEETEIANK;VGEQVGQAHTDD;VLSGVSDLTAK
A0A125YVJ2	TGGT1_294710	RNA recognition motif-containing protein	1.09054	0.368624	586260000	636410000	485490000	605630000	614320000	679750000	637720000	591490000	323.31	ALYSTANVLYIK;APQGAGEFR;APRPVEAR;AYLNNPAQR;DAVGPKPMNALCGGRPGTQGSAGTA;EALEGEGAPAASR;EALEGEGAPAASREEVER;ELHPGEKGDGPAR;ESQSVVNFR;ESQSVVNFRDPDGVLFDVPPPPILAVLK;ETELQQLGR;FAVVEFETAEEAQFLR;FGQHPEK;GMDAKPIGNLTLTIK;GPSGESGLAYGR;GPSGESGLAYGRPR;GPSGESGLAYGRPRPR;GREDGPFGMR;GTGAQLAETASTAWGGPGR;GTGAQLAETASTAWGGPGRMEK;KKTELGLGVSIGPGAGGLLPAAASLVTGCPHK;KTELGLGVSIGPGAGGLLPAAASLVTGCPHK;KTELGLGVSIGPGAGGLLPAAASLVTGCPH…
A0A125YVJ5	TGGT1_229950	Putative 26S proteasome regulatory subunit 6b	0.841469	0.00387441	1839900000	1958700000	1875900000	1816800000	1627100000	1539800000	1563500000	1573300000	323.31	ADTLDPALLRPGR;ADTLDPALLRPGRLDR;AVANNTTATFIR;DFDFYSF;DLYAQLK;EAVELPLTCPELYQQIGIDPPTGVLLYGPPGTGK;ENSPAIVFIDEVDAIATK;ENSPAIVFIDEVDAIATKR;FDAQTGADR;FDAQTGADREVQR;HSHSVVDILPPEADSTIQTLQMQEKPDVTYSDIGGMDIQK;IEFPLPDRR;ILLELLNQMDGFDQTTTVK;ILSTLNR;IQSVPLVIGQFMELINANEGIVASTAGSSYVVR;KIEFPLPDR;KIEFPLPDRR;LEFLNIQEEYIKDEQK;LIFQTITAK;MNLSDEVDLEDYVSRPEK;RFDAQTGADR;RFDAQTGADREVQR;RLEFLNIQEEYIKDEQK;RLIFQTITAK;SSAVVD…
A0A125YVJ6	TGGT1_279390	Putative proliferation-associated protein 2G4	0.92272	0.174158	4082400000	4441100000	4496700000	3979000000	3686900000	3933600000	4065900000	3999100000	323.31	ACWTAAEACMR;AKDAAVKPTVYK;ALLAVSVNPK;ALLAVSVNPKK;AVDRTYILK;CFADATPGPGEDEPEEFEFEPNEVYGVDIVISSGEGK;DAAVKPTVYK;DAAVKPTVYKR;ELDSIHTVEDESLK;ELDSIHTVEDESLKALLAVSVNPK;FTLLLLPTGTK;FTLLLLPTGTKK;GIAFPTCISINEICGHFSPVEENAETDR;GIAFPTCISINEICGHFSPVEENAETDRVLAEGDVVK;HELLHPYPVMTEK;HELLHPYPVMTEKPGEYVAQFK;HELLHPYPVMTEKPGEYVAQFKFTLLLLPTGTK;HFMSEVQNK;HFMSEVQNKYPTLPFSLR;KVICGCVPGADVYALCK;KVTGLPLLYEK;KVTGLPLLYEKELDSIHT…
A0A125YVJ8	TGGT1_202510	Multi-pass transmembrane protein	0.807341	0.339703	260400000	0	393460000	261720000	219730000	223150000	269070000	273630000	78.809	LTQSAMR;LTQSAMRNEYYK;MFLTYVVR;MFLTYVVRPGEAPEGR;NAMAYYGPPVLTADGEIDIASAAEQAQACLSR;PGEAPEGR;QLGGGSTWITFFTAR
A0A125YVK4	TGGT1_295070	Helicase associated domain (Ha2) protein	0.890413	0.156762	147490000	167770000	144200000	159590000	129070000	130940000	152690000	138510000	94.225	AAHTLEIPLKPQPPSDR;AKDFTENPLLFCPPPALLSIPAK;FQISFITQASALQR;FVSFSNQHR;GNLATGGAPHAFGEK;HADVVCVSGETGSGK;HKSENLGLECR;HLGPDCLALCCLLVGALSVGELVAPNSR;IGVTQPR;IKFMTDGVLLR;KLEQLQR;LALPAAEVESK;LEQLQRK;LGLHACVLEGLVDHVAVWVDPSAR;LVALGALEPK;LVIMSASLR;LVVYNFILTTSRPFLR;MLLFALLK;NGFLLPEYIK;NVAVAEATEK;RVAAVMVAR;SEGGYQTAELK;SKFEAGEVMLPPLK;STPENYLDAAVK;STPENYLDAAVKK;VAAVMVAR;VAQELGNDQLVGYHIR;VFASEGGASEASCASR;VTEDGNQLAF…
A0A125YVK7	TGGT1_214590	Micro-fibrillar-associated protein 1	0.991476	0.943938	107740000	102970000	123460000	99759000	103440000	111100000	110480000	105210000	114.46	AATTLKPDLQER;DNFLEALER;DYNAPVGEDKWDKK;ELLAEKEEEEENEEDEEEEETDEARER;ERLEAEEEKER;GAFFQDLAR;HTHLVDVDTTDFTSAWAFNTK;IHEAIVIEAAK;LLEEQQR;MQAVLQESSR;SAADVHSILYR;SGEEALYLR
A0A125YVL0	TGGT1_253820	Uncharacterized protein	0.851237	0.414076	2288300000	2222000000	1422600000	2149100000	1917300000	1627100000	1645800000	1689500000	323.31	ADLDERDVMLLGLTDGQEIR;DERKDFLEGLCLFVK;DFLEGLCLFVK;DLVAVAVVPTSSISFK;DSSGGMFETSVQPQDTR;DVMLLGLTDGQEIR;EGGFAVSFANR;EMDENLQER;EMDENLQERK;EYRGDILIISK;GDILIISK;KDFLEGLCLFVK;KNVFSEGAPEEASDQVMAPPVR;KWIGQWHSGVLEDAVAFMRPTVK;NVFSEGAPEEASDQVMAPPVR;RDSSGGMFETSVQPQDTR;RSTVLGPENAGLYLEFDDAQKK;SGKVPMRDER;STVLGPENAGLYLEFDDAQK;STVLGPENAGLYLEFDDAQKK;SYNTEDVFCSAK;TMDVPIFVGIAER;VPMRDER;WIGQWHSGVLEDAVAFMR;WIGQWHSGVLEDAV…
A0A125YVL7	TGGT1_295040	HEAT repeat-containing protein	0.972882	0.67641	575540000	620540000	592080000	618370000	578960000	611850000	630370000	520090000	323.31	ALGPAFAPYSSPLLAR;ALYHALIFSK;ALYHALIFSKK;APFMEQLLQLAQVLGTVK;ASLQLMQQLLVSTLDPR;ATAGQTDEGDR;ATAGQTDEGDRASLQLMQQLLVSTLDPR;AVAATSPK;CMQEQLK;DAAFNCLGALINNAGESCKPSMLK;DAGGEACLQK;DEDVQLK;DGDFSLFLISLAR;DTAAWTLGR;DVVLDSAAADK;DVVLDSAAADKWR;EQAEQQLVGAR;EYIIQVVLENTK;GVDENVK;IAQFHTPVVLQK;ICVELVGDVSR;KNFENQTER;KNFENQTEREYIIQVVLENTK;LCDALIQVSER;LCDALIQVSERADADER;LGDQVQPVASQIWACLAR;LLDHFVQQLSQSFMFEANEATR;LQLLAAIK…
A0A125YVL9	TGGT1_223690	Uncharacterized protein	0.686906	NA	69821000	0	49520000	0	0	0	40988000	0	4.921	LDPSMGCLVLIHR;LLSNYWR;LLSNYWRSSEFHIADR;RGPVIEEAPLYPPNPELR;SSEFHIADRPPKPEVVR
A0A125YVM7	TGGT1_248790	Uncharacterized protein	1.67643	0.0130938	109360000	104900000	105940000	100080000	152080000	156730000	223100000	172660000	29.976	AAPAAVFASVQR;DPLHVSAADILAEVER;ELLALEEGK;FYRPSGGGHSWSVNELR;LGQALDPNDDQR;LGQALDPNDDQRLDAVKPLR;LLSLPAFLR;LLSLPAFLRR;LVLDIHSTR;PLRLPSSEER;SLSEEELGKLFDAK
A0A125YVM8	TGGT1_249590	Proteasome subunit alpha type	1.19863	0.144883	2187000000	2133400000	2121200000	2219700000	2217000000	2708900000	3083000000	2372800000	323.31	DGVILASER;DGVILASERR;GVNTFSPEGR;ITSCLLDHR;IVEIDDHIACAMSGLIADAR;KYHQYSSEELQALIDR;KYHQYSSEELQALIDRLPAPTIPTATDLSSA;LFQVEYALGAIK;LFQVEYALGAIKLGSTAVGIQTK;LGSTAVGIQTK;LNCNNVEVACVK;LPAPTIPTATDLSSA;MMSRPFGVALLVAGVDDQGPSLWCADPSGTVTK;MSIHSCIDSVADLALDFSDVSDGR;MSIHSCIDSVADLALDFSDVSDGRR;PFGVALLVAGVDDQGPSLWCADPSGTVTK;QVMEEKLNCNNVEVACVK;RITSCLLDHR;SEYDRGVNTFSPEGR;TLIDHAR;VECANHFFTYNEK;YHQYSSEELQALIDR;YHQYSSEELQ…
A0A125YVN2	TGGT1_226030	AGC kinase	0.977181	0.807885	5437800000	5256900000	4567500000	5150800000	4273700000	5465700000	5028300000	5179500000	323.31	CVMSNFNFGPTLGTGSFGR;DDPHAPPVAIK;DDPHAPPVAIKR;DLKPENLLVDAEGYLK;DLKPENLLVDAEGYLKLTDFGFAK;FENDAAR;FENDAARFYAAQVTLIFEYLHDRNIIYR;FFDKNAK;FYAAQVTLIFEYLHDR;FYAAQVTLIFEYLHDRNIIYR;GRLPPNK;ILQMINHPFTVNMLGTFK;ILQMINHPFTVNMLGTFKDDR;KDDPHAPPVAIK;KDDPHAPPVAIKR;KSLPSPYKPPVK;LIPSNKDGSGDHSQR;LLTPDLAQR;LTDFGFAK;NGVADVK;NGVADVKDHR;QKQVDHILSEK;QKQVDHILSEKR;QVDHILSEK;QVDHILSEKR;RFENDAAR;RILQMINHPFTVNMLGTFK;RKDDPHAPPV…
A0A125YVP0	TGGT1_222220	Alveolin domain containing intermediate filament IMC7	1.12166	0.460208	1189900000	1756900000	1856900000	1744800000	2093500000	1809000000	1735800000	1706900000	323.31	AGEVTQVSK;APDQKPSVANGLPER;APDQKPSVANGLPERVPLR;AQELATQMDCPVPSR;DLNGGRLESFPSGNAGIPMIFR;EAFLAPR;EFPVDTPFVVPQYQDVSVPVVMSQTFVPELQETSK;EITTNTLHMGWK;EITTNTLHMGWKETK;EKIEVNASAGSGAGATIVDEQGNK;FVPSVQVVDLPLDLVYTVPEVK;IEVNASAGSGAGATIVDEQGNK;LESFPSGNAGIPMIFR;LHDDINTSK;LVPVDVFVPR;LVPVDVFVPRPVAIPIK;MVNYIFECPAR;NTVISDDLMR;PVAIPIK;QLQLDMGGK;QLQLDMGGKELR;QLSVEMNPHLEALNQFNAQQAQVMNNVVAR;RLHDDINTSK;SLTNDLSHAAAAQNESAT…
A0A125YVP4	TGGT1_272660	Uncharacterized protein	0.764692	0.144116	1747000000	1436000000	2141100000	1683300000	1561400000	1179700000	1143000000	1474400000	323.31	AAQEKPLK;AAQEKPLKVEFPATLGTGYALVVLDVYR;AGTAGDGETCTETPVISFLPVSGPEHPAGGSQR;AGTAGDGETCTETPVISFLPVSGPEHPAGGSQRDDAALEAGAR;AKTEGETSGEDGDIEDVLFLK;DAPLTPASEQK;DAPLTPASEQKEEK;DAPLTPASEQKEEKQEEK;DDAALEAGAR;ESYYESEISSEVPGDFAVAFALVR;ESYYESEISSEVPGDFAVAFALVRPWK;GLDFPLSFR;GLDFPLSFRDEIR;GRDAPLTPASEQKEEK;HGVVVSSPEK;IHFAHGR;KHGVVVSSPEK;LSDQPQVFVALVHFD;RESYYESEISSEVPGDFAVAFALVRPWK;STPSAVETAR;TEGETSGEDGDIEDVLFLK;VEF…
A0A125YVQ3	TGGT1_318710	ATP-binding cassette sub-family F member 1	0.860107	0.0887627	452500000	454300000	466330000	424310000	405070000	416450000	389600000	334870000	323.31	AAQLLQQQR;ADGEGSLSKPR;ASLVQSR;DFATPMK;DKIVIVVSHAR;DNAAGGPSEQTQGGNSTDDLDGSGVK;DNAAGGPSEQTQGGNSTDDLDGSGVKR;EFLNDVCTDMIHFTNQNLTYYK;ELLIDAQLK;EPEVLAAPLLQAEEVSFSYAPR;GDFDTFESVR;GGVLLVSHDSHLLSCVVEEIFYMDEQAHK;GLGFTESMQHMK;GLNLNVDMDSR;GQDSESIIDALR;HVQSFIDK;HVQSFIDKFR;IALCGVNGSGK;IGYFTQQHVDQLDLTLNAVQSLQMR;IKHVQSFIDK;IKHVQSFIDKFR;IVIVVSHAR;KMGEGILVDSFSIAVAGR;KSDEESEGAAEDAETDDAEPTAGASPSEK;KSDEESEGAAEDAETDDA…
A0A125YVR1	TGGT1_315510	Uncharacterized protein	0.986318	0.874343	61011000	56011000	51763000	61524000	59048000	55247000	58696000	54167000	23.343	AGFSANR;ETGLQTTAPLVSVEHFPR;GDHVDDAYFDR;HADAFSGVNTSSGR;HADAFSGVNTSSGRR;QEQQRPPLGR;RYDRPVPQEPYIPYDPNALR;SVSDNPASAVMQAR;TAEQSVQCSLEDEKKPEPETNDTHR;VCGPSQPR;VYDHAHHTPLNPDDSYLYK;YDLELKR;YSVVHRPVR
A0A125YVS0	TGGT1_289140	Putative ribosomal protein l22/l43	0.557141	0.0134235	220350000	207230000	201260000	165500000	119030000	85279000	115440000	122810000	47.191	CETPLKDLSPGQIEQILDLHR;DILGSPLR;DLSPGQIEQILDLHR;EVVIQYSASGNSSQGLR;GWDQLHLKDILGSPLR;NPQVQVHTVENKYEAPK;SEEPAEKEGGEAR;SIQGLWRPSLPSQLIALK;YSPLSLSLSIQAIR;YSPLSLSLSIQAIRGHGR
A0A125YVS7	TGGT1_263550	Putative 39S ribosomal protein L47, mitochondrial	2.91051	0.00304182	64757000	57219000	51918000	64748000	181030000	134280000	212600000	166660000	13.489	EANAVAGDAWPACLLR;EAWQATLDR;EIQQQCLR;ETTQLLAPDWR;GIDELWK;GSYLDPTIGAK;ILIVLTK;KYSDLPGPIR;LWYICLK;MLQLEHR;NLLMGER;QYIPALEDQYRKPIR;RMEPAQSLQK;SDHEDILIQLHPLR;SDHEDILIQLHPLRK;SFEDLHK;YRSDHEDILIQLHPLRK;YSDLPGPIR
A0A125YVU2	TGGT1_220860	DEAD/DEAH box helicase	0.945305	0.487996	381740000	328810000	325940000	363080000	340180000	355410000	298450000	328980000	323.31	AASLGAAPTPAR;ADGSSGAPVSASSWTDLNLKK;APQALCLCPTR;CKVYTTLTSPVVQSPIVVGTPGK;DAGEENGVKDAGGAR;DRIMDEFR;DSPLPYR;ELAQQTVR;ELLLGVENQGFSKPSK;EVDDQSAVVVDR;EVDDQSAVVVDRADGSSGAPVSASSWTDLNLKK;FGADTVK;FTDTSIFVAIPQK;FTDTSIFVAIPQKSDAPAASPMPAQGTGK;GCATPDAR;GGPFGGGWEGQADGMQMQAGGR;GIAINLVNSHEEHLLQQIR;GIAINLVNSHEEHLLQQIRDFYR;GIDVPQVTLVVNFDLPLVYQGR;IQAAALPLIFDRDENLIAQAQNGSGK;ITVKKEELTLSCIK;KEELTLSCIK;KFGADTVK;LDSSFYQK;…
A0A125YVU5	TGGT1_271050	SAG-related sequence SRS34A	1.03227	0.447887	104090000000	98105000000	95207000000	100890000000	108830000000	100430000000	102080000000	99806000000	323.31	CVAEAGAPAGR;DCKLIVR;ECTDSRKLTTVLPGAVLTAK;GPATYTLSYDGTPEKPQVLCYK;GPATYTLSYDGTPEKPQVLCYKCVAEAGAPAGR;KLTTVLPGAVLTAK;KLTTVLPGAVLTAKVQQPAK;LIVRVPGADGR;LTISPSGEGDVFYGK;LTISPSGEGDVFYGKECTDSR;LTISPSGEGDVFYGKECTDSRK;LTTVLPGAVLTAK;LTTVLPGAVLTAKVQQPAK;NNDGSSAPTPK;NNDGSSAPTPKDCK;NNDGSSAPTPKDCKLIVR;TVDAPSSGSVVFQCGDK;TVDAPSSGSVVFQCGDKLTISPSGEGDVFYGK;TVDAPSSGSVVFQCGDKLTISPSGEGDVFYGKECTDSR;VLAPGLAGLLITFV;VPGADGR…
A0A125YVU7	TGGT1_206690	Glideosome-associated protein with multiple-membrane spans GAPM2B	0.837107	0.0768583	265840000	316320000	276320000	293930000	264570000	252520000	218100000	229500000	173.34	APTGQNSTGPQGSGSFDFGEQLTK;GENHSPFIYFFTSALLR;MYSLGVEGDETLPVQQAFVSSASMEGYNR;NLNENMLPFDK;NLNENMLPFDKVGNNSETSGPYTHQATMGTAAYGSGR;SINENLRPPANFDETPR;VEEMPSMQR;VGNNSETSGPYTHQATMGTAAYGSGR
A0A125YVU8	TGGT1_295320	Putative embryo sac development arrest EDA7	1.03226	0.761923	57244000	50055000	58301000	69890000	57703000	57406000	60637000	67341000	32.765	AADFLPR;FIAATGVYPPEVR;GLDHEVIDFLFLSEDYRK;ILSTIEAPVASVEEER;ILSTIEAPVASVEEERGR;IYNLSGGR;KLQDALEPFGYEEYRR;LFFLQAQR;LQDALEPFGYEEYRR;MGVYFLPALGIAPR;QKVEENKK;QLLTDQR;QVSWKPVGSPGNDQGTGPGGASHHSAPVSEDSAGPPSSVYEAER;RGLDHEVIDFLFLSEDYRK;VLVTSNADNNK;YMHGYFLDAK
A0A125YVV4	TGGT1_297730	Transcription elongation factor 1 homolog	1.0715	0.454859	76016000	61274000	69480000	65167000	79518000	75828000	66412000	69623000	42.403	DTDNAGQEDALR;ICGTSYEK;ICGTSYEKR;LDKEFDCPFCSHPR;MGSTLEGEESVLESGVPVPSR;NIGTLGCR
A0A125YVW7	TGGT1_207770	PCI domain-containing protein	0.972149	0.917314	369820000	518260000	348950000	525230000	555380000	371650000	406710000	379440000	323.31	AQDKFAEFYHHAIIFLAYTPTMSIPEK;AQDKFAEFYHHAIIFLAYTPTMSIPEKDR;DFSESEEILEELQK;DFSESEEILEELQKK;DGLLFLSHFPLTDGPQNSTSAGQSGGSQPSSLSSTSAPR;EKHPEALALLQQIEDALASK;EKHPEALALLQQIEDALASKR;FAEFYHHAIIFLAYTPTMSIPEKDR;GSIDQVK;GSIDQVKR;HPEALALLQQIEDALASKR;IATAALLR;IQATALANHMPALR;IQATALANHMPALRR;KIATAALLR;KLEELAAR;KLHETSLGVGPVAQAAFQR;LDEVAFLR;LEELAAR;LHETSLGVGPVAQAAFQR;LLGAVCEDIDAR;NGALNEAPLGLSAGGAGISAASR;PSAALAAALEAE…
A0A125YVW8	TGGT1_257060	Translation initiation factor sui1 protein	0.848966	0.0191694	272000000	275150000	251050000	276390000	228690000	235200000	212960000	235440000	25.859	AAKPNIVTIQR;GALGDAENDTK;GALGDAENDTKK;KAAKPNIVTIQR;KTATVITGLDLFGVK;QYACGASVSK;TATVITGLDLFGVK;TATVITGLDLFGVKLDK
A0A125YVX4	TGGT1_236950	Uncharacterized protein	1.26135	0.145315	2482700000	3171600000	3790400000	2724600000	3713200000	3402900000	4066600000	4167000000	230.71	INVPYYVAPTYESYVPPGGTVITHMPPQIK;INVPYYVAPTYESYVPPGGTVITHMPPQIKR;MNVLAYGTAEQR;NVLAYGTAEQR;SVMDTVEQMQHHQAAIAANR;TFASEVATLTEADSQNVHEIYVAANTDVSSCEYFLQPQR
A0A125YVY5	TGGT1_310070	Putative methyltransferase	1.09981	0.452444	3157300000	2479400000	3025900000	2191800000	3107300000	2761300000	2891300000	3177900000	323.31	AASEAAQAPAQVSSDAAK;CADKEEMTFLHMNALDMK;DNVHYVYICK;DVEPFDWFQR;EEYGWSVTMK;GTMDCVLCGDNSFDNVQK;ILAPGGVYIVVSYGQPNFR;ILVLGCGTSR;IVNVDYSNVCISHMQR;KAASEAAQAPAQVSSDAAK;KIVNVDYSNVCISHMQR;LSHLQREEYGWSVTMK;QLDDGDFDLVFDK;QLDDGDFDLVFDKGTMDCVLCGDNSFDNVQK;RCADKEEMTFLHMNALDMK;RDVEPFDWFQR;TAYGKVDYWDER;TIQKPSINVQAPIDEK;TIQKPSINVQAPIDEKDNVHYVYICK;VDYWDER;VDYWDERYK;VSEEMYADGYR;VSEEMYADGYRK;YAGLKPILLEAGLQASSR
A0A125YVY7	TGGT1_243690	Uncharacterized protein	0.976928	0.792625	715170000	582380000	634660000	646270000	677910000	583660000	604710000	652710000	103.57	DLGFGGFHPDDSSENYCWSR;EEQVSDVPFCK;GKDVTEDELR;HEMDIVSPDQVPPMAIGFQGPDPR;KPTSVDYVDAVR;KPTSVDYVDAVRHEMDIVSPDQVPPMAIGFQGPDPR;MVLQPSTAMSPAMPYYAGPEAMR;PLGTERDLPR;REEQVSDVPFCK;RVKPCLTPANK;SCESWMFLSQDSK;SSWTLVADAK;SSWTLVADAKR;VKPCLTPANK;YAPTTAEEFR
A0A125YVY8	TGGT1_243570	40S ribosomal protein S26	0.658406	0.00641848	12169000000	10859000000	10745000000	12327000000	8318300000	7392100000	6708100000	7934000000	32.104	DLREASVYNTYTLPK;EASVYNTYTLPK;GHSAVVR;LYIKQCYCVSCAIHSR;NIVDASSQR;NIVDASSQRDLR;QCYCVSCAIHSR
A0A125YW01	TGGT1_321520	CS domain-containing protein	0.876944	0.341071	11673000000	13876000000	9520200000	12735000000	10521000000	9756600000	10991000000	10653000000	323.31	ADAQVHSPQCAWAETK;AEEHKVNGVEGTTPAEAAQA;AFAFHLDFPHPIIVEDSK;AFAFHLDFPHPIIVEDSKYSVQR;ECEGEKAEEHKVNGVEGTTPAEAAQA;EFIFLTVQVQSPEDLQVNLQESSLDFK;KAFAFHLDFPHPIIVEDSK;KAFAFHLDFPHPIIVEDSKYSVQR;TKLHWLK;VNGVEGTTPAEAAQA
A0A125YW05	TGGT1_268970	Uncharacterized protein	6.85578	0.00957314	10619000	16488000	0	0	70167000	115620000	100190000	85702000	44.214	ALGLTADKLHPSADR;AVGAGGEYK;AVGSITPVAAAAK;ELPGAEEALLLQVDELAR;HYSEVLEK;IADIVSYLQTR;KDETAAFQTVSHPEAENTEK;KDETAAFQTVSHPEAENTEKEK;LFVALER;LPPVCADTVTR
A0A125YW19	TGGT1_227910	Uncharacterized protein	0.958881	0.996886	5442800000	5279700000	2409000000	4405200000	3989800000	3640800000	4554200000	4630800000	191.76	DRLTAHGGYIQQTISPYQLK;FIYPFWHTFFAR;KMLGSYPVSPEFEMVWR;KMNHDVEEDIRDHYWY;LTAHGGYIQQTISPYQLK;MLGSYPVSPEFEMVWR;MLGSYPVSPEFEMVWRDR;MNHDVEEDIRDHYWY
A0A125YW26	TGGT1_225310	Putative ARF1-directed GTPase-activating protein	0.918161	0.380864	363280000	416310000	453510000	353910000	380760000	351400000	359210000	365760000	323.31	AEVETSEGGLFDR;AKDTLTTGGEWIAQK;DESPQNFR;DFGTVADSGASQAQSDQNGR;DLATGVAGATTGPSGAPPPPELSADGVPVATGKDENEVK;DTLTTGGEWIAQK;ESGVLEGINTGFQTFVAGAK;EYTASAYTAVANR;GLGVHISFVR;GRDLATGVAGATTGPSGAPPPPELSADGVPVATGKDENEVK;MMSMGGNAR;MQQMASR;QLRDESPQNFR;SGSGINPVPPPTSASFTER;SGSNVGKDFGTVADSGASQAQSDQNGR;SQVEGTPPPPALQEGEGK;SQVEGTPPPPALQEGEGKQPEASLVGPTR;SRESGVLEGINTGFQTFVAGAK;SSSSGHGLLSK;STTMDAWNDK;STTMDAWNDKQK;TFFQEQGIADL…
A0A125YW31	TGGT1_283710	Longevity-assurance protein (LAG1) domain-containing protein	1.16927	0.0986385	546310000	453270000	547280000	472190000	606800000	558780000	629750000	565490000	94.11	DRWAHQVFALK;GDESELFK;LFAFPVAALFPIFK;LLGGRGDESELFK;LLQSLAEK;MCMHFCTSGQMSDLHSPTVSEEEPSVVER;RLLQSLAEK;TFAAYPR;TYDVVSASALIAGACLVIQSVGR;TYDVVSASALIAGACLVIQSVGRR;VGSIILFCHDFCDIFSCGCK;WAHQVFALK
A0A125YW36	TGGT1_251870	Histone H2B	0.840145	0.375573	1779900000	2826600000	2087200000	2809900000	2044300000	1938000000	1932900000	2069200000	185.45	AESYSSYIFK;AESYSSYIFKVLK;AESYSSYIFKVLKQVHPETGISK;AVTKYTGK;DTLSSREIQTAVRLVLPGELAK;EIQTAVR;EIQTAVRLVLPGELAK;EIQTAVRLVLPGELAKHAVSEGTK;HAVSEGTK;IATEAGKLCK;KRAESYSSYIFK;KSMMIMTSFIADTFDK;KSMMIMTSFIADTFDKIATEAGK;LVLPGELAK;LVLPGELAKHAVSEGTK;QVHPETGISK;QVHPETGISKK;RAESYSSYIFK;RAESYSSYIFKVLK;SMMIMTSFIADTFDK;SMMIMTSFIADTFDKIATEAGK;SMMIMTSFIADTFDKIATEAGKLCK;VLKQVHPETGISK;VLKQVHPETGISKK;YNKKDTLSSR
A0A125YW53	TGGT1_304900	Uncharacterized protein	0.915752	0.478205	71574000	77321000	87337000	89225000	73268000	77082000	85465000	62223000	38.343	ETYHPVEAVGR;ETYHPVEAVGRDER;ILDAQPLDEGAAIPSLVGGGDNAGVVPVK;ISEWPQGR;ISSTSQDICLEDKA;LSGSNAFGYYGNPPAWR;VFCFDTLK
A0A125YW61	TGGT1_264600	Uncharacterized protein	0.946547	0.564986	423170000	502240000	497170000	424270000	476920000	392650000	439050000	439510000	198.42	ADILQENFQDLVHSPGGGR;ALPAGDASAQA;ASSSWDVSK;ASSSWDVSKK;KLMNVLHK;LFDEEEAAFFQSSVK;LMNVLHK;SLFTGVCSTAGVSCFISLLNAYK
A0A125YW64	TGGT1_289320	Putative casein kinase I	1.01545	0.702134	257210000	263610000	252300000	250320000	275990000	260530000	250840000	251890000	227.62	AKHPQLLYEYK;AQHVLLSQDTR;DIKPDNFLLGGAGNQNTIYVIDFGLAK;EGYDDSDREFDWTVK;ETDRPVAAR;FEDRPDYAYLK;FEDRPDYAYLKR;FSCLPLLCR;GLNSQTGQEVALK;GLNSQTGQEVALKVESTK;GYPSEFATYLHYCR;HLQGGTGIAQVFCCETAGDHNIMAMELLGPSLEDVFNLCNR;IGSGSFGDIYK;KIGSGSFGDIYK;KMSTPVEVLCK;MSTPVEVLCK;NHTGVGPSSSIPLK;NHTGVGPSSSIPLKDLK;NLTGTAR;RDDLEAVGYVLMYFCR;THQHIPYR;THQHIPYRENK;TILLLADQFLQR;VEYIHSK;YASISAHLGSEQSR
A0A125YW74	TGGT1_261570	Ribosomal protein RPL7A	0.550575	0.00327936	10790000000	10987000000	9317500000	10724000000	6273700000	5568000000	5029200000	6153300000	323.31	AKLVVIAHDVTPVELVCFIPQLCR;AMFNDNSEVR;AMFNDNSEVRR;EDQAELEAQCK;EKLINIELK;EKLINIELKK;EVPYCIVK;KEDQAELEAQCK;KEVPYCIVK;KKEVPYCIVK;KKLPAAPLAGK;KLPAAPLAGK;LGQLVHQK;LGQLVHQKNCPVLAIDNVR;LINIELK;LINIELKK;LKVPPAINQFTHTLDK;LKVPPAINQFTHTLDKNQTSQLMR;LLQEAER;LPAAPLAGK;LVVIAHDVTPVELVCFIPQLCR;NCPVLAIDNVR;NCPVLAIDNVRK;NCPVLAIDNVRKEDQAELEAQCK;NQTSQLMR;QSAGGAAGGK;QSAGGAAGGKKPVMIK;RWGGGINGIK;SRLGQLVHQK;VGGNIQPR;VPPAIN…
A0A125YW76	TGGT1_203230	Uncharacterized protein	0.776604	NA	0	0	30581000	0	0	34232000	17036000	19980000	27.157	GGDVIEAGAR;MSQVLLATGALTALSVSGCSLGLASRLLSHLGSSQRR;SDTEGSSSSSAHDGLTK;SLESSFDDVLWNSR;SLLTTFGAAAAAAVLFK;STGAGLTLALLSGGAMGLLYCR;TSWTLGGDNTPR;YETFVPRPPATNEDPQVDDETLVK
A0A125YW88	TGGT1_269150	Palmitoyltransferase	NA	NA	0	0	0	0	0	0	0	0	4.9933	FILSPLFTHQEPVESPR;SGWLWGIFGR
A0A125YWA2	TGGT1_263280	Uncharacterized protein	1.57359	0.00468422	140700000	160200000	153980000	147500000	211710000	253980000	259890000	222320000	201.55	ASVGRENIDMGSGATDHSAANR;ENIDMGSGATDHSAANR;FAEGSSSDSASGLMYDK;FAEGSSSDSASGLMYDKWGSDTSSGK;ISGDILEIQR;ISGDILEIQRR;RISGDILEIQR;RMEDMSPQEIIQMLPPEDR;SLPSSDNSATAGVAGSFGTATVDPGVALRPPR;SSKDEILKE;WTGLFTAAATGAGVYR
A0A125YWA9	TGGT1_266880	tRNA-dihydrouridine synthase	NA	NA	0	0	0	0	0	0	0	0	3.9669	HVQIPVTVK;SIQQAIDLAAGK;WTDGTAEMDALLR
A0A125YWB4	TGGT1_266450	Lysine decarboxylase family protein	0.548601	0.00178557	129100000	131850000	141070000	130010000	65440000	77475000	69612000	79345000	71.419	DLGFEFQYLFAR;DMPIVLLGK;DSAVTGEGYIHK;GASEVPGAR;ILATFLVFGTAR;KSYANNAWLQTAPAR;LAEWLMTAEAR;LEWLCFFSEK;MLCEYLEAR;MNEATAR;NESEGASVNDPEAVLAVER;NGKNESEGASVNDPEAVLAVER;RLAEWLMTAEAR;RLEWLCFFSEK;SLTHDQWNSR;SYANNAWLQTAPAR;TIGMGITLPFEGGLNR;TYWTSIISFDK
A0A125YWB9	TGGT1_267500	Uncharacterized protein	1.25064	0.332478	1760200000	1647300000	2292200000	1463900000	1576400000	2561600000	2552500000	2268600000	323.31	AQKLPTEIAAHFTNAGFDTLETLCTLTSESLDDIEK;ERQGVVEFFR;GSAGKPVGGPSK;HYPEHLSGFAAIWNADPDLEK;HYPEHLSGFAAIWNADPDLEKER;LPTEIAAHFTNAGFDTLETLCTLTSESLDDIEK;LPTEIAAHFTNAGFDTLETLCTLTSESLDDIEKFNQVR;LQQTFADIAGR;MQQEIEDEKPANVIFFIVDFLCK;QGVVEFFR;SDRTGTDEAKPK;SNLYSPVYQ;TFTEDKENLVR;VHAQVQQLFAR;VRLQQTFADIAGR;VRTFTEDKENLVR
A0A125YWC8	TGGT1_232350	Lactate dehydrogenase LDH1	1.11082	0.156383	42871000000	44209000000	45450000000	40026000000	43438000000	48630000000	52034000000	47576000000	323.31	AEYSYEAALTGADCVIVTAGLTK;ALDLSHVTSVVDTNVSVR;ALDLSHVTSVVDTNVSVRAEYSYEAALTGADCVIVTAGLTK;APALVQR;APALVQRR;AVAALQA;DGVVTEK;DGVVTEKQLEEIAEHTK;DMFIGLPAVIGGAGIER;DMFIGLPAVIGGAGIERVIELELNEEEKK;DVQATVIGTHGDCMVPLVR;EIGQNIK;EIGQNIKK;ELADVVLYDVVK;ELADVVLYDVVKGMPEGK;FIKDGVVTEK;FIKDGVVTEKQLEEIAEHTK;FLGQGSAYYAPAASAVAMATSFLNDEK;FLGQGSAYYAPAASAVAMATSFLNDEKR;GMPEGKALDLSHVTSVVDTNVSVR;KKVAMIGSGMIGGTMGYLCALR;KVAMIGSGM…
A0A125YWD5	TGGT1_234370	SAG-related sequence SRS42	NA	NA	0	63043000	0	61403000	0	0	0	0	8.45	AKDQSYIITLVTEEAPENANFRA;DQSYIITLVTEEAPENANFRA;GTGTENIAYVYPGWK;NWVPEDFKK;VAIECNNAK
A0A125YWE0	TGGT1_277700	Putative ribosomal protein S14	0.674697	0.0548484	96598000	103950000	78559000	116470000	62956000	0	66416000	70799000	7.2055	AFAENEVNGR;GPIPILNK;NPGPVLNPPPIAFPSFNRR;NVYQNLGFK;YGYRPGLFR
A0A125YWE5	TGGT1_267700	Uncharacterized protein	0.751821	0.021367	77809000	99716000	91330000	89108000	63369000	71950000	68040000	65765000	29.826	EGTPHPPDYIQLR;GVLGDASAPR;HGYANSSLFTK;LPGYSWTQIYR;LSPQQPQVFPFVSPGPR;NATFVVLGAVAGYFVGK;PASSLGDLPYLLR;RLAEGDLNR
A0A125YWE7	TGGT1_207840	Ribosomal protein RPS17	0.666014	0.00359435	22712000000	22927000000	21607000000	22162000000	16686000000	14089000000	13731000000	15041000000	323.31	ALDINLPNVVVPSAGR;ALDINLPNVVVPSAGRPSNNQNR;ALDINLPNVVVPSAGRPSNNQNRR;IQKGPVR;ISEEVAVIPSK;ISEEVAVIPSKR;KISEEVAVIPSK;KISEEVAVIPSKR;LQEEERER;LTLDFQINK;LTLDFQINKK;MDFVPER;MDFVPERSEVDVATITVDQDTADMLR;QIVEKYYAK;RMDFVPER;RMDFVPERSEVDVATITVDQDTADMLR;SEVDVATITVDQDTADMLR;VAGFVTHLMK;VAGFVTHLMKR
A0A125YWF5	TGGT1_248480	Ribosomal protein RPS9	0.684248	0.00949682	32151000000	29382000000	31252000000	26549000000	22836000000	19640000000	18652000000	20526000000	323.31	ELLTLEEK;ELLTLEEKDPR;ELLTLEEKDPRR;ERLDQEMK;ERLDQEMKLLGEYGLK;HIVDIPSFMVR;HIVDIPSFMVRVDSEKHVDYAITSPFGGGR;HVDYAITSPFGGGR;HVDYAITSPFGGGRPGR;LDQEMKLLGEYGLK;LDYVLGLTVAK;LDYVLGLTVAKFLER;LGLAKSIHHAR;LGLLGESEQK;LGLLGESEQKLDYVLGLTVAK;LGLLGESEQKLDYVLGLTVAKFLER;LLGEYGLK;LLGEYGLKNKR;RSLKGGNAEGGDDE;RVFQGTALLR;RVFQGTALLRR;SLKGGNAEGGDDE;VDSEKHVDYAITSPFGGGR;VDSEKHVDYAITSPFGGGRPGR;VFQGTALLR;VFQGTALLRR;VGKHIVDIPSFM…
A0A125YWF9	TGGT1_215440	WWE domain-containing protein	0.708571	0.0862748	31584000	39057000	32846000	44516000	26437000	28934000	0	23282000	47.951	EILSLLIHAFVK;ELLSTSSANATPQSSSSR;GCVVVYVSR;GHTFTVGTSLTTGR;IDLNNMLQQNTATR;SAAGQVPADSDIGDLSR;SQCEALEAGWAAGQAVVHLR;TSASAAVGTSGYLEESKEVVK;TVGTGDALTHGELDEEDRGFK;VFTELEAK;VPGVWQWQSEAGWHCFSR;YDPQVEASLEAK
A0A125YWG2	TGGT1_259550	Dihydropteroate synthase	0.896032	0.231557	1839200000	1650900000	2118100000	1745000000	1631400000	1668400000	1562800000	1726100000	323.31	CAPPASLHFVHNYR;CLGPILGTSCLYETVPAFDVCPK;DAVTAGADWVNDQTGESR;DAVTAGADWVNDQTGESRK;EEDPGKEYATAYIALGSNLQGDAR;ERVVPVVQK;GGEGDPLSFVVGNSTTVVLMHKR;GPPTTATVEGR;GPPTTATVEGRR;GVVHDVFHPFYLNAVVK;GVVHDVFHPFYLNAVVKLR;IDGSLAIPR;IDGSLAIPRR;IHLLNAAEEAR;ILADPGLGISK;ILADPGLGISKNPEQSFELVR;ILDKLGNR;IRQMLPTGIPQLLGFSR;KGGEGDPLSFVVGNSTTVVLMHK;KGGEGDPLSFVVGNSTTVVLMHKR;KGPPTTATVEGR;KGPPTTATVEGRR;LGIIEEAISELGR;LLDLDLLFFDK;LLD…
A0A125YWG4	TGGT1_266960	Tubulin beta chain	0.831537	0.0158759	27092000000	27833000000	31272000000	29793000000	23679000000	24387000000	24758000000	23626000000	323.31	AGPFGQLFR;AGPFGQLFRPDNFVFGQTGAGNNWAK;AILMDLEPGTMDSVR;ALSVPELTQQMFDAK;EAEGCDCLQGFQITHSLGGGTGSGMGTLLISK;EEYPDRIMETFSVFPSPK;EIVHVQGGQCGNQIGAK;EVDEQMLNVQNK;FPGQLNSDLR;FPGQLNSDLRK;FWEVISDEHGIDPTGTYCGDSDLQLER;GHYTEGAELIDSVLDVVR;GHYTEGAELIDSVLDVVRK;IMETFSVFPSPK;INVFYNEATGGR;KEAEGCDCLQGFQITHSLGGGTGSGMGTLLISK;KLAVNLIPFPR;KLAVNLIPFPRLHFFLIGFAPLTSR;LAVNLIPFPR;LAVNLIPFPRLHFFLIGFAPLTSR;LHFFLIGFAPLTSR;LTTPTYGD…
A0A125YWI4	TGGT1_226040	EF hand domain-containing protein	0.967207	0.67154	725720000	678730000	712680000	768840000	787860000	621720000	686630000	695120000	87.641	AEFQYLCK;DVSQVLSCLGEQLSPADVETLLALENFDGAEHLR;ELGDRPVTLDTFLR;FADFCAIFSR;FCFCLTDDDGDGK;FCFCLTDDDGDGKVK;KKPISEQMVQVYGISTDIGLSADEINELK;MLGQIWSYASILK;MLGQIWSYASILKVEK;VCFDVFDPEGR;VEKELGDRPVTLDTFLR;VSQLGTMLR
A0A125YWJ5	TGGT1_236650	DEAD (Asp-Glu-Ala-Asp) box polypeptide 17	0.505637	0.0109799	685600000	945580000	919270000	1062300000	528680000	390410000	436090000	471560000	323.31	ANEITIVHGHNVPK;DLCKEEPVHINVGSLDLQACQNIK;DMIGIAETGSGK;EEPVHINVGSLDLQACQNIK;EVQNLAR;GADNLTR;GAEICVACPGR;GANQPVPPELESLGMYSSSSSGR;GANQPVPPELESLGMYSSSSSGRR;GCAYTFFTPDKPR;GDGPIVLILAPTR;GQLMSLLR;GQLMSLLRR;HVINYDMPNQIEDYIHR;IHHAVAYGGVPK;ILIFAETK;ILIFAETKR;IVSQIRPDR;KIVSQIRPDR;LIDFLESR;MLDMGFEPQIR;MLDMGFEPQIRK;NFYVEHPAVANMSAEEAER;NGRNPIMVATDVASR;NPIMVATDVASR;PGGGMGMGGYGADALGSK;PTAIQVQGWPIALSGR;PVPTFEYTSFP…
A0A125YWK0	TGGT1_207990	Putative rRNA methyltransferase	0.678745	0.0018567	117080000	121450000	132030000	130490000	88835000	82119000	84870000	84261000	242.76	AELAALLK;AGEALAER;AIDLLEKK;DVFLALGLR;EAEALAAGPK;EKVTGEWVNELQAFR;ELADEELPAVPLSEK;GAFFDEAEGPLDPDLFQFDRK;GQFAELVR;GVQTFTGDITTPQCAAK;HCPVATTIVGVDLVPIAPIR;KDVFLALGLR;KGQFAELVR;LACQLLAAGATFVSK;LAEGDEADDGEAAEEEEEDEEREGIFFGSR;LDKFYHLAK;LHASVTR;LLQLSQR;LTTPETLACLADVQVLGK;MDLLDGAYNR;MVDAELLLTGGEDDDGNRR;NGDLLAGLRR;QATDGIVGPDFDDDDDKTGLR;RAGEALAER;RVTIDEFFR;SCASVVDLCAAPGGWLQVAAK;SKDPTTLLVEQAR;SQVAAVAESTEFTEAS…
A0A125YWK4	TGGT1_251540	Dense granule protein GRA9	2.07984	0.00474967	949720000	1072000000	1160700000	824330000	1746800000	2160800000	2181600000	2244200000	323.31	EGYLPDNALER;EQSSQLMSVDPQCIMTR;GADGFGPSLLGDSPGFHFPR;HVDLFGEDWK;HVDLFGEDWKQFGGSGFGDFSK;KLLISFPSPDHIK;LAGWTDNTHTATAGTPK;LLISFPSPDHIK;LSQEDRGL;NRTECAFAEGQEVELEEKPLPSDSSPVTSVELPR;QFGGSGFGDFSK;QFGGSGFGDFSKVEFENLFSQVHEMMR;QVEVQYR;REPEKHVDLFGEDWK;RQVEVQYR;TECAFAEGQEVELEEKPLPSDSSPVTSVELPR;TGTCQYVVTWAPEVTAENVR;TQMCLVSGR;VEFENLFSQVHEMMR;VILHLQR;VLAGDFEGFSR;VPEDPVPEEPR
A0A125YWK6	TGGT1_294200	Glucose-6-phosphate 1-dehydrogenase	1.38195	0.0996251	1702200000	2705100000	1936600000	2393100000	2569600000	2963200000	3110500000	3430800000	323.31	AAVAASVNGTQGK;ALTISFNEDIGISGR;APGLGATLGR;DVMQNHLLQLLTLVVMER;DVMQNHLLQLLTLVVMERPATLSDEDIR;DVMQNHLLQLLTLVVMERPATLSDEDIRDEK;DYESSELLSEQLR;EMLQALPPLR;ESNYDFPGNSLILEVQPHPSVR;FTNFFLEPLMNR;GEFFNAYGIIR;IDFAGVPGFR;IDHYLGK;IDHYLGKEMLQALPPLR;IFTPMLHALEDLQVQPR;IPDAYENLLLNVLSGDK;IPDAYENLLLNVLSGDKSHFVR;IVYVRIDFAGVPGFR;IYPTVFQLYLEK;IYPTVFQLYLEKK;KIYPTVFQLYLEK;KLPESFLIVGMSNQAMSLVDFR;KLPESFLIVGMSNQAMSLVDFRK;KMHRP…
A0A125YWN7	TGGT1_311310	Serine/threonine-protein phosphatase	1.06426	0.621345	1126100000	1359700000	1108000000	1443200000	1542900000	1199900000	1349000000	1268900000	323.31	AHEAQLEGYK;AHLPSDEASGQR;AHLPSDEASGQRHPPAGDNR;EDCLELIK;EGIANELDKFENAK;FENNTLNIQQFNFSPHPYHLPNFMDVFTWSIPFVSEK;FLALHGGLSPELK;GCSFFFGYSAASK;GGLFCDLLWADPLDESKDDVGQSPEDSFTPNDVR;HSLLYPSGPANPPNWQELK;IPVGLLLQGR;LLDVGGDPDTTQYLFLGDYVDR;LNDPITVVGDIHGQFYDLLK;LSKEDCLELIK;MEPLADPLHDR;NGLLSVLR;NVTEITSNEPNLLR;QENELIVR;QIDLMNER;QMTSFFNFR;QMTSFFNFRDECECK;TGFPTVITIFSAPNYCDVYNNK;TLRQENELIVR;VLSQIGGVNR;VVTSVQPPPAQPLK
A0A125YWP1	TGGT1_261750	Rhoptry neck protein RON10	0.865926	0.184564	369870000	392910000	377190000	379790000	360900000	357730000	331830000	265540000	323.31	AENAPDAVAPEMLAQNVPTDEAGQQDAAK;ATSTDATESVETPVEK;DTCTRPHGNFLYSQPVPPEFIITPQEIPVSHEVLAHR;DVSLKSEAEEAIASK;EHESQCYIPSVR;ENGIDYLDVPLFPFTEDAEHVR;ESCLVPPPLAGPTPPEHHK;ESEDAFSHETTGK;ESEDAFSHETTGKVETETENKSEVYR;GIHISER;HMAQEELR;HMHLDLR;HSADEELASVAVTSK;HTNSPDVPR;HTNSPDVPRDVSLKSEAEEAIASK;KHTNSPDVPR;KVGGCNPHLQVDLR;KYVELGTSGER;LAEEQER;LAEEQERHSADEELASVAVTSK;LEFHSEEGCLPK;LGSQDEATIKPVAQQDIPVGK;MEVNALSR;MWIPPVR;PHGN…
A0A125YWP4	TGGT1_271440	NPL4 family protein	1.07535	0.363898	307450000	356250000	353940000	312100000	394290000	334450000	350110000	351080000	323.31	AALPTGALLFIK;AVCEAIYEPPQENTLTSLNVK;DALEIFLDQR;DGEAVPNAFMVSDMGVALVR;DGVVSETQPDDTHIQLR;DITDHLTR;EELLTSHEVVDLAK;ERLPASPEVTVAK;ETTRFDASWFIVR;FADFHLLLYVAK;FAVNDLPGCTSYKPR;FDASWFIVR;FGYMFGYYVEDPHYPDGIR;FVCCTVSLDK;FWQEDLQMLQQR;HVDHLEMMNVEDVK;HVDHLEMMNVEDVKNFVR;IADRLGLELIGCIFTHAPR;KDDEEVKVAEK;KFAVNDLPGCTSYKPR;LFDLDTAFSICDCVR;LGLELIGCIFTHAPR;LGLELIGCIFTHAPREELLTSHEVVDLAK;LPASPEVTVAK;LVAQTPK;MNKIPTTVTLK;NL…
A0A125YWP8	TGGT1_240860	Acyltransferase domain-containing protein	1.17583	0.0741694	810580000	759250000	778510000	711850000	920270000	1002000000	822970000	853010000	240.01	AAEVLDSGSALVVFPEGTR;ASPEFDAQK;ASPEFDAQKEQPLTHMASHR;EKTHNEIFECLR;EQPLTHMASHR;FLNRPPR;GGWGTAPGAVK;GGWGTAPGAVKDCMQK;LAVEQPDVEIFPVGIHGTHK;LQPFKDGFFR;LVDAGTAYVK;LWPVTSK;THNEIFECLR;TIIMCNHASGCDPWVVTSVIFPWPTVFVIK;YGEPIHAQGMTVETLK;YGEPIHAQGMTVETLKEK
A0A125YWQ0	TGGT1_223110	Glycolipid transfer protein GLTP	1.06706	0.756863	864880000	1205600000	2182800000	1003500000	981780000	1580700000	1431100000	1615700000	323.31	AGCNFPDKA;ALDFIVGFLENATFK;DGVAYLR;DGVAYLRK;ECATEVYQCVLKPYHGFMVSHIVSLAFNLCPSR;ECATEVYQCVLKPYHGFMVSHIVSLAFNLCPSREDLCK;ELAAEPNAGPVTVDMLISYEIK;ELAAEPNAGPVTVDMLISYEIKK;GEGLFVTLTSGFSK;KDGVAYLRK;KLDFENDAMIETR;PLLDEISDMLEK;RALDFIVGFLENATFK;STAATESDLDPTKGEGLFVTLTSGFSK;VCRPLLDEISDMLEK
A0A125YWQ1	TGGT1_216130	Putative ubiquitin conjugating enzyme E2	0.830878	NA	0	221170000	153470000	234150000	0	0	0	168610000	16.009	FGSVDGASDQRPGEPTLTIR;LYAENRR
A0A125YWQ6	TGGT1_299210	CTP synthase	0.956776	0.519521	1945300000	1664300000	1791200000	1893700000	1685400000	1899300000	1691300000	1703200000	323.31	ALGVHVTAIK;ALQHGAMEANVR;CETMLSEAAR;DHNLTSGK;DHPFFLCVQYHPEFQSR;ENKVPYLGICLGMQTAVIDFAR;ENLCLCHVSYVPCIGGEQK;ESAASNGDSATPAR;FAAAWEALR;FLDITLTR;FLDITLTRDHNLTSGK;GFMFVGQDER;GFMFVGQDERGQR;GKIALFTQVLPEHVISVHDVANTYR;GTTISSLGVTLK;HHVVVSMPEHSAEHGQELGGTMR;HRYEVNPSVVGSMEAK;IALFTQVLPEHVISVHDVANTYR;IALFTQVLPEHVISVHDVANTYRVPLVLDSQNVAHSICK;IDPYLNVDAGTMSPYEHGEVYVLEDGGEVDLDLGNYER;LDVATPASPASR;LDVATPASPASRPGAPLYK;LE…
A0A125YWQ8	TGGT1_222090	Uncharacterized protein	1.04881	0.876039	153250000	241080000	191740000	145160000	183170000	227550000	225220000	130980000	58.255	AKESSLSAALSEPSLLSK;ALHPTAHAEWHK;ESSLSAALSEPSLLSK
A0A125YWT6	TGGT1_202760	Uncharacterized protein	1.02446	0.836871	934680000	969900000	605760000	873530000	765340000	899190000	885940000	916170000	164.62	AFLIVGGSGHVDR;AGAAPSSLR;DSPPNPQAASSSAVGPGGGSAK;GGTLAPSVPAEQEELGK;GGTLAPSVPAEQEELGKK;HISGLLQLESGESGHLNGTFLR;KGEVTLYGFALP;LQAIHDHLSAK;RDSPPNPQAASSSAVGPGGGSAK;RGGLGTGAR;SAFVEQDTEAEQVR;SFALQDVLSHLLQVER;TEGPTESSGETLSPTSPLYAFFVR;VLLEVGGNR;VLLEVGGNREK;VSSDVAEDEEPCLSGSFQASTFILPK;VTTCGASAGNAK
A0A125YWV5	TGGT1_286720	Heat shock protein HSP28	1.12526	0.267352	540430000	582330000	634890000	551760000	616860000	728340000	563710000	689770000	323.31	ASLTNGVLQVHVPK;DEKQQQEEGFYLQER;DHGEEDFVR;DTGSEFVVHADVPGMDR;DTGSEFVVHADVPGMDRENLR;ETPTQPPAIR;FYHQHFNSAAPFMR;GAHQQPYETRPWWR;GAHQQPYETRPWWRPSFWFQQR;GNPLLMSTMMPQLSTMDR;GSLSAGSMPK;ISGTQRDEKQQQEEGFYLQER;MYAEMMDDMSR;NAAQTPMAIEGGSSR;NPEVHELTGGQMVPMPGR;PSFWFQQR;QGPSPASPWDVMPFAWGGR;QQQEEGFYLQER;RDHGEEDFVR;SFVLPDK;SFVLPDKVK;SFVLPDKVKEDQIK;SQSSFSR;SSSSGSAADSGNTLEGQR;VDMKDTGSEFVVHADVPGMDRENLR;VDVHDGVLR;VKEDQIK
A0A125YWW3	TGGT1_233100	Prohibitin	0.887889	0.00178557	2737900000	2763400000	2766000000	2764600000	2504200000	2399600000	2421300000	2470000000	323.31	AKDFNILLDDVSLTHLSFGPEYEK;AVRDQLVDR;DFNILLDDVSLTHLSFGPEYEK;DLQMVNITCR;EVANTISK;EYDEKVLPSIINEVLK;FYGVLDR;GKYIVLR;IDTAKEVANTISK;LGGLGAAALATAAGGIGLFNYSLYNVEPGHR;LIGNAIK;LLGKEYDEK;LLGKEYDEKVLPSIINEVLK;MNVDPNVLK;MNVDPNVLKR;NNPAFLELR;NNPAFLELRR;PVIYDVR;QVAQQQAER;RLGGLGAAALATAAGGIGLFNYSLYNVEPGHR;SVVAQFNASQLITQR;TGVSELTGGK;TLVSLSGSR;VLPSIINEVLK;VLSRPDVPK;VLSRPDVPKLPTTYR;VMLNSDSLLLNLMGK;VMLNSDSLLLNLMGKDFK;…
A0A125YWW6	TGGT1_267430	DnaJ domain-containing protein	0.837724	0.129934	563190000	638430000	509730000	574700000	408010000	528400000	491880000	486790000	323.31	ALLSTNR;AQEVLMSDTR;AQEVLMSDTRR;ASSQRPSQSETKPASATQK;DLYTILDVDVMASK;DVAEWEDFTNTLNEEQK;DVAEWEDFTNTLNEEQKELFK;DVAEWEDFTNTLNEEQKELFKR;FHPDKVAAAEASGGAVPQRPSGFSK;FSGQEMPVVPTAEEAADQAGK;FSGQEMPVVPTAEEAADQAGKEK;FSGQEMPVVPTAEEAADQAGKEKDK;FVENGDSLAFLPYVSSLVPFER;KAQEVLMSDTR;KPVLTAMLLYLFYAAIPTDR;KPVLTAMLLYLFYAAIPTDRR;LFKKPVLTAMLLYLFYAAIPTDR;MDEVLQR;MTNEEFFMEIK;MTNEEFFMEIKK;MVADQYR;MVADQYRK;NDILQAYR;RDLYTILDVDV…
A0A125YWX1	TGGT1_320120	Diadenosine tetraphosphatase family protein	0.871889	0.167483	667500000	548590000	593240000	574390000	585450000	504460000	466750000	521680000	45.994	ADSFSITLQDGR;DLAEEEVKDLFASAR;DSGQTVSHVHLHVLPR;EWMLQLSQK;FQGDLER;FSKWPIER;HKADSFSITLQDGR;HLGADDPTETYR;LVASLVVSK;SLPSSSVSSSCPSVSSPAEYVDWQR;TREDMAVEAAALR;TREDMAVEAAALREWMLQLSQK;VAGASLSPLVSSLFFVNFTPCFLRR;VVPNFRDLAEEEVK;VVPNFRDLAEEEVKDLFASAR
A0A125YWY6	TGGT1_271280	60S ribosome subunit biogenesis protein NIP7 homolog	0.797188	0.0155343	753930000	752400000	647940000	780170000	590220000	585480000	574120000	589480000	209.35	ATQDIHAADTEAIAVYHVADIGEYLR;ATQDIHAADTEAIAVYHVADIGEYLREEADLV;FRLQVTALDLIAR;FVGTNLMQIVDNQEDPHVFR;ITADMPQNAGVCICSLNNDLPLGFGVAAK;IWLKPGGEQSYVYGNHVIK;IWLKPGGEQSYVYGNHVIKR;KSLLLAGVCIGK;LQVTALDLIAR;QLTEEEVK;QLTEEEVKLVFEK;SLLLAGVCIGK;VFYMSEK
A0A125YWZ1	TGGT1_260260	Ribosomal protein RPP1	0.551367	0.0142841	11693000000	9726200000	10136000000	9954700000	7155800000	4515700000	5055100000	6160600000	323.31	ALQGQNIADLISNAGACAAAAPAAAAPVAGGDAGAAPAK;ALQGQNIADLISNAGACAAAAPAAAAPVAGGDAGAAPAKEEK;ALQGQNIADLISNAGACAAAAPAAAAPVAGGDAGAAPAKEEKK;EEKKEEPEEEEDDMGFSLFD;KEEPEEEEDDMGFSLFD;LVVASGNTVEPYMPTLFAR;MDVTAENIQK;QELLCTYAALILSDDKMDVTAENIQK
A0A125YWZ3	TGGT1_270640	RNA recognition motif-containing protein	1.38755	0.169242	1059300000	873750000	1321300000	716540000	1099500000	1304800000	1662800000	1442700000	166.91	ATGCSLLIR;DVYLPLDHFTK;EMDRTMIDGNEVHVIIAQDR;GFGFVEFYEESTAQEAMR;GGAPDRDFR;GGAPDRDFRR;GYPPVSR;NLCFETSPDR;NLCFETSPDRVR;RGGAPDRDFR;TMIDGNEVHVIIAQDR;VRDVYLPLDHFTK;YAEANGMRPGDWGPGGGVR;YDRGPHDGYSR
A0A125YX09	TGGT1_226550	TBC domain containing protein	1.14703	0.0101294	355570000	350590000	336030000	348510000	377650000	406660000	411080000	399790000	119.78	DVSKTLAILR;DYVPGYFK;ENAAEMIER;FFPEVATTIEDLTCPEAYVSK;IFVLDAER;IVEDAINFDLGDADIEK;KDTFLFQFGLALLK;KLVDLIESGAGTDVSIELVPDCGDEGARR;LDQSLYPNTK;LREEAMEEMR;MIGSEEFWK;NADFVSK;NADFVSKENAAEMIER;NVQPDLVATK;QAEGSDQPGSFFTR;RIFVLDAER;SAPAAYVR;TEADAPLLNR;VAIGLHR
A0A125YX12	TGGT1_314418	AP complex subunit sigma	1.08841	0.546214	205040000	214910000	183700000	180580000	211480000	216770000	173920000	251390000	40.021	AHFILDEMVMDGCIVETNK;FILMVNK;LSQYYDFVPIPER;QYSVIYRR;SNVLSLIHMMDAASNS;TELQCSFVQHR;VALEGELIR;VALEGELIRK
A0A125YX30	TGGT1_314400	Putative pyruvate dehydrogenase E1 component, beta subunit	1.02752	0.699033	4718500000	4575400000	4275700000	4141500000	4211900000	4453600000	4938300000	4594700000	323.31	AAQEVEKEGISVEVIDLQTILPWDVDTIVK;AAVDEVPTGDYELPLSHADIVK;CFFSLEAPIK;CFFSLEAPIKR;CLITHEAPMTMGFGAELASTIQEK;DDNPVVFFEPK;EGSHITAIAWGTQVHR;GLLLSSIR;GLLLSSIRDDNPVVFFEPK;KDLGPTTPMNVFTAVNSALHTALETDPTACVFGEDVAFGGVFR;KVAEALR;RVTGYDTPFPLAFEPFYLPDER;SGGNWNCGK;STWGAVGHGGLYHSQSPEAYFAHASGLK;VTGYDTPFPLAFEPFYLPDER;VTGYDTPFPLAFEPFYLPDERK
A0A125YX33	TGGT1_212270	Uncharacterized protein	1.181	0.481665	384170000	477840000	409980000	472610000	425020000	389940000	577350000	668070000	119.2	EGEEHMCGTPEEPISR;EVSNVPCR;GQSSSLNEK;LKGGFETAPPEEAFVEIR;LMIEGLR;NQVDMSAQGVTAYCNPLVHK;QFILPDDPEIGR;RSGIVLPEPPVIR;SGIVLPEPPVIR;SGPLEIMVHDGMSPGAR;SSNTASSDPVKTQESTADVTTIR;TNHPLQPR;TQAIPADPGDAPR;TQESTADVTTIR;WENKEVSNVPCR
A0A125YX44	TGGT1_273090	Cell division protein CDC48CY	0.925054	0.375276	5137300000	4536200000	5562000000	5356600000	4988500000	4963200000	4824800000	4272300000	323.31	AASPCVLFFDELDSIGTQR;AFEEAEK;AFEEAEKNAPAIIFIDEIDSIAPK;AFEEAEKNAPAIIFIDEIDSIAPKR;AVANETGAFFFLINGPEVMSK;AVASECSANFVSIK;AVASECSANFVSIKGPELLTMWFGESEANVR;EEEERLDEVGYDDIGGCR;EEEERLDEVGYDDIGGCRK;EIDIGVPDDNGR;EIDIGVPDDNGRLEILR;EMIELPLR;EMIELPLRHPTLFK;ETVVEVPNVK;ETVVEVPNVKWDDIGGLEDVKR;EVFDKAR;FDREIDIGVPDDNGR;FDREIDIGVPDDNGRLEILR;FGMSPSR;GDLFLVR;GDTVLLK;GGFRPVEFK;GNSLGDAGGAGDR;GNSLGDAGGAGDRVMNQMLTEIDGVGPMK;…
A0A125YX47	TGGT1_273950	Putative replication factor C subunit 5	0.926003	0.372075	363820000	349580000	374710000	348840000	278830000	349610000	354290000	347890000	323.31	AAGASAETPGSSR;AGLALECLATHNFTASLSPSTALSLPR;AIVQSIIK;AIVQSIIKDIAESTTLSGVSSFFAAPK;AVASFLR;DIAESTTLSGVSSFFAAPK;EIEELSIHPEISR;EIIHLEAFLAQAMR;ESGTEATVCR;FVFLVER;GEASPFPLPWER;ICIFQDADLLSESAQHALR;ICIFQDADLLSESAQHALRR;IFGDAVDK;IFGDAVDKVR;LCDEIAVCAFR;LKFVFLVER;LLTTLLALVR;MLWVDKHAPR;QAAGHDPATVLVHAAAHFSHTLK;QAASASLPHLLFYGPTGGGK;QAASASLPHLLFYGPTGGGKK;RAGLALECLATHNFTASLSPSTALSLPR;RIFGDAVDK;RIFGDAVDKVR;RTLEIYSS…
A0A125YX54	TGGT1_228470	Ribosomal protein L15	0.859983	0.542496	13406000000	9498000000	14622000000	8489900000	8581800000	9984100000	10344000000	10663000000	65.592	AVAEEKVGR;GAYKYLEELWK;GIVYGKPK;INWLCKPVMK;KICGGLR;KKQGFVIYR;KQGFVIYR;KQSDVLR;QGFVIYR;QLPAVHR;VLNSYWVGQDAVYK;VLNSYWVGQDAVYKYYEVILVDPAHNAIR;YLEELWK;YLEELWKK;YYEVILVDPAHNAIR
A0A125YX60	TGGT1_260990	Uncharacterized protein	0.747279	0.0359906	203920000	269950000	215290000	245190000	166070000	164590000	181130000	186430000	89.017	AAAAAASAALAAAPGSWGSR;AALPVLYQNVADDTKYTPAAANALPK;AALPVLYQNVADDTKYTPAAANALPKV;CRPVSFLAR;FALVSLFSVDKDK;FNQQQQGYLFTR;KAALPVLYQNVADDTKYTPAAANALPK;NALPVRK
A0A125YX72	TGGT1_252390	Uncharacterized protein	1.38636	0.0096649	1439800000	1138900000	1254700000	1240400000	1830300000	1766900000	1657400000	1779500000	56.752	IDVVDGITK;IDVVDGITKTDAHVPHLGAGDTITVK;NLKIDVVDGITK;TDAHVPHLGAGDTITVK
A0A125YX74	TGGT1_289900	N-acetyltransferase family protein	1.02864	0.770784	236810000	201730000	171140000	187890000	202160000	213570000	188610000	216070000	14.6	CYYVDLYVR;GMDWHGHVTALSVAPEFR;GYYSGQEDALDMR;KLMSFLEDISEK;KLMSFLEDISEKK;KPLSHDTHVLCLK;SCFRPMTAGDLFR;VAVNFYR;YLSNWPELCIVADAPDGTVAGYIIGK
A0A125YX79	TGGT1_321550	Uncharacterized protein	NA	NA	0	0	0	0	0	0	0	0	2.7291	AAAQEEGSEQQPEEQAREER;AESLSASAAAER;SSIPDAESPVR
A0A125YX85	TGGT1_308090	Rhoptry protein ROP5	0.597813	0.0179739	20367000000	25723000000	24019000000	27925000000	17855000000	12452000000	14117000000	14182000000	323.31	DLLKREEELIGYCR;DVERLEDFALK;DVERLEDFALKVFTMGAENSR;EEALKEPAAMVEAVTATVWPQNAETTVDSLLSQGER;EEALKEPAAMVEAVTATVWPQNAETTVDSLLSQGERK;EEELIGYCR;EEELIGYCREEALK;EFLNASTATFTHALDAWQLGLSIYR;EPAAMVEAVTATVWPQNAETTVDSLLSQGER;EPAAMVEAVTATVWPQNAETTVDSLLSQGERK;FLNFDRR;GDTEAQSGTGDDSDFPQAVAEEVADMSGGR;GDTEAQSGTGDDSDFPQAVAEEVADMSGGRVPR;GLVHGHFTPDNLFIMPDGR;GPASSVPVTYAPR;GRGTADGAGVADETHQEPRPPLR;GTADGAGVADETHQEPRPPLR;GTADGA…
A0A125YX86	TGGT1_208430	Putative serine proteinase inhibitor PI-2	2.55104	0.00990335	66254000	68589000	44036000	40122000	114020000	157630000	136760000	150270000	55.335	GPSLDQLTK;IFDPQCGVNGK;KLHDGTCWN;KPAHPGPCTPAEVEVAAAPVGWR;TVTVTLASGQK;TVTVTLASGQKK;TYANECTR;TYQNLCYLQCFGVR;VCANVDLAHTGPCDKTEEETGKAELVPTHESLEECINK
A0A125YXA3	TGGT1_246930	Calmodulin CAM1	0.784586	0.0527677	921050000	837290000	1053500000	894100000	805640000	694050000	646860000	761080000	162.27	ALLVELR;ALLVELRGPGAAADPGK;DRVGFPLEPDQVK;EVFQYVDTDR;EVFQYVDTDRDGK;EVFQYVDTDRDGKLTAGELQGFAAR;GAASPVDFPTFLCFVDNQLMKPLPEVLR;GPGAAADPGK;GQNETCANFEEFCGLVQASLPSANK;IDADGDGKLSEADVMAFMK;LGLNLSEAGAAHLLNR;LRVHAAELETIFTR;LSEADVMAFMK;LTAGELQGFAAR;PSALDKVPPR;VGFPLEPDQVK;VHAAELETIFTR
A0A125YXA4	TGGT1_226280	Putative ribosomal protein L28	NA	NA	0	0	0	0	0	0	0	0	3.5027	AFADSSEPLGYTK;DWGLPWK;SFSPYYLPSGHQPHAER
A0A125YXE7	TGGT1_294620	Eukaryotic translation initiation factor 3 subunit C	0.788439	0.0307786	2484700000	2305800000	2402500000	2383900000	1962200000	2056600000	1925700000	1606300000	323.31	AKATAFNTLR;ALHDDFYK;ALLHLAYSR;ARDLLHTPNMQELALQTDTQTQILYNR;ATAFNTLR;AWVHLTDCQSKPQAATLALR;AWVHLTDCQSKPQAATLALRINEHMHYK;DLLHTPNMQELALQTDTQTQILYNR;DLVQLGLCAFR;DMESLFDTNDLDASVIR;DMESLFDTNDLDASVIRK;DYESLVR;ECCRFIFSLGIWEK;EGGNWTGAGGDR;EGGNWTGAGGDRWSAR;ELLAQGLSNLK;ETVMAATK;FALSHDR;FALSHDRR;FIFSLGIWEK;GAGGTAYVLVPTVLASSDAVDAALVAPDAQVVSSGILTSFVER;GDGQSDRFGWGGR;GDWKECCR;GEAGAEFSIK;GEAGAEFSIKDMESLFDTNDLDASVIR…
A0A125YXF2	TGGT1_227600	Ribosomal protein RPL34	0.657571	0.0339874	6079800000	8371000000	6603300000	8355200000	4331200000	5522100000	4431300000	5054100000	21.573	AFLVEEQK;AFLVEEQKCVK;ALPGIPAVAPHR;HNHYATGSNR;VVFHNVGK;VVFHNVGKQPSR;VVFHNVGKQPSRPK
A0A125YXG6	TGGT1_271060	Sec1 family protein	1.12203	0.17048	134850000	127040000	157420000	130130000	145500000	164110000	155080000	151800000	323.31	AGMCTDLVSLVSQHIR;ALLDVSSLEQEVACR;AMLHELIGIR;AMTQYAGR;ASEADLHARP;DMAELSK;EDPVTPLLNQWTYR;ENLDSNFGDLGLNVQK;EQAVQVLPSPLPVSWR;EVFLVDR;EVFLVDRIDALPR;FEHLSCVGFLRPTNENLLLLLQLLR;FKDIYLFFTSSVHQQPQLLR;FQANSVVSKR;FVDAYPEVR;FVDAYPEVRK;FYRENLDSNFGDLGLNVQK;GTSNVYTQHK;HVAVIHALSK;IQDLTAGLR;KLAGNVSK;LAAAMQVR;LSENADLLDKRPQTSLPGR;LSTEQFPVSSPLEYGAAASAPHLLQPSR;LVLLIALR;LVLLIVDR;LVLLIVDRR;MVDGVFSCIALLR;NFLAVAK;NGLPLTED…
A0A125YXG8	TGGT1_316600	Uncharacterized protein	1.09338	0.421014	347530000	400010000	401650000	363140000	351520000	397520000	458660000	445850000	36.807	QAVRPGLFVR;QMGGVASLTPGGGRPDGGGGSGSRPR;VINGQIVYGDEAGRPGSQSDAR
A0A125YXI4	TGGT1_256090	Glycerophosphodiester phosphodiesterase family protein	1.71848	0.0242497	198270000	201630000	208070000	180330000	241140000	386530000	363730000	363280000	145.61	AEADPQSVSK;AENTILAFSYAVNDCK;DAVISIGPTR;DCHMEFVPGFK;DKVMVVAHDDNIER;FSPQPLPR;GLCYLYAWTSFK;GLVTFGWVANTAEEFSDGYYR;IFSNPPR;LEDVFAEFPDTIMNVDIK;LEDVFAEFPDTIMNVDIKAEADPQSVSK;LIQEYEK;LIQEYEKDAVISIGPTR;LITNPNFVAALK;LITNPNFVAALKR;LLVFAYYTGLMPFLPIPER;LPWFCAGFVK;MIELDVWMTK;MQGTMDYLLSTASSVSPK;RIFSNPPR;STGKWESR;TVFGSFDQR;VDKTVFGSFDQR;VMVVAHDDNIER;VTGQNMLISETNYADLPPVLDSDHLKDCHMEFVPGFK;VWEFPVCK;WPGLLWQTK;YYFLSWLGK
A0A125YXJ2	TGGT1_304500	Uncharacterized protein	1.13745	0.656852	232060000	267290000	316140000	232700000	196480000	284990000	375250000	335540000	37.948	CRLEVVDDNHALK;CRLEVVDDNHALKGVTEEDLQNWVK;FKEFRPNVIVAETFGAVVALNMNVPK;GVTEEDLQNWVK;ILYLHGLEGGR;LEVVDDNHALK;LIETSEVGR;MSTYWGIGAYPYVMVVHGSHDK;TIPLDDSVR;VAMILLSPAQDQYTR;VVTQYMVK
A0A125YXL4	TGGT1_232760	Protein phosphatase inhibitor IPP2	0.550766	0.0404971	180750000	112390000	144550000	127200000	102610000	74953000	58130000	75429000	113.76	GQALNEEELEQK;GQALNEEELEQKR;KQHYCEFQQVK;MKIDEPPTPYHR;NSPQPGEAVSASALQACLEHLAVNDR;NSPQPGEAVSASALQACLEHLAVNDRGQALNEEELEQKR;QHYCEFQQVK;STHGSPEEHKHLTWDEQAIAEHDLER
A0A125YXL7	TGGT1_313160	Uncharacterized protein	0.684938	0.0787479	98868000	125090000	79176000	103180000	72575000	0	67842000	68308000	7.7962	DAAVIHPCIDTWGDYAQCLR;FKYPPPPVHSLVR;GCAFPFSDPPKK;IQHWQGAEILHR;LLKPVFELQQSFPK;VFNETAR;WKPSDSLEALK
A0A125YXM1	TGGT1_286050	Uncharacterized protein	1.25736	0.356677	86282000	79881000	41322000	75155000	71086000	88688000	98243000	97363000	87.478	EGTDVPVFYVDDLLVER;FFLGDSGGEEEEKAR;GEQGDEERDEEEDRER;GVAPARLLFGPDDQGQA;LLCVPVYVVVNR;LLLVQAEQPK;LLLVQAEQPKGDLVADGR;LPQQIALAFLDGEDATAYLHELVQSNPGGTQVEAR;LYCLPLSTVWEQQR;MGFIALR;RETSHNGDEQTDNAFSVR;SETGGERQTR;WGFVPSSESLAFLEKEK;YGAPFLSPPSPAVLAEQQMQER
A0A125YXN3	TGGT1_244260	Uncharacterized protein	NA	NA	52272000	84999000	0	68597000	0	0	0	0	8.4126	DLPADKELLR;LLEEVPR;QHEVQLAIWK;QLHVNLEK;VTEIVHQIEEVLK;VTEIVHQIEEVLKADDK
A0A125YXQ6	TGGT1_214790	Glycoprotein	1.04394	0.601656	19308000000	18532000000	16260000000	17322000000	19725000000	16642000000	19492000000	18701000000	323.31	AFSSEADSSVEAASK;AFSSEADSSVEAASKDLLK;APAGLAAAATNSR;ENREYLAWLK;ENREYLAWLKK;ESLNVYPGPYFEDLDDSFQQGLDEWLAK;EYLAWLK;EYLAWLKK;FFSPLTGTQSSAFAAEK;FFSPLTGTQSSAFAAEKR;FLQTSGWSVAESDNNMMVTLQR;FSVDKENR;FSVDKENREYLAWLK;KFLQTSGWSVAESDNNMMVTLQR;KLAQFVEH;LAQFVEH;LFSSKTPLGLPGVLSSSR;LGAVPFKAPAGLAAAATNSR;MFLSSSFCSAVLR;MGVDPELCDFIDR;MGVDPELCDFIDRFSVDK;MGVDPELCDFIDRFSVDKENR;NAEEKESLNVYPGPYFEDLDDSFQQGLDEWLAK;TIQSEIQHEQS…
A0A125YXQ8	TGGT1_220890	Uncharacterized protein	1.22897	0.291021	391830000	501230000	330620000	375370000	369060000	541140000	509130000	545850000	178.51	ACLVGLPNNLVVDAMPTVDAR;AKNFLSHIR;AQMAIGLSEGILNPEK;AQMAIGLSEGILNPEKVF;FNDIGSTPVTFNLK;GIDFFSNIVPGIEAVVDKPHLIGPDGKPVLDWSNK;GNFLVTWSEYR;GVQNMVVTGPSSR;LCQWLADR;LGFLSDPLLK;LGFLSDPLLKK;MNVPINSWTTVER;NFLSHIR;TPCSLVHEVTNSMVTAYLADKVEAVK
A0A125YXS9	TGGT1_240640	Casein kinase I	0.910052	0.150347	1132000000	1086700000	965250000	1081300000	1004200000	982520000	910210000	984670000	233.22	DIKPDNFLIGR;EGYQYDFIFDWTFINTEKDR;FEDRPDYAYLR;FEDRPDYAYLRR;GSLPWQGLK;HFPFEFITYLNYCR;HPQLLYESK;IEFVHSK;IGSGSFGDIYIGANILTGDEVAIK;KIGSGSFGDIYIGANILTGDEVAIK;KIGSGSFGDIYIGANILTGDEVAIKLESIK;KMSTPIEILCK;KMSVVYIIDFGLAK;KMSVVYIIDFGLAKK;LFKDLFFR;LSLKTVLMLADQMLNRIEFVHSK;MSTPIEILCK;MSVVYIIDFGLAK;MSVVYIIDFGLAKK;NLTGTAR;QVEENQNELPM;RDDLEALGYVLMYFNR;RSQQVYVEDNR;RSQQVYVEDNRQVEENQNELPM;SKHPQLLYESK;SLRFEDRPDYAYLR;S…
A0A125YXT0	TGGT1_249790	Acylphosphatase-like domain-containing protein	1.81466	0.0470758	47780000	0	46109000	38835000	64449000	86129000	104000000	66554000	3.1013	AILNLSVEQR;DLFLVGWVK;FYEENCIR;HVDESVSSVR
A0A125YXT3	TGGT1_271250	KH domain-containing protein	0.930201	0.407356	88219000	102400000	105720000	86015000	89405000	87966000	85306000	92989000	187.12	AEIEILLEQQKPSR;AEIEILLEQQKPSRR;AQLTAAYPDLDDALFAQPNR;AREGFDATQLLR;DAGIVTVEELHR;DSLLSVK;EFHVSIHMPSGNDDEITIR;EGFDATQLLR;GDFEELPEAFLRPQCR;GLEIMNDDPSATHVVYTTQYSGNDADQETLNR;IDAENEDSASAQER;LCEAIIVAFK;LHATVMNTTYQIR;LHFTILMLHLPTR;LTGSEEQGGFYSTVASVR;LVDSEGTNVSVK;MSIPSDLHCSVVGK;QIVVDDESRDLFDLPVWDQNENLQK;SRIDAENEDSASAQER;YTHFICIPLIDPR
A0A125YXT6	TGGT1_223940	GAP45 protein	0.906532	0.757809	1110400000	1748100000	1340000000	2107400000	1547000000	1491700000	1350000000	1327800000	323.31	AAAEEAEQR;AEAAAAAER;AEAAAAAERER;AEAEAAEAER;AEAEKNAADKAEAER;CGCDLGDQHDENECPICR;EAEAEAAR;EAEDLAEK;EAEDLAEKER;EAEDLAEKERQER;EKYDKLASPEDSASETTMATQPQK;HIDLSDAPLLN;KAEAAAAAER;KAEAAAAAERER;KAEAEAAEAER;KAEAEAAEAERLR;KEAEDLAEKER;LASPEDSASETTMATQPQK;NAADKAEAER;NAADKAEAERR;QMQEALKQEEMSPR;RCGCDLGDQHDENECPICR;RKAEAAAAAER;SVVGYTVTPCDMAAIDETAK;VAEHSSAAVTDR;YDKLASPEDSASETTMATQPQK
A0A125YXT7	TGGT1_295350	Nucleoside diphosphate kinase	0.946491	0.821494	18520000000	16524000000	11358000000	16727000000	16820000000	14427000000	13301000000	15203000000	323.31	EISLWFTPEEICEWTSAQHK;GDFCIDVGR;GKPFFPGLISYMTSGPVVCMVWEGTDVVK;GLVSEVIR;GLVSEVIRR;GYKLVALK;MKSPDATLLEEHYADLK;MLGETRPLESNPGTLR;MLGETRPLESNPGTLRGDFCIDVGR;NIVHGSDSVESANK;NIVHGSDSVESANKEISLWFTPEEICEWTSAQHK;PLESNPGTLR;RMLGETRPLESNPGTLR;SPDATLLEEHYADLK;SPDATLLEEHYADLKGK;TYIMVKPDGVQR
A0A125YXU7	TGGT1_223960	Ubiquitin interaction motif family protein	0.851927	0.0381368	1152200000	1080400000	1095800000	1077600000	1042700000	927160000	906680000	877050000	323.31	AEAGQVLSEVVLR;CGGDSDFVR;DGDLVPSR;DPETGAGPR;EAASSPDEEAKETEKNNEGS;EQPGDSELAQVLGSLPGVDVSDPR;GEQAETPVEAPK;GEQAETPVEAPKEEK;GEQAETPVEAPKEEKR;GIQIAQLALK;IIAFVGSPIK;KNNVALDLISFGEVDHNAQR;LAVQEEVAGLIAGAK;LLNEAVDSNGTSCLLECR;LQEQAAPSAAEEAR;NNVALDLISFGEVDHNAQR;QALLLSLQDYSGQPASQEAEMSEAAPAEQR;QLVTLGK;REQPGDSELAQVLGSLPGVDVSDPR;SPLLRDPETGAGPR;TSMHQENAVGVLTYGEER;VLEAVMLCIDNSAYAR;VSVHLSPTNDMGAVLSALHGLR
A0A125YXV0	TGGT1_293790	Uncharacterized protein	NA	NA	0	0	0	0	0	0	0	0	30.693	DSRPAKGEIEVPTEER;EAIGTLFR;GEIEVPTEER;GEIEVPTEERNR;GTLAVMSGLRK;GVLAGLWPEHAVPLFLY;IEEVVLNSGR;LLTDALSLYGGSK;LMTSAFDEYK;NVDDYLVILER;QIEYLAPR;SFIFNEELEK;SIALLDHFR;SIALLDHFRR;WLDKADEETGANETHR;WVELEEHQQR
A0A125YXV8	TGGT1_218540	Putative peptidase S15	0.762626	0.0744402	1067800000	1178900000	1323900000	1083700000	709290000	944620000	979050000	916530000	323.31	AVLQHIVDTGGFQGTVDAANIHLFGTSYAGGHVLVTASQLASEK;FAGGDSPR;FKLPPVQPSSEPEGYTVWR;GASTLSALELQGGELEIWSNR;GSDGTAYGR;GSDGTAYGRR;HGASDEASVDR;HGASDEASVDRFAGGDSPR;LHGWLYLPPKPR;LPPVQPSSEPEGYTVWR;LQEYGMAAIAFDYR;LQPVYLHVAGPR;MPVNHFEIYLSPHLQDLINTTVAFAK;MPVNHFEIYLSPHLQDLINTTVAFAKR;QNVPIYVVCHGFGAVMPVADVAFAEK;QVVDPHMQLQDIR;RGSDGTAYGR;RTVYVESGGEK;SIFMTSQYR;SVTSVVPLIDGQAQTK;SVTSVVPLIDGQAQTKK;TVAWTNALAAR;TVYVESGGEK;TWGF…
A0A125YXW7	TGGT1_206320	Uncharacterized protein	1.04218	0.807885	1042500000	1243400000	1150800000	1061100000	1075300000	1045000000	1466100000	1101100000	248.61	AVQGSEAWNWQK;CHPGGITLHR;EIEVSPPQHMYCANTMTPEQFADRR;FTYQALAQLMK;FTYQALAQLMKDPEFLK;LTPEDMQTQK;LTPEDMQTQKDNSGK;PAPQSQSSVR;QSSGSTTLR;RFTYQALAQLMKDPEFLK;TLEVTPFLTQGVEALR;TSVAVSSHSPK;TSVAVSSHSPKPAPQSQSSVR;TTAPSASGNSTSSHDQR;TTAPSASGNSTSSHDQRGDGSSK
A0A125YXY2	TGGT1_249180	Bifunctional dihydrofolate reductase-thymidylate synthase	1.72179	0.00233438	1437900000	1381500000	1603700000	1384300000	2281300000	2704100000	2432800000	2580900000	323.31	AVPHVHFR;DMHTDYTGQGVDQLK;DNEATYRPIFISK;EEDIAAEKPQAEGQQR;EFIHFMGNTHVYTNHVEALK;EFIHFMGNTHVYTNHVEALKEQLR;EFIHFMGNTHVYTNHVEALKEQLRR;EFPCDVFFPAFPGDDILSNK;EIDDFTAEDFEVVGYVPHGR;EKDNEATYRPIFISK;ELSCIMYQR;EPRPFPIVNILNK;EPRPFPIVNILNKER;ETTPVHGLQAPSSAAAIAPVLAWMDEEDR;ETTPVHGLQAPSSAAAIAPVLAWMDEEDRK;ETTPVHGLQAPSSAAAIAPVLAWMDEEDRKK;EVGDIGPGYGFQWR;FNAVVMGR;FRPLVDR;GDTNANHLSEK;GHEEFQYLDLIADIINNGR;GIGINNGLPWPHLTTD…
A0A125YXY4	TGGT1_313640	Uncharacterized protein	0.686267	0.0729565	5021600000	3775000000	4767400000	4315200000	3176800000	2209100000	3469100000	3414900000	290.74	CELCLYNEVSEDR;CELCLYNEVSEDRK;DANLTPFYVPADDR;DANLTPFYVPADDRQMYEEGIR;DVKCELCLYNEVSEDRK;DYVAQMGASNEQFSVVCTETR;EKDVKCELCLYNEVSEDR;FIQGSVMSNSQYHPICYPPPQRPTR;QGQVLDTMLLECIEGK;QMYEEGIRDYVAQMGASNEQFSVVCTETR;SAGEESCGTGNKETGGS;SVNPHQQLGELGTK;VRETGVAR
A0A125YXY6	TGGT1_233400	Adenylate kinase isoenzyme 6 homolog	0.574776	0.00506267	1002200000	988010000	1031000000	1173800000	632950000	623240000	500070000	654930000	272.3	ADTAVLYDR;ADTAVLYDRLEK;ADTAVLYDRLEKR;ENVECEIFR;IRENVECEIFR;IVDFHSCDFMPDEWFDLVYVLR;LEDIVSDGNK;LFTEWDDEK;LFTEWDDEKNCSIFDEDLVVNKLEDIVSDGNK;NCSIFDEDLVVNKLEDIVSDGNK;NRPNILVTGTPGVGK;QLALETGMEHVNVGQLIKDER;VLLDEAIEAFGEDK;VLLDEAIEAFGEDKVK
A0A125YXZ3	TGGT1_207960	Uncharacterized protein	1.08485	0.497084	26460000	0	26147000	29967000	32462000	31788000	29834000	25357000	75.106	FALFVER;FIYFNHVNR;IVFYFPASR;IVFYFPASRPAEEKR;MFSALSNVK;QHLSDLVEDYCPAFLDTIDPQNLSLFHR;QLQLVLVLSDAAHQLVNDASFLQHVR;SHVGLIEGLTIFTQQFSGDAGPLR;SIYTDAHVVVTK;VDGFHFGPLDR
A0A125YXZ7	TGGT1_305010	Putative pre-mRNA branch site protein p14	1.03916	0.697915	1513300000	1363500000	1148800000	1368300000	1558100000	1374500000	1315000000	1357500000	71.723	AAVDQLSGFNVAGR;GSAFVVYEDVLDAR;IAPDMSR;ITDDELYDIFGK;LSSSGVSTR;NLPFKITDDELYDIFGK;QQMLAQKEELER;TRGSAFVVYEDVLDAR;YLIVLYYNPQK
A0A125YY06	TGGT1_307605	Uncharacterized protein	0.886248	0.446316	417250000	415430000	543750000	353920000	362120000	365370000	384260000	421770000	77.398	DPVTAAASAAAAQAAAAALSGGEAGLQCMAYK;ILNSLTSR;IYTSPAYAQYCGTAEPGNPFPPDSR;KDPVTAAASAAAAQAAAAALSGGEAGLQCMAYK;VHELSVLESTK;VTAMVAHYDTQLLTLEDERVHELSVLESTK
A0A125YY12	TGGT1_310700	Serine/threonine-protein phosphatase	0.929056	0.356677	3483900000	3347300000	2973100000	3183500000	3267900000	2812600000	2802100000	3183800000	323.31	AHQVVEDGYEFFAK;AHQVVEDGYEFFAKR;EIFISQPILLELEAPIK;EISGWGENDR;EISGWGENDRGVSFTFGQDVVHNFLR;GKQSLETICLLLAYK;GNHECASINR;GSRPGKPVQLTEAEIR;GVSFTFGQDVVHNFLR;GVSFTFGQDVVHNFLRK;ICGDIHGQYYDLLR;IFCMHGGLSPELNSMDQIR;IFCMHGGLSPELNSMDQIRR;IKYPENFFLLR;IVRPTDVPDTGLLCDLLWSDPEK;IVRPTDVPDTGLLCDLLWSDPEKEISGWGENDR;IYGFYDECK;IYGFYDECKR;KHDLDLICR;LFEYGGFPPEANYLFLGDYVDR;LFEYGGFPPEANYLFLGDYVDRGK;MVSLDVDVDAVISK;PGKPVQLTEAEIR…
A0A125YY15	TGGT1_289680	Ras-related protein Rab11	1.47326	0.0183199	5614300000	4368200000	5262700000	4052400000	7209500000	7272400000	7075700000	6872800000	323.31	AAKDEYYDYLYK;AAKDEYYDYLYKIVLIGDSGVGK;AITSAYYR;AITSAYYRGAVGALLVYDITKR;AQIWDTAGQER;AVSVEEATK;DEFNLESK;DEYYDYLYK;DHADPNIVILLVGNK;DHADPNIVILLVGNKSDLK;DHADPNIVILLVGNKSDLKHLR;EHLAFIETSALDATNVEQAFHQILAEIYLLR;ELRDHADPNIVILLVGNK;ELRDHADPNIVILLVGNKSDLK;FANREHLAFIETSALDATNVEQAFHQILAEIYLLR;FTRDEFNLESK;GAVGALLVYDITK;GAVGALLVYDITKR;IHLDEER;IHLDEERTDSQIR;KQIEDNPQSTTQPGR;KQIEDNPQSTTQPGRGQK;QIEDNPQSTTQPGR;QIEDNPQ…
A0A125YY20	TGGT1_273030	Phosphoglycerate mutase family protein	0.446152	0.0129204	128730000	147000000	165340000	128640000	52640000	79827000	46650000	75060000	41.945	EGGIPLSR;HGLTDYNK;KVPLSASTNAPK;LNAALHVVR;LQGQLDIPLNEEGR;LQGQLDIPLNEEGREQCR;NPDFVFPGGESLR;NRNPDFVFPGGESLR;QSPHLDGLASNVCELVVVR;TAESAEIICK;TIYGNPATGEVAIDMVYASPLSR;TPNATGEGLDPTKLEPTFAPSDR;VASFFSEIVR;VASFFSEIVRK;VLVVTHGGVLDELFR
A0A125YY38	TGGT1_224730	Uncharacterized protein	0.679094	0.00651162	113910000	118570000	112260000	132960000	84715000	71971000	84977000	82740000	224.29	AAAFAENWQASGKPQWAR;ADAETVNR;DALSHFGLLVVKEELEEAAR;DVLAAMEQADFKPAGLVVNSEAQAK;GEETESSSEPTELEK;LGEFFLCCACALRPQEVESAGADNAALLR;SFVSDFDATLADQVEAAALLR;TAEKDFEPWLQEVR;WLVAVSQPIKR
A0A125YY51	TGGT1_254520	Mediator complex subunit MED11	1.10324	0.384375	1200200000	1013000000	1207000000	1277700000	1421200000	1208200000	1144900000	1408600000	312.43	AGVDAVQEISMMAR;DAGPQAVTYQQVAR;EVEQQQDTLASQIQR;GPAAADSAPGS;GVDAQAAELR;GVDAQAAELRK;HSAELEQEATK;HSAELEQEATKLEGLK;HSAELEQEATKLEGLKDQLVSR;KHSAELEQEATK;KSFQQTIAQALQAQR;LEGLKDQLVSR;LFILSPAPK;LKGVDAQAAELR;LKGVDAQAAELRK;MASSKPGGASK;NEAALEMLK;NEAALEMLKDAGPQAVTYQQVAR;RNEAALEMLK;RNEAALEMLKDAGPQAVTYQQVAR;SFQQTIAQALQAQR;SNAINVK
A0A125YY53	TGGT1_221930	Uncharacterized protein	NA	NA	0	0	0	0	0	0	0	0	-2	NIVAVYHPQVQNNSVSYR;VGSDFVAQMEVK
A0A125YY59	TGGT1_286440	Malic enzyme	1.07753	0.220201	392740000	396170000	353950000	365160000	413840000	419200000	373210000	418680000	323.31	AELEDTIEDLQAK;AQQQLEMAEK;AQQQLEMAEKDADER;DLISFQAQTQTEAEKLDLVVQPSEAPR;EIITPGGYR;FYAEILDLK;FYAEILDLKK;GHESMFSGHEVK;IPQYLATKPTDTEAQK;KFYAEILDLKK;KHDVDEELITDD;LHADASEEK;LHADASEEKQGSAEISEGGPR;LKSDLEEVISLTK;LQPEESDLLK;LQQYEEQLEQVNEALK;LTHLSSGSSVVGR;QGSAEISEGGPR;RKHDVDEELITDD;TCLAEYEGKK;TTVNSFVPR;TTVSISVLSSQR;VKEIITPGGYR;VLVEFIGWK;VTYTEYGNTEEVK;VTYTEYGNTEEVKFDQVR
A0A125YY65	TGGT1_272010	H/ACA ribonucleoprotein complex subunit	1.42502	0.212332	1247500000	948760000	1624400000	739200000	1246700000	1584400000	2037400000	1629400000	152.17	EEIGKVDEILGPINEMLFSVR;FLPKPPVAK;FYIDCQQTLPLSR;GTLSQQVPYFNGR;TKFYIDCQQTLPLSR;VDEILGPINEMLFSVR;VFLENKEEIGK;VFLENKEEIGKVDEILGPINEMLFSVR
A0A125YY67	TGGT1_307810	Uncharacterized protein	0.960201	0.83169	566580000	599420000	415950000	595720000	489770000	553640000	509900000	537690000	323.31	AGLVFEAQLGEK;APQPGCSPEVSSSPSAAHEVSHGGSANACNSR;DAVDEAQR;EAMTVEELQAAVHEAR;EAMTVEELQAAVHEARK;EEDADAGRDEEEDDWVEAQSK;EEDADAGRDEEEDDWVEAQSKR;GNTKPNKVPVAGR;GQDANAPESAAETAPPR;GQDANAPESAAETAPPRDVGSR;GTSVASGTSGNAQGAAASK;ILSAIWALTLAHPSAVPTAELTALFPPSSPLLVVGDK;ILSAIWALTLAHPSAVPTAELTALFPPSSPLLVVGDKESK;KAGLVFEAQLGEK;LREAMTVEELQAAVHEAR;LREAMTVEELQAAVHEARK;MSPDSSSGSVESAVKPGEPASGESAPTGHVK;MSPDSSSGSVESAVKPGEPASGESA…
A0A125YY68	TGGT1_224800	Uncharacterized protein	1.24652	0.05122	16470000	19189000	15982000	16474000	18857000	21392000	21124000	23534000	6.1809	YAAPLSVIASNGSLR;YFSSTYESQR
A0A125YY75	TGGT1_265330	Putative cell-cycle-associated protein kinase GSK	0.891072	0.258632	4070800000	4031900000	3317500000	3703600000	2925400000	3520700000	3496500000	3533800000	323.31	ALGYLHALGICHR;ANQQVPFILIK;ANQQVPFILIKLYTYQMCR;ANQQVPFILIKLYTYQMCRALGYLHALGICHR;CVDTGEVVAIK;CVDTGEVVAIKK;DIKPQNLLVDSR;ELKHPNVVK;FLNVVMEHIPETVYR;HIASANNRG;IIQILGTPSR;IIQILGTPSRR;LCDFGSAK;LCDFGSAKR;LIDYFYTEMGER;LIDYFYTEMGERDSNDHNR;LLPLEALAHDFFDELR;LLPLEALAHDFFDELRLPSTR;LPSGGPLPELFTFSQLELQNMSPAAQVK;LVPGEQSVSYICSR;LYTYQMCR;NRELDIMK;PDPQYDPAAAQK;PLFAGETSVDQLVK;QMSTMNPNYTEFR;QMSTMNPNYTEFRFPDVKPR;QSRVHTG…
A0A125YY87	TGGT1_321570	Beta-hydroxyacyl-acyl carrier protein dehydratase (FABZ)	1.23274	0.184066	1476900000	1356800000	1008900000	1463800000	1728300000	1562100000	1434200000	1816800000	196.33	AFVDGKPAIEVGEMTFALVR;EILPHRFPFLLVDK;EISGLTESTANPVFDVEK;EISGLTESTANPVFDVEKIR;FCAGQSGLAGSVLPGCSAHAGR;FPFLLVDK;FPFLLVDKVLEFEPGK;FPFLLVDKVLEFEPGKR;GISTSRLDPPSVTSLSSAWR;IREILPHRFPFLLVDK;KPVVPGDTLVMEVELTAWK;KPVVPGDTLVMEVELTAWKEK;LDPPSVTSLSSAWR;PVVPGDTLVMEVELTAWK;QISANEDQFNGHFPHR;WKKPVVPGDTLVMEVELTAWK
A0A125YY94	TGGT1_293730	DHHC zinc finger domain-containing protein	0.511736	0.0097711	223250000	238340000	341120000	254750000	143440000	116600000	144930000	136170000	203.11	AAPNKLNEPDMFSGTQATPIGAFEALFAEAAR;ADIGIQFETMR;APSFYVDPAKFPLASSSVPGTPLAER;DGNLEASLLNK;DHTGGTVLHAAVAK;DLIKDQYESIHPVMTPNILDQIPPPSTLSAVGPNHYR;EQLPLHVYQGDVQDFSDLK;FLVNLVGPQCLAAQSR;GAPAFSGVAVDTR;GEVLALMSGVANER;GEVLALMSGVANERR;GLSFVAMIR;GVCVTCAITK;HGNPNIVQWLVAR;HPLNDDTPIFFAAR;HQPQLLER;IHHCADCGHCLER;LNLELQELR;LNLELQELRR;LPRPSSGSYLPLASSTATAIR;LQYQLFGYTR;NAILFWR;NSDLLDEEYTRPVGGSVSGPLPR;QLISEYHMDPEAR;SLRGEVL…
A0A125YY97	TGGT1_226580	Uncharacterized protein	1.40371	0.184066	457830000	838340000	542390000	514980000	604290000	963730000	918140000	817520000	323.31	AETMAVCPR;ALLEFAEACISSK;AYLDLNFGFR;DPSPKEPTQTEQVSDAPSEDPER;DPSPKEPTQTEQVSDAPSEDPERAR;DVFAETGVR;DVFAETGVRR;DVSKDTFIYSVYEGEFTNSR;EGHEGFR;EPTQTEQVSDAPSEDPER;EVMFGGSPWIVLCR;FGNLGSVDCSASLPSGAK;FRIPSSTEAMVITNGK;HLAKPPVLR;HLAKPPVLRR;ILNVWALK;KGGFTPETK;LKEVMFGGSPWIVLCR;LKVITVDTGKYEVTGIDLGAK;NCLFPPGSR;NIDVTDTER;NKVIAGSVGK;NKVIAGSVGKK;NNVEENVWK;NSFANAGSSAGK;NSFANAGSSAGKK;NVEENISFTK;NWENLSSFLQK;RNSFANAGSSAG…
A0A125YY98	TGGT1_229680	Uncharacterized protein	0.901926	0.397782	381690000	370010000	277310000	343420000	295990000	299070000	317250000	325520000	21.154	HFLDDVNR;HFLDDVNRETWR;MDDDAASPVLAVITR
A0A125YYB1	TGGT1_207710	CDP-diacylglycerol--inositol 3-phosphatidyltransferase	1.57356	0.0273064	141450000	189630000	143230000	143790000	220520000	298960000	225540000	227600000	62.555	EDSQSPAVR;LGQVSIVGACLDQVVDR;LVACDIFGAPSS;RLGQVSIVGACLDQVVDR;RLVACDIFGAPSS;SVQAASDSDLSHEQK;TLTNLLQGLYGAR;TMDPEVNAILSVYYR;VFLYVPNIIGYVR
A0A125YYB6	TGGT1_310460	Rab6	1.21498	0.0339738	3860500000	3533200000	3293700000	3584800000	4780700000	4154600000	4145600000	4259500000	266.28	AEATVAGLNK;AEATVAGLNKYK;AERGNDVIISLVGNK;AQEHDIMFVETSAK;ASFLNTTK;DSSAAVVVYDITNR;FMYDTFDNNYQATIGIDFLSK;GNDVIISLVGNK;GNDVIISLVGNKTDLADR;GNDVIISLVGNKTDLADRR;KLASALPGLETQQTASDAQMVDVQLNATPQQQDLTSK;LASALPGLETQQTASDAQMVDVQLNATPQQQDLTSK;LQLWDTAGQER;LVFLGEQAVGK;QKAQEHDIMFVETSAK;QVSYEEGR;QVSYEEGRQK;RQVSYEEGR;SLIPSYIR;TDLADRR;TLYLEDR;WIEDVRAER;YKLVFLGEQAVGK
A0A125YYB9	TGGT1_240450	Maf family protein	0.65094	0.0014644	198720000	203800000	208140000	206020000	143070000	131440000	123950000	133150000	83.124	ADACLEHLTK;ANNGELASFFR;CVFPEGYVYR;DCLMGLPMAVVSQLIK;DYSGSSEPAHIIVAVVLVNTYSK;EEAEAFLR;EGGSCSIGVR;EKPANREEAEAFLR;HDDPSILVTMIAHK;HDDPSILVTMIAHKK;HMPDAAIK;ILEGQGCPCGVISPDIDEK;KADACLEHLTK;KILEGQGCPCGVISPDIDEK;MRLEYVDK;VILGSSSK
A0A125YYC2	TGGT1_278530	Putative multiprotein bridging factor type 1 family transcriptional co-activator	0.579313	0.0109799	909250000	1094300000	1111000000	1132000000	746040000	611660000	514590000	587790000	203.91	AIPNGAVVQK;ALGVSLPK;EQEINQAR;FLGGQNK;GEELETEKK;GGLCPNAR;GVTKEQEINQAR;IEEDTGDYHVER;KFLGGQNK;KIEEDTGDYHVER;KMTQAELAQAINEKPSVVNDYESGR;MTQAELAQAINEKPSVVNDYESGR;QKGVTKEQEINQAR;RGEELETEK;RGEELETEKK;RRGEELETEK;SFQDWTPVSWNK;VSADFSR
A0A125YYC9	TGGT1_260810	Uncharacterized protein	0.812563	0.0705465	111280000	122370000	136150000	115670000	111880000	88414000	96663000	97518000	93.051	APGTLGPDR;APGTLGPDRDLGFNALPAFSSACTPGCNTEACPHK;APGTLGPDRDLGFNALPAFSSACTPGCNTEACPHKR;CETLNLFR;GEQYAAYASSQAVAGLR;LAWEYQSLAEQMMR;LGNFSSIPDEEKK;LGNFSSIPDEEKKDK;LMPKPDGSFPGDWLR;MEPSQMQEHHPPPGPVAAEEALR;RGEQYAAYASSQAVAGLR;RVYVLAALGIIAK;SQLHQLSR;VYVLAALGIIAK;WPGDYPEGLLACVTEQVK
A0A125YYD2	TGGT1_258650	Putative protoheme ferro-lyase	1.01591	0.933774	47957000	60334000	58244000	56946000	0	69468000	34601000	66209000	30.105	AQAPFSSLETEDKNTVYPVSGSSGFGSSR;FDTLLLHLGER;KLQCLYHSR;LEALAVAGYR;LIFSFHGIPLNTGR;LLSGYADHPAYIAALAATVR;LPTPAFTKTR;LTAEQLQLKPEEFEVAFQSR;VLGGAQTEAVR;VVELPSFLWSFIR;YLFILPFR
A0A125YYD3	TGGT1_257680	Myosin light chain MLC1	0.952678	0.601326	6313500000	6293400000	5860400000	7294700000	6211500000	5847900000	6779000000	5704500000	323.31	CPVCYQK;EGGRPAADEDMQEALEEMVEADEMYAR;ELNYFMWMPGFEWRPEPK;FVGTSTHPEDNIEDLVEAFAYFDVSK;FVGTSTHPEDNIEDLVEAFAYFDVSKHGYLTR;HGYLTRK;KCPVCYQK;KQMGNILMTYGEPLTTEEFNALAAEYFTSDQIDYR;LPNPADVLGPMDK;LPNPADVLGPMDKELNYFMWMPGFEWRPEPK;PAADEDMQEALEEMVEADEMYAR;QAFEEKSGDNLDYASFQK;QLGLAPSYADK;QLGLAPSYADKQAFEEK;QLGLAPSYADKQAFEEKSGDNLDYASFQK;QMGNILMTYGEPLTTEEFNALAAEYFTSDQIDYR;SGDNLDYASFQK;VGEYDGACESPSCR;VSTGDAMILAR
A0A125YYE8	TGGT1_218760	Putative SNAP protein (Soluble N-ethylmaleimide-sensitive factor Attachment Protein)	0.875642	0.0130271	537430000	542260000	496750000	509560000	458220000	446050000	467560000	454760000	323.31	AADTYELDEYGK;ADALMKPAGFFSSLLGR;ALVLLLSSGDAVSAQIALER;ASLAAER;ASLAAERGEDTSTQAQMLAEAGNVLK;ASLAAERGEDTSTQAQMLAEAGNVLKR;FAEYAAK;GDSGAGADASAAQLSDIPELLR;GDSGAGADASAAQLSDIPELLRK;GEDTSTQAQMLAEAGNVLK;GEDTSTQAQMLAEAGNVLKR;GSDPDAALSIYMQCAQR;KAADTYELDEYGK;KADALMKPAGFFSSLLGR;LATALVAAMQEGDAEAFTAALDDFDR;LATALVAAMQEGDAEAFTAALDDFDRISK;LMHGDEGGDHVGIGDDGEVDLS;NNLLQFSAK;PAGFFSSLLGR;QWNDAADCYVR;RLMHGDEGGDHVGIGDDGEVDLS…
A0A125YYF1	TGGT1_247610	U6 snRNA-associated Sm-like protein LSm5	0.958584	0.739805	462430000	368710000	424960000	414260000	488020000	414060000	329250000	369850000	55.477	ATSAPATSGVVSGGPSYLPLALVDK;ELAGTLR;GDKELAGTLR;GFDDFVNMVLDDVTEYTFTPTGVKK;MWIIMKGDKELAGTLR;TKLQSILLNGNSITMLVPGGDPEEAQQAESVAETGEAK
A0A125YYG9	TGGT1_248490	Uncharacterized protein	0.727007	0.114679	86882000	98805000	62608000	93314000	55274000	56990000	71094000	64994000	4.3895	CIENGACIPSR;GFKPTAFPHLGAALFFAR;LEQVVGVPLTR;LNVSEAQR;PTAFPHLGAALFFAR
A0A125YYH7	TGGT1_320050	Ribosomal protein RPL5	0.591827	0.00105256	8661200000	9492100000	8622300000	8616000000	5307400000	5400000000	4893300000	5345000000	323.31	AANVQNVR;ALVLQDR;EEDPEKYSAQFSQYIK;ERAANVQNVR;FPGYSKPEGEGEGSYDPEAHR;GAADGGLHVPHGIK;GAADGGLHVPHGIKK;IAMIAEQMAEA;IEADDIEAMYK;IGLTNYAAAYCTGLLLAR;IICQVVYSTIEGDR;IICQVVYSTIEGDRVLATAESTELPR;ILGLHVADYMR;KFPGYSKPEGEGEGSYDPEAHR;NAHAQIR;NKIEADDIEAMYK;QGKTDYAAR;QLGMSETFEGVEATGEEYHIEENFGER;QLKEEDPEK;QLKEEDPEKYSAQFSQYIK;RALVLQDR;RIICQVVYSTIEGDR;RIICQVVYSTIEGDRVLATAESTELPR;RPFKVLLDVGIVR;VLATAESTELPR;VLLDVGIVR;Y…
A0A125YYI5	TGGT1_254720	Dense granule protein GRA8	1.65242	0.0527677	1592200000	2256800000	1194000000	1617900000	2234800000	3037600000	2906500000	2827700000	80.048	APPVPPR;FTVTTQN;IPYGGAAPPR;IPYGGAAPPRAPPVPPR;KLLFRTAVVAAMAAALITLFR;MFPNLHYR;MGPSDISTHVR;MGPSDISTHVRGAIR;PVFMEGVR;QPGTTTTTTSR;QPGTTTTTTSRK;QRPVFMEGVR;RQPGTTTTTTSR;TAVVAAMAAALITLFR;TAVVAAMAAALITLFRQRPVFMEGVR;VLVYKIPYGGAAPPR
A0A125YYJ0	TGGT1_207440	Ribosomal protein RPS4	0.692552	0.0273064	8541700000	9925500000	10590000000	9921100000	5548700000	7226000000	7598900000	6620900000	323.31	AHDCIRLDLNTGK;AWISLPK;DAKNNEFATR;ERHLGGFDIIHLR;EVMMIVMQR;EVMMIVMQRLIK;FEAGNMAMVTGGHNVGR;FVPHPIREEEASYK;FVPHPIREEEASYKLCR;GEKAWISLPK;GRFVPHPIREEEASYK;GVPALITHDGR;HLGGFDIIHLR;HLGGFDIIHLRDAK;IAAPHHWMLDK;IAAPHHWMLDKLTGHYAPR;IAAPHHWMLDKLTGHYAPRPSPGPHK;ISNVFVIGK;ISNVFVIGKGEK;ISNVFVIGKGEKAWISLPK;IVDTLKFEAGNMAMVTGGHNVGR;KVVVGPK;LDLNTGK;LIKVDNK;LRYALTYR;LRYALTYREVMMIVMQR;LSIMENR;LTGHYAPR;LTGHYAPRPSPGPHK;N…
A0A125YYJ3	TGGT1_288750	Ubiquinol-cytochrome c reductase	1.21279	0.400275	3936800000	3850700000	1943300000	3643900000	4039400000	3517900000	4631000000	4032400000	323.31	ALELLPPDIQAAR;ALSSALMPVWFK;ALSSALMPVWFKFFRGPLDR;DHGLMYDDLYSDKEPVFAR;EIGKLFASYSNK;EPGEHFLVALPNLYGAGGSPMQAGGK;GPLDRWNLAVMAK;GTYLNHLR;HFSSHAASAAR;ITANSPVQYVPSPPTK;LFASYSNK;LYLPVHEQNYDPFIPYMAPYVEEAK;RALSSALMPVWFK;WNLAVMAK;YLRDHGLMYDDLYSDKEPVFAR
A0A125YYJ7	TGGT1_245470	Mitotic checkpoint protein, BUB3 family protein	0.977933	0.538807	916450000	857380000	852160000	824830000	840690000	856810000	827300000	849870000	323.31	AFAMDNSDTYLTVADSK;AFAMDNSDTYLTVADSKK;CFPNGTGFAAASIEGR;DSISSLCYAPSHGK;FEFDMPLLDACFLGDSAK;GPIPTAPAPQIVVR;IYDVDANEQLHK;IYDVDANEQLHKFEFDMPLLDACFLGDSAK;LKEGTGEVACPVNALSFHPQYGTFATGGSDGGVSVWDGQSK;LKEGTGEVACPVNALSFHPQYGTFATGGSDGGVSVWDGQSKK;LPAFPTSVAALAFNPSGNQLAIGVSYLYEK;LPAFPTSVAALAFNPSGNQLAIGVSYLYEKGPIPTAPAPQIVVR;LVKDEDVRPK;MPQSAPICQAQLHGK;QGPQGLASPDFR;QGPQGLASPDFRDQILK;QVSLCDLQTEK;SILAATSWDK;TYVYDLR;TY…
A0A125YYL0	TGGT1_237000	Putative polyphosphoinositide binding protein	0.981241	0.766215	535140000	552020000	611310000	544700000	569950000	506440000	561540000	563160000	238.6	ADVQQPSTGTCVSGGSEQENQSIRPSSLQR;CLRPIFIIR;DKCLRPIFIIR;EALKNEPNMFVDTVFSDDRYVVR;EFDGIFMPPGPFS;EIADTLTR;FLQGNNWDVEK;GFCYVFGR;ICLYTSNFQNDLFSHVNK;LIFGDLPLTPYELGEVTK;LSQMLIIK;NEPNMFVDTVFSDDRYVVR;NRVEQWR;SSASYQHMSNGVGLPK;STNLPVSVATVTPHLSK;VIIDLDQCSAFSTPAFILK;YGGTCPNVK
A0A125YYL3	TGGT1_295630	Uncharacterized protein	1.17073	0.174181	681010000	686500000	514750000	587350000	766930000	755110000	665170000	704040000	300.15	DGEGEWQVVTNK;GNKGSAAVESAPGVEAQESGDQANEPVDRDGEGEWQVVTNK;GSAAVESAPGVEAQESGDQANEPVDR;GSAAVESAPGVEAQESGDQANEPVDRDGEGEWQVVTNK;GSAAVESAPGVEAQESGDQANEPVDRDGEGEWQVVTNKK;KKPASGSNGPLCASSEETASAGDGDSQQPGK;KPASGSNGPLCASSEETASAGDGDSQQPGK;KPPAAINK;MPEWAAAAVDK
A0A125YYM1	TGGT1_203700	Vesicle transport protein	0.868918	0.0525292	99691000	109190000	100480000	100760000	88395000	84558000	94318000	0	171.11	ESVLWCFR;SGISSAPLLVSSVSSSQGRPHGFGGSTPEGAGGATGHVTSIDDR
A0A125YYM9	TGGT1_237820	IMC sub-compartment protein ISP2	0.900431	0.156383	3888400000	3354700000	3430600000	3717300000	3541700000	3199500000	3083400000	3133500000	165.08	DCFVLVLQELR;GLTIGLILQDK;GLTIGLILQDKSR;HYGPDFLER;LTQGNSAIELSCER;LTQGNSAIELSCERK;NILYTAEQLK;NILYTAEQLKR;RVDCSAGISK;SASPAVGASA;SCCGESADTNLEIEAPENGSK;SRVVNLSGIR;TSSSHEELPK;TSSSHEELPKHYGPDFLER;VDCSAGISK;VRLTQGNSAIELSCER;VVNLSGIR
A0A125YYP0	TGGT1_304770	Ubiquitin-conjugating enzyme subfamily protein	1.01566	0.917314	6124400000	4941300000	4539400000	4971600000	5899800000	4726700000	4573900000	5698600000	323.31	DKWSPALQIR;ETQNLASEPPPGITAQPEPNNYR;ICLDILK;ICLDILKDK;ICLDILKDKWSPALQIR;IEKETQNLASEPPPGITAQPEPNNYR;ILMGGPVGTPYEGGQYK;ILMGGPVGTPYEGGQYKLELFLPEAYPMEPPK;ILMGGPVGTPYEGGQYKLELFLPEAYPMEPPKVR;IYHPNIDALGR;LELFLPEAYPMEPPK;LELFLPEAYPMEPPKVR;NNRQDAELMAR;QDAELMAR;QWNEMYAGQQSIVID;RIEKETQNLASEPPPGITAQPEPNNYR;TVLLSIQALLSAPEPDDPLDTR;VADHFKNNR;VADHFKNNRQDAELMAR;WSPALQIR
A0A125YYP4	TGGT1_250740	Protein YIPF	0.953229	0.458423	63834000	62906000	62820000	61344000	61690000	52726000	64901000	59852000	26.307	DGSGTSHSVLK;LFVGGTLDETVR;LFVGGTLDETVRETLTR;LQGQLSGAADPHSLESGR;LVHVLKPR;SIGDKLVHVLKPR
A0A125YYR0	TGGT1_235130	Transmembrane protein	0.94422	0.543434	84159000	84359000	70637000	85944000	82377000	75492000	68439000	80657000	65.107	ETAADEMTRPR;FFVEVHAGR;GAYSFMAISLVLPDKHDR;HPEVAMSGR;LCGCHDHDKFDVLIEIHEIHDLTQSGK;LDTGNVSLGDFQMSPLLHQALLIAQSEAEAR;NLWSDGLFEFIEK;QGLTSTEAIGDAVIGVK;SELIDGAFPK;SFVDPAELAEK;SFVDPAELAEKR;SLQPGEKNEEASEADERPR;TEGVEYEREEEQPLLFTQ;VLEGPLK;YHDTGGVHDLFFK;YHDTGGVHDLFFKR
A0A125YYR8	TGGT1_216880	Guanine nucleotide-binding protein	0.631656	0.00178557	8041200000	8164300000	7794800000	7941300000	5543200000	4655500000	4896900000	5080500000	323.31	ALTGHSQCVQDVVINSDGQFALSGSWDK;DGVAMLWDVNEGK;DHKVIVWTLNDNPDDSGSVGYAR;FSPSANKPLIVSCGWDK;FSPSANKPLIVSCGWDKLVK;GVLEGHTDCVTAISTPSLK;HLYSLDSNSTINALCFSPCNYWLCAATDK;IWDLENK;IWDLENKNVLSEITPEK;IWDLENKNVLSEITPEKTNR;LVKVWNLSNCK;LWDLNAGVTVR;LWNTLAECK;NVLSEITPEK;NVLSEITPEKTNR;QIVSGSR;RALTGHSQCVQDVVINSDGQFALSGSWDK;SFQGHTSDVNSVAFSPDNR;SGAPWCTSLNWSHDGR;SGESPLEFK;SGESPLEFKGVLEGHTDCVTAISTPSLK;SNTIVSSSR;SNTIVSSSRDHK;…
A0A125YYS4	TGGT1_229930	p25-alpha family protein	1.36352	0.104651	6410400000	6650200000	4313200000	7525700000	8714900000	8595500000	8249000000	8391600000	323.31	AVEEIAK;AVEEIAKR;ETGVIDK;ETGVIDKQTTPTDIDLIFTK;GQAAGLGPSGATAQISLADICDR;GVNKNFQK;LCKETGVIDK;LCKETGVIDKQTTPTDIDLIFTK;LHDDKSTFTGVHAHGGPSTVDTPSR;LTCEDFEK;LTCEDFEKAVEEIAK;LTCEDFEKAVEEIAKR;NKSVDEITQQLCSSSGPSFSGTK;QTTPTDIDLIFTK;RLTCEDFEK;RLTCEDFEKAVEEIAK;SIAGVFQSYTQGK;SIAGVFQSYTQGKGDMDSR;STFTGVHAHGGPSTVDTPSR;SVDEITQQLCSSSGPSFSGTK;SVDEITQQLCSSSGPSFSGTKADAVR
[truncated: 3,687 more rows]

## Sheet: Log FC and p values
Gene Name	Log2FC (rABCB7L vs Parent)	p value (-Log10) (benj.student.rABCB7L.vs.Parent)
[truncated: 3,922 more rows]
