# Supplementary material for: The Toxoplasma gondii mitochondrial transporter ABCB7L is essential for the biogenesis of cytosolic and nuclear iron-sulfur cluster proteins and cytosolic translation
Source: mBio. 2024 Aug 29;15(10):e00872-24. doi: 10.1128/mbio.00872-24 (PMC11481526; doi:10.1128/mbio.00872-24)
Supplement: Table S3 — Localization analysis of proteins of increased or decreased abundance upon depletion of ABCB7L. [file mbio.00872-24-s0004.xlsx]

## Sheet: Sheet1
Table S3: Localisation analysis of proeins of increased or decreased abundance upon depletion of ABCB7L
Proteins found to be increased or decreased in abundance after ABCB7L depletion (Fig. 5A, Table S1,S2) were categorised based upon their predicted cellular location and enrichment analysis performed.
Decreased abundance (378 proteins)					Increased abundance (177 proteins)
hyperLOPIT category (TAGM-MAP)*	Observed	More/ less than expected	Enrichment analysis (adj. p-value)‡		hyperLOPIT category (TAGM-MAP)	observed	More/ less than expected	Enrichment analysis (adj. p-value)
apical 1 + 2	0	less	0.00722857		apical 1 + 2	0	less	0.291622
apicoplast	3	less	0.00513333		apicoplast	1	less	0.964179
cytosol	32	less	0.712662		cytosol	1	less	0.237325
dense granules	5	less	0.0523111		Dense granules	38	more	0.0022
em vesicles	2	less	0.9999		em vesicles	1	more	0.580631
ER 1+2	5	less	0.0022		ER 1+2	0	less	0.479967
Golgi	4	less	0.1148		Golgi	16	more	0.168667
IMC	3	less	0.109083		IMC	2	less	0.40216
microneme	5	more	1		microneme	9	less	0.893811
mito sol	19	less	0.939284		mito sol	7	more	0.17292
mitomemb	1	less	0.0011		mitomemb	5	more	0.53988
nucleolus	3	n/a	0.931578		nucleolus	11	less	0.833153
nuclesu chromatin	38	more	0.613957		nuclesu chromatin	16	more	0.541357
nucleus non chromatin	39	more	0.06666		nucleus non chromatin	19	less	0.0352
PM p1 p2 int	33	more	0.0044		PM p1 p2 int	4	more	0.1056
proteasome 19S	0	less	0.59136		proteasome 19S	0	less	1
proteasome 20S	0	less	0.653738		proteasome 20S	0	less	0.9999
rhoptries 1 + 2	18	more	0.05555		rhoptries 1 + 2	0	less	0.194857
ribosome 40S	18	more	0.000733333		ribosome 40S	10	less	0.873263
ribosome 60S	28	more	0.00055		ribosome 60S	0	less	0.5198
tbl	0	less	1		tbl	0	n/a	1
unassignmed	122	more	0.940435		unassignmed	37	less	0.0176
*	Barylyuk et al. 2020- reference 29
‡	Fisher's exact test, adjusted p vlaue with Benjamini and Hochberg correction for mutliple comparisons.
